# Supplementary material for: Rates, indications, and outcomes of caesarean section deliveries: A comparison of tribal and non-tribal women in Gujarat, India
Source: PLoS One. 2017 Dec 27;12(12):e0189260. doi: 10.1371/journal.pone.0189260 (PMC5744934; doi:10.1371/journal.pone.0189260)
Supplement: S1 File — (XLSX) [file pone.0189260.s001.xlsx]

## Sheet: Sheet1
Year	PatientID	Age group	Caste	Tribal	Religion	RelCategory	Patient type	education	Gravida	Parity	prty group	ANC status	Previous CS	Hemoglobin count	HemoCategory	gest	gest_ct	outcome of delivery	Child Gender	Birth weight	birth_wt	Cried	Caesarean	dcode1	diagnosis1	dcode2	diagnosis2	dcode3	diagnosis3	dcode4	diagnosis4	Distance Recoded	Blood transfusion	Discharge Status	bth2500	bth2000
2012-13	1	20-24	ST	1	HINDU	1	DELIVERY	8-12 years	2	1	1	3	0	12.4	4	39	2	LB	F	2816	4	IMMEDIATE	0	O80.0	SPONTANEOUS VERTEX DELIVERY	O13	GESTATIONAL (PREG.IND.) HYPERTENSION WITHOUT SIGNIFICANT PROTEINURI					1	0	DISCHARGE	0	0
2011-12	2	20-24	ST	1	HINDU	1	DELIVERY	no educatio	2	1	1	3	0	8.9	2	38	2	LB	F	2140	3	IMMEDIATE	0	O80.0	SPONTANEOUS VERTEX DELIVERY	NA						1	0	DISCHARGE	1	0
2012-13	2	20-24	ST	1	HINDU	1	DELIVERY	1-7 years	1	0	0	2	0	11.2	4	38	2	LB	F	2815	4	IMMEDIATE	0	O80.0	SPONTANEOUS VERTEX DELIVERY							1	0	DISCHARGE	0	0
2010-11	3	20-24	ST	1	HINDU	1	DELIVERY	8-12 years	1	0	0	2	0	10.6	3	38	2	LB	M	2760	4	IMMEDIATE	0	O80.0	SPONTANEOUS VERTEX DELIVERY	O13	GESTATIONAL (PREG.IND.) HYPERTENSION WITHOUT SIGNIFICANT PROTEINURI					1	0	DISCHARGE	0	0
2010-11	3	20-24	ST	1	HINDU	1	DELIVERY	1-7 years	1	0	0	3	0	12.5	4	38	2	LB	M	2695	4	IMMEDIATE	0	O80.0	SPONTANEOUS VERTEX DELIVERY	NA						1	0	DISCHARGE	0	0
2012-13	3	20-24	ST	1	HINDU	1	DELIVERY	1-7 years	2	1	1	2	0	10.5	3	39	2	LB	F	3795	4	IMMEDIATE	0	O80.0	SPONTANEOUS VERTEX DELIVERY							1	0	DISCHARGE	0	0
2010-11	4	20-24	ST	1	HINDU	1	DELIVERY	8-12 years	1	0	0	2	0	8	2	38	2	LB	M	1820	2	IMMEDIATE	0	O80.0	SPONTANEOUS VERTEX DELIVERY	O99.M	MODERATE ANEMIA BY OUR STANDARDS (4-7gm%)					2	0	DISCHARGE	1	1
2010-11	4	20-24	ST	1	HINDU	1	DELIVERY	no educatio	1	0	0	2	0	7.7	2	28	1	LB	M	1650	2	IMMEDIATE	0	O60	PRETERM DELIVERY	O32.1	MATERNAL CARE FOR BREECH PRESENTATION	NA				1	0	DISCHARGE	1	1
2012-13	4	20-24	ST	1	HINDU	1	DELIVERY	1-7 years	1	0	0	2	0	9.4	2	38	2	LB	M	2860	4	IMMEDIATE	1	O68.3	LABOUR & DELIVERY COMPLICATED BY BIOCHEMICAL EVIDENCE OF FETAL STRES	O68.1	LABOUR AND DELIVERY COMPLICATED BY MECONIUM IN AMNIOTIC FLUID					1	0	DISCHARGE	0	0
2010-11	5	20-24	ST	1	HINDU	1	DELIVERY	no educatio	1	0	0	3	0	11.4	4	36	1	LB	F	2795	4	IMMEDIATE	0	O80.0	SPONTANEOUS VERTEX DELIVERY	O13	GESTATIONAL (PREG.IND.) HYPERTENSION WITHOUT SIGNIFICANT PROTEINURI					1	0	DISCHARGE	0	0
2010-11	6	20-24	ST	1	HINDU	1	DELIVERY	no educatio	1	0	0	2	0	9.1	2	38	2	LB	F	2265	3	WITH TRY	0	O80.0	SPONTANEOUS VERTEX DELIVERY	NA	NA					4	0	DISCHARGE	1	0
2012-13	6	20-24	ST	1	HINDU	1	DELIVERY	8-12 years	1	0	0	2	0	12.9	4	35	1	LB	F	2030	3	IMMEDIATE	1	O15.1	ECLAMPSIA IN LABOUR	O13	GESTATIONAL (PREG.IND.) HYPERTENSION WITHOUT SIGNIFICANT PROTEINURI					1	0	DISCHARGE	1	0
2012-13	7	20-24	ST	1	HINDU	1	DELIVERY	no educatio	1	0	0	2	0	9	2	34	1	LB	M	2186	3	IMMEDIATE	0	O60	PRETERM DELIVERY	O13	GESTATIONAL (PREG.IND.) HYPERTENSION WITHOUT SIGNIFICANT PROTEINURI					1	0	DISCHARGE	1	0
2012-13	8	20-24	ST	1	HINDU	1	DELIVERY	8-12 years	1	0	0	3	0	9	2	39	2	LB	F	2770	4	IMMEDIATE	0	O80.0	SPONTANEOUS VERTEX DELIVERY							1	0	DISCHARGE	0	0
2010-11	9	20-24	ST	1	HINDU	1	DELIVERY	1-7 years	2	1	1	2	0	11	3	38	2	LB	M	3000	4	IMMEDIATE	0	O80.0	SPONTANEOUS VERTEX DELIVERY	NA	NA	NA				1	0	DISCHARGE	0	0
2010-11	9	20-24	ST	1	HINDU	1	DELIVERY	1-7 years	2	0	0	1	0	11.4	4	38	2	LB	F	2370	3	IMMEDIATE	0	O80.0	SPONTANEOUS VERTEX DELIVERY							3	0	DISCHARGE	1	0
2010-11	9	20-24	OTHER	0	HINDU	1	DELIVERY	1-7 years	5	4	3	2	0	11.1	4	38	2	LB	M	2285	3	IMMEDIATE	0	O80.0	SPONTANEOUS VERTEX DELIVERY	NA	NA					1	0	DISCHARGE	1	0
2011-12	9	20-24	OTHER	0	HINDU	1	DELIVERY	1-7 years	1	0	0	3	0	9.4	2	38	2	LB	F	3215	4	IMMEDIATE	0	O80.0	SPONTANEOUS VERTEX DELIVERY	NA	NA					3	0	DISCHARGE	0	0
2010-11	10	20-24	ST	1	HINDU	1	DELIVERY	1-7 years	3	2	2	2	0	7.3	2	38	2	LB	M	2175	3	IMMEDIATE	0	O80.0	SPONTANEOUS VERTEX DELIVERY	O99.M	MODERATE ANEMIA BY OUR STANDARDS (4-7gm%)					1	0	DISCHARGE	1	0
2011-12	10	20-24	ST	1	HINDU	1	DELIVERY	8-12 years	1	0	0	3	0	10	2	38	2	LB	F	2269	3	IMMEDIATE	0	O80.0	SPONTANEOUS VERTEX DELIVERY							1	0	DISCHARGE	1	0
2010-11	11	20-24	ST	1	HINDU	1	DELIVERY	1-7 years	5	4	3	2	0	9.9	2	38	2	LB	F	3070	4	IMMEDIATE	0	O80.0	SPONTANEOUS VERTEX DELIVERY	NA						1	0	DISCHARGE	0	0
2013-14	12	20-24	ST	1	Hindu	1	Delivery	8-12 years	1	0	0	3	0	10.7	3	39	2	Live Birth	Female	3024	4	Immediately	0	248	SPONTANEOUS VERTEX DELIVERY							3	0	Discharge	0	0
2011-12	15	20-24	OBC	0	MUSLIM	2	DELIVERY	1-7 years	3	2	2	3	0	10.2	3	38	2	LB	M	1985	2	IMMEDIATE	0	O80.0	SPONTANEOUS VERTEX DELIVERY							1	0	DISCHARGE	1	1
2013-14	16	20-24	ST	1	Hindu	1	Delivery	no educatio	2	1	1	2	0	8.3	2	39	2	Live Birth	Male	2134	3	Immediately	0	248	SPONTANEOUS VERTEX DELIVERY							3	0	Discharge	1	0
2013-14	17	20-24	ST	1	Hindu	1	Delivery	no educatio	2	1	1	2	0	10.9	3	39	2	Live Birth	Male	3140	4	Immediately	0	248	SPONTANEOUS VERTEX DELIVERY							1	0	Discharge	0	0
2012-13	18	20-24	OBC	0	MUSLIM	2	DELIVERY	no educatio	2	1	1	2	0	8.5	2	39	2	LB	M	2410	3	IMMEDIATE	0	O80.0	SPONTANEOUS VERTEX DELIVERY	NA	NA					1		DISCHARGE	1	0
2013-14	18	25-29	Other	0	Hindu	1	Delivery	8-12 years	1	0	0	2	0	10.4	3	38	2	Live Birth	Female	2630	4	Immediately	0	248	SPONTANEOUS VERTEX DELIVERY							1	0	Discharge	0	0
2013-14	19	25-29	ST	1	Hindu	1	Delivery	1-7 years	5	1	1	2	0	7.1	2	31	1	SB Macerated	Female	925	1	Did not Cry	0	159	PRETERM DELIVERY	137	IUFD					1	0	Discharge	1	1
2013-14	20	20-24	ST	1	Hindu	1	Delivery	1-7 years	1	0	0	2	0	8.3	2	40	2	Live Birth	Male	2484	3	Immediately	1	169	PROLONGED FIRST STAGE OF LABOUR							1	0	Discharge	1	0
2011-12	21	25-29	OBC	0	HINDU	1	DELIVERY	1-7 years	1	0	0	3	0	10.9	3	38	2	LB	M	2470	3	IMMEDIATE	0	O80.0	SPONTANEOUS VERTEX DELIVERY							1	0	DISCHARGE	1	0
2013-14	21	20-24	ST	1	Hindu	1	Delivery	1-7 years	1	0	0	3	0	11.6	4	39	2	Live Birth	Female	2762	4	Immediately	0	248	SPONTANEOUS VERTEX DELIVERY							1	0	Discharge	0	0
2013-14	22	20-24	ST	1	Hindu	1	Delivery	1-7 years	1	0	0	2	0	11.8	4	39	2	Live Birth	Male	3130	4	Immediately	0	248	SPONTANEOUS VERTEX DELIVERY							1	0	Discharge	0	0
2013-14	23	25-29	Other	0	Hindu	1	Delivery	no educatio	2	1	1	2	0	9.6	2	39	2	Live Birth	Male	2826	4	Immediately	0	248	SPONTANEOUS VERTEX DELIVERY							1	0	Discharge	0	0
2013-14	24	20-24	ST	1	Hindu	1	Delivery	8-12 years	1	0	0	2	0	11.4	4	38	2	Live Birth	Male	2990	4	Immediately	0	248	SPONTANEOUS VERTEX DELIVERY							1	0	Discharge	0	0
2010-11	26	25-29	OTHER	0	HINDU	1	DELIVERY	no educatio	2	1	1	2	0	8.8	2	38	2	LB	F	2900	4	IMMEDIATE	0	O80.0	SPONTANEOUS VERTEX DELIVERY							1	0	DISCHARGE	0	0
2013-14	26	20-24	ST	1	Hindu	1	Delivery	8-12 years	1	0	0	2	0	12	4	39	2	Live Birth	Female	2370	3	Immediately	0	248	SPONTANEOUS VERTEX DELIVERY							1	0	Discharge	1	0
2013-14	27	15-19	ST	1	Hindu	1	Delivery	8-12 years	1	0	0	3	0	11.6	4	35	1	Live Birth	Male	2304	3	Immediately	1	201	FETAL DISTRESS	75	UTI IN PREGNANCY					1	0	Discharge	1	0
2010-11	28	25-29	ST	1	HINDU	1	DELIVERY	1-7 years	5	4	3	3	0	9.9	2	39	2	LB	F	2495	3	IMMEDIATE	0	O80.0	SPONTANEOUS VERTEX DELIVERY	O14.1	SEVERE PRE-ECLAMPSIA	NA				1	0	DISCHARGE	1	0
2013-14	28	30 and above	OBC	0	Hindu	1	Delivery	8-12 years	2	1	1	3	1	11.6	4	39	2	Live Birth	Male	3090	4	Immediately	1	120	PREVIOUS LSCS							1	0	Discharge	0	0
2013-14	29	20-24	ST	1	Hindu	1	Delivery	no educatio	2	1	1	2	0	6.8	1	40	2	Live Birth	Male	3030	4	Immediately	0	248	SPONTANEOUS VERTEX DELIVERY							2	0	Discharge	0	0
2012-13	31	20-24	ST	1	HINDU	1	DELIVERY	1-7 years	2	1	1	3	0	10.1	3	39	2	LB	F	2450	3	IMMEDIATE	0	O80.0	SPONTANEOUS VERTEX DELIVERY							1	0	DISCHARGE	1	0
2013-14	31	20-24	ST	1	Hindu	1	Delivery	more than 12	1	0	0	2	0	11.3	4	39	2	Live Birth	Male	2322	3	Immediately	0	248	SPONTANEOUS VERTEX DELIVERY							1	0	Discharge	1	0
2010-11	32	20-24	ST	1	HINDU	1	DELIVERY	no educatio	1	0	0	1	0	8.6	2	38	2	LB	M	2325	3	IMMEDIATE	0	O30.0	TWIN PREGNANCY							1	0	DISCHARGE	1	0
2012-13	32	25-29	OTHER	0	HINDU	1	DELIVERY	more than 12	1	0	0	3	0	10.8	3	39	2	LB	M	2905	4	IMMEDIATE	0	O80.0	SPONTANEOUS VERTEX DELIVERY							3	0	DISCHARGE	0	0
2013-14	33	25-29	ST	1	Hindu	1	Delivery	8-12 years	2	1	1	3	1	10.7	3	38	2	Live Birth	Male	2926	4	Immediately	1	120	PREVIOUS LSCS							1	0	Discharge	0	0
2012-13	34	20-24	ST	1	HINDU	1	DELIVERY	8-12 years	1	0	0	2	0	7.8	2	38	2	LB	F	2535	4	WITH TRY	0	O32.1	MATERNAL CARE FOR BREECH PRESENTATION							2	0	DISCHARGE	0	0
2013-14	35	20-24	Other	0	Hindu	1	Delivery	no educatio	1	0	0	2	0	12.2	4	39	2	Live Birth	Male	3170	4	Immediately	0	248	SPONTANEOUS VERTEX DELIVERY							1	0	Discharge	0	0
2010-11	36	25-29	ST	1	HINDU	1	DELIVERY	no educatio	4	3	3	2	0	11.3	4	38	2	LB	M	2265	3	IMMEDIATE	1	O44.1	PLACENTA PRAEVIA WITH HAEMORRHAGE							1	0	DISCHARGE	1	0
2010-11	37	20-24	ST	1	HINDU	1	DELIVERY	8-12 years	1	0	0	2	0	10.1	3	38	2	LB	M	2710	4	IMMEDIATE	0	O80.0	SPONTANEOUS VERTEX DELIVERY							1	0	DISCHARGE	0	0
2013-14	37	20-24	ST	1	Hindu	1	Delivery	1-7 years	1	0	0	2	0	11.4	4	39	2	Live Birth	Male	2666	4	Immediately	0	248	SPONTANEOUS VERTEX DELIVERY							3	0	Discharge	0	0
2013-14	38	20-24	ST	1	Hindu	1	Delivery	no educatio	1	0	0	1	0	8.1	2	38	2	Live Birth	Male	2554	4	Immediately	0	248	SPONTANEOUS VERTEX DELIVERY							1	0	Discharge	0	0
2013-14	39	20-24	ST	1	Hindu	1	Delivery	8-12 years	1	0	0	2	0	12.1	4	38	2	Live Birth	Male	2530	4	Immediately	0	248	SPONTANEOUS VERTEX DELIVERY							1	0	Discharge	0	0
2010-11	40	20-24	ST	1	HINDU	1	DELIVERY	8-12 years	1	0	0	3	0	9.9	2	38	2	LB	M	2485	3	IMMEDIATE	0	O80.0	SPONTANEOUS VERTEX DELIVERY	NA	NA					1	0	DISCHARGE	1	0
2013-14	40	20-24	ST	1	Hindu	1	Delivery	1-7 years	1	0	0	2	0	10.4	3	39	2	Live Birth	Female	3000	4	Immediately	0	248	SPONTANEOUS VERTEX DELIVERY							1	0	Discharge	0	0
2010-11	41	25-29	OTHER	0	MUSLIM	2	DELIVERY	1-7 years	1	0	0	2	0	8.2	2	38	2	LB	M	2400	3	IMMEDIATE	0	O80.0	SPONTANEOUS VERTEX DELIVERY							1	0	DISCHARGE	1	0
2011-12	42	20-24	ST	1	HINDU	1	DELIVERY	1-7 years	1	0	0	2	0	11.3	4	36	1	LB	F	2135	3	IMMEDIATE	0	O60	PRETERM DELIVERY	O13	GESTATIONAL (PREG.IND.) HYPERTENSION WITHOUT SIGNIFICANT PROTEINURI					1	0	DISCHARGE	1	0
2013-14	42	20-24	OBC	0	Hindu	1	Delivery	1-7 years	1	0	0	2	0	9.1	2	37	2	Live Birth	Male	2558	4	Immediately	1	201	FETAL DISTRESS	61	GESTATIONAL WITHOUT SIGNIFICANT HT	199	LABOUR COMPLICATED BY MECONIUM IN AMNIOTIC FLUID			1	0	Discharge	0	0
2010-11	43	20-24	ST	1	HINDU	1	DELIVERY	1-7 years	1	0	0	3	0	8	2	38	2	LB	F	2900	4	IMMEDIATE	0	O80.0	SPONTANEOUS VERTEX DELIVERY	NA	NA					1	0	DISCHARGE	0	0
2013-14	43	25-29	SC	0	Hindu	1	Delivery	8-12 years	3	2	2	3	0	11.6	4	36	1	Live Birth	Male	1340	1	Immediately	0	159	PRETERM DELIVERY	75	UTI IN PREGNANCY	317	VOMITING			1	0	Discharge	1	1
2010-11	44	20-24	OTHER	0	HINDU	1	DELIVERY	no educatio	2	1	1	2	0	8.7	2	38	2	LB	F	2690	4	IMMEDIATE	0	O80.0	SPONTANEOUS VERTEX DELIVERY	NA		NA				4	0	DISCHARGE	0	0
2010-11	44	20-24	ST	1	HINDU	1	DELIVERY	no educatio	3	2	2	2	1	8.1	2	36	1	LB	F	2500	4	IMMEDIATE	1	O34.2	MATERNAL CARE DUE TO UTERINE SCAR FROM PREVIOUS SURGERY	BOH	BOH	O63.0	PROLONGED FIRST STAGE (OF LABOUR) (non obstructed)			1	0	DISCHARGE	0	0
2013-14	44	20-24	ST	1	Hindu	1	Delivery	8-12 years	1	0	0	3	0	11.9	4	36	1	Live Birth	Female	1898	2	Immediately	0	159	PRETERM DLIVERY	75	UTI IN PREGNANCY	138	IUGR	61	GESTATIONAL WITHOUT SIGNIFICANT HT	1	0	Discharge	1	1
2011-12	45	20-24	ST	1	HINDU	1	DELIVERY	8-12 years	1	0	0	2	0	8	2	38	2	LB	M	3161	4	IMMEDIATE	0	O80.0	SPONTANEOUS VERTEX DELIVERY	NA	NA					1	0	DISCHARGE	0	0
2013-14	45	20-24	ST	1	Hindu	1	Delivery	8-12 years	1	0	0	3	0	12.7	4	38	2	Live Birth	Female	2426	3	Immediately	1	100	BREECH PRESENTATION							1	0	Discharge	1	0
2010-11	46	20-24	OTHER	0	HINDU	1	DELIVERY	1-7 years	2	1	1	2	0	9.2	2	38	2	LB	M	2445	3	IMMEDIATE	0	O80.0	SPONTANEOUS VERTEX DELIVERY	NA						2	0	DISCHARGE	1	0
2011-12	46	20-24	ST	1	HINDU	1	DELIVERY	1-7 years	2	1	1	1	0	9.8	2	38	2	LB	M	2815	4	IMMEDIATE	0	O80.0	SPONTANEOUS VERTEX DELIVERY	NA						1	0	DISCHARGE	0	0
2013-14	46	20-24	ST	1	Hindu	1	Delivery	1-7 years	1	0	0	2	0	8.2	2	39	2	Live Birth	Female	2066	3	Immediately	0	248	SPONTANEOUS VERTEX DELIVERY							3	0	Discharge	1	0
2011-12	47	20-24	ST	1	HINDU	1	DELIVERY	1-7 years	1	0	0	1	0	7	1	38	2	LB	F	1970	2	IMMEDIATE	1	O41.1	INFECTION OF AMNIOTIC SAC AND MEMBRANES	O68.3	LABOUR & DELIVERY COMPLICATED BY BIOCHEMICAL EVIDENCE OF FETAL STRES	O36.5	MATERNAL CARE FOR POOR FETAL GROWTH			1	0	DISCHARGE	1	1
2013-14	47	20-24	ST	1	Hindu	1	Delivery	1-7 years	1	0	0	1	0	9.6	2	39	2	Live Birth	Female	2420	3	Immediately	0	248	SPONTANEOUS VERTEX DELIVERY							1	0	Discharge	1	0
2011-12	48	20-24	ST	1	HINDU	1	DELIVERY	1-7 years	2	1	1	2	0	7	1	35	1	LB	F	1635	2	IMMEDIATE	1	O44.1	PLACENTA PRAEVIA WITH HAEMORRHAGE	NA						1	0	DISCHARGE	1	1
2012-13	48	20-24	ST	1	HINDU	1	DELIVERY	8-12 years	1	0	0	3	0	9.2	2	40	2	LB	F	3270	4	IMMEDIATE	0	O80.0	SPONTANEOUS VERTEX DELIVERY							1	0	DISCHARGE	0	0
2013-14	48	20-24	OBC	0	Hindu	1	Delivery	1-7 years	2	1	1	3	0	11.2	4	39	2	Live Birth	Male	3222	4	Immediately	0	248	SPONTANEOUS VERTEX DELIVERY							1	0	Discharge	0	0
2013-14	49	25-29	ST	1	Hindu	1	Delivery	1-7 years	1	0	0	2	0	11.6	4	39	2	Live Birth	Male	2748	4	Immediately	0	248	SPONTANEOUS VERTEX DELIVERY							1	0	Discharge	0	0
2012-13	50	25-29	ST	1	HINDU	1	DELIVERY	1-7 years	2	1	1	2	0	9.2	2	38	2	LB	F	2360	3	IMMEDIATE	0	O80.0	SPONTANEOUS VERTEX DELIVERY							1	0	DISCHARGE	1	0
2010-11	51	20-24	ST	1	HINDU	1	DELIVERY	1-7 years	4	3	3	2	0	11.5	4	38	2	LB	M	3030	4	IMMEDIATE	0	O80.0	SPONTANEOUS VERTEX DELIVERY							1	0	DISCHARGE	0	0
2013-14	51	20-24	ST	1	Hindu	1	Delivery	1-7 years	2	1	1	2	0	10.4	3	39	2	Live Birth	Female	2536	4	Immediately	0	248	SPONTANEOUS VERTEX DELIVERY							1	0	Discharge	0	0
2011-12	52	25-29	ST	1	HINDU	1	DELIVERY	1-7 years	2	0	0	2	0	2.7	1	37	2	LB	M	1905	2	IMMEDIATE	0	O99.S	SEVERE ANEMIA BY OUR STANDARDS (<4gm%)	O80.0	SPONTANEOUS VERTEX DELIVERY					1	1	DISCHARGE	1	1
2010-11	53	20-24	OTHER	0	HINDU	1	DELIVERY	8-12 years	1	0	0	2	0	9.4	2	38	2	LB	M	2440	3	IMMEDIATE	1	O63.0	PROLONGED FIRST STAGE (OF LABOUR) (non obstructed)	O61.0	FAILED MEDICAL INDUCTION OF LABOUR	NA	NA			4	0	DISCHARGE	1	0
2010-11	53	20-24	OTHER	0	HINDU	1	DELIVERY	8-12 years	2	1	1	3	0	8.5	2	38	2	LB	F	3015	4	IMMEDIATE	0	O80.0	SPONTANEOUS VERTEX DELIVERY							4	0	DISCHARGE	0	0
2011-12	53	20-24	OBC	0	MUSLIM	2	DELIVERY	1-7 years	1	0	0	3	0	11.5	4	41	2	LB	M	3490	4	IMMEDIATE	1	O61.0	FAILED MEDICAL INDUCTION OF LABOUR	O48	PROLONGED PREGNANCY					4	0	DISCHARGE	0	0
2013-14	53	20-24	Other	0	Muslim	2	Delivery	8-12 years	2	1	1	2	0	11.5	4	39	2	Live Birth	Male	3008	4	Immediately	0	248	SPONTANEOUS VERTEX DELIVERY							1	0	Discharge	0	0
2013-14	54	20-24	ST	1	Hindu	1	Delivery	8-12 years	1	0	0	2	0	12.6	4	40	2	Live Birth	Male	2980	4	Immediately	1	169	PROLONGED FIRST STAGE OF LABOUR							1	0	Discharge	0	0
2013-14	55	25-29	Other	0	Hindu	1	Delivery	8-12 years	1	0	0	2	0	10.2	3	39	2	Live Birth	Female	2328	3	Immediately	0	248	SPONTANEOUS VERTEX DELIVERY							1	0	Discharge	1	0
2013-14	56	20-24	ST	1	Hindu	1	Delivery	8-12 years	3	2	2	2	0	12.2	4	39	2	Live Birth	Female	3820	4	Immediately	0	248	SPONTANEOUS VERTEX DELIVERY	75	UTI IN PREGNANCY	81	DIABETIS MELITUS IN PREGNANCY			1	0	Discharge	0	0
2013-14	57	20-24	ST	1	Hindu	1	Delivery	8-12 years	1	0	0	2	0	9.3	2	39	2	Live Birth	Male	3662	4	Immediately	0	248	SPONTANEOUS VERTEX DELIVERY							1	0	Discharge	0	0
2010-11	58	20-24	ST	1	HINDU	1	DELIVERY	more than 12	2	1	1	2	0	10.9	3	39	2	LB	F	2545	4	IMMEDIATE	0	O32.3	MATERNAL CARE FOR FACE, BROW AND CHIN PRESENTATION	O80.0	SPONTANEOUS VERTEX DELIVERY					1	0	DISCHARGE	0	0
2013-14	58	20-24	ST	1	Hindu	1	Delivery	1-7 years	1	0	0	3	0	9.5	2	40	2	Live Birth	Male	2988	4	Immediately	0	248	SPONTANEOUS VERTEX DELIVERY							1	0	Discharge	0	0
2010-11	60	20-24	OTHER	0	HINDU	1	DELIVERY	8-12 years	1	0	0	2	0	9.5	2	38	2	LB	F	2075	3	IMMEDIATE	0	O80.0	SPONTANEOUS VERTEX DELIVERY							3	0	DISCHARGE	1	0
2013-14	60	20-24	ST	1	Hindu	1	Delivery	1-7 years	3	2	2	2	0	8.1	2	38	2	Live Birth	Female	2726	4	Immediately	0	248	SPONTANEOUS VERTEX DELIVERY							1	0	Discharge	0	0
2013-14	61	30 and above	Other	0	Muslim	2	Delivery	1-7 years	3	2	2	1	0	12.7	4	39	2	Live Birth	Female	2108	3	Immediately	0	249	BREECH DELIVERY							1	0	Discharge	1	0
2013-14	62	25-29	ST	1	Hindu	1	Delivery	8-12 years	2	1	1	3	0	11.4	4	38	2	Live Birth	Female	2904	4	Immediately	0	248	SPONTANEOUS VERTEX DELIVERY							1	0	Discharge	0	0
2010-11	63	25-29	OTHER	0	HINDU	1	DELIVERY	8-12 years	2	1	1	2	0	10.1	3	38	2	LB	F	2720	4	IMMEDIATE	0	O80.0	SPONTANEOUS VERTEX DELIVERY	NA	NA					1	0	DISCHARGE	0	0
2010-11	63	20-24	OTHER	0	HINDU	1	DELIVERY	no educatio	1	0	0	3	0	12.4	4	39	2	LB	M	2485	3	IMMEDIATE	1	O68.3	LABOUR & DELIVERY COMPLICATED BY BIOCHEMICAL EVIDENCE OF FETAL STRES	NA		NA				4	0	DISCHARGE	1	0
2013-14	63	25-29	ST	1	Hindu	1	Delivery	8-12 years	1	0	0	2	0	8.8	2	40	2	Live Birth	Male	2316	3	Immediately	1	100	BREECH PRESENTATION							3	0	Discharge	1	0
2010-11	65	25-29	OTHER	0	HINDU	1	DELIVERY	8-12 years	2	1	1	3	1	12.8	4	40	2	LB	F	3390	4	IMMEDIATE	1	O34.2	MATERNAL CARE DUE TO UTERINE SCAR FROM PREVIOUS SURGERY	O44.1	PLACENTA PRAEVIA WITH HAEMORRHAGE					4	0	DISCHARGE	0	0
2010-11	65	20-24	OTHER	0	HINDU	1	DELIVERY	1-7 years	2	1	1	2	0	11.7	4	38	2	LB	F	3025	4	IMMEDIATE	0	O80.0	SPONTANEOUS VERTEX DELIVERY	O13	GESTATIONAL (PREG.IND.) HYPERTENSION WITHOUT SIGNIFICANT PROTEINURI	O71.3	OBSTETRIC LACERATION OF CERVIX			1	0	DISCHARGE	0	0
2011-12	65	20-24	ST	1	HINDU	1	DELIVERY	8-12 years	1	0	0	2	0	11.3	4	37	2	LB	M	2165	3	IMMEDIATE	1	O68.1	LABOUR AND DELIVERY COMPLICATED BY MECONIUM IN AMNIOTIC FLUID	O68.3	LABOUR & DELIVERY COMPLICATED BY BIOCHEMICAL EVIDENCE OF FETAL STRES					1	0	DISCHARGE	1	0
2013-14	65	25-29	ST	1	Hindu	1	Delivery	8-12 years	3	2	2	2	0	10.2	3	39	2	Live Birth	Male	2848	4	Immediately	0	248	SPONTANEOUS VERTEX DELIVERY	61	GESTATIONAL WITHOUT SIGNIFICANT HT					1	0	Discharge	0	0
2010-11	67	20-24	ST	1	HINDU	1	DELIVERY	8-12 years	2	1	1	3	0	10.7	3	35	1	LB	F	1855	2	IMMEDIATE	0	O60	PRETERM DELIVERY	NA						2	0	DISCHARGE	1	1
2013-14	67	20-24	ST	1	Hindu	1	Delivery	8-12 years	2	1	1	3	0	10.6	3	37	2	Live Birth	Female	2610	4	Immediately	0	248	SPONTANEOUS VERTEX DELIVERY							1	0	Discharge	0	0
2013-14	68	20-24	ST	1	Hindu	1	Delivery	no educatio	3	2	2	3	0	10.8	3	39	2	Live Birth	Male	2540	4	Immediately	0	248	SPONTANEOUS VERTEX DELIVERY							1	0	Discharge	0	0
2010-11	69	20-24	OTHER	0	HINDU	1	DELIVERY	8-12 years	1	0	0	3	0	11	3	38	2	LB	F	2800	4	IMMEDIATE	0	O80.0	SPONTANEOUS VERTEX DELIVERY							3	0	DISCHARGE	0	0
2013-14	69	20-24	ST	1	Hindu	1	Delivery	8-12 years	1	0	0	3	0	9.9	2	39	2	Live Birth	Male	2520	4	Immediately	0	248	SP0NTANEOUS VERTEX DELIVERY	61	GESTATIONAL WITHOUT SIGNIFICANT HT					1	0	Discharge	0	0
2010-11	70	20-24	OTHER	0	HINDU	1	DELIVERY	1-7 years	2	1	1	3	0	11.2	4	38	2	LB	M	2835	4	IMMEDIATE	0	O80.0	SPONTANEOUS VERTEX DELIVERY	NA	NA					1	0	DISCHARGE	0	0
2010-11	71	20-24	SC	0	HINDU	1	DELIVERY	1-7 years	3	2	2	3	0	13.2	4	34	1	LB	F	1500	2	IMMEDIATE	0	O60	PRETERM DELIVERY	BOH	BOH	NA	NA			1	0	DISCHARGE	1	1
2012-13	71	20-24	SC	0	HINDU	1	DELIVERY	8-12 years	1	0	0	1	0	10.8	3	28	1	LB	F	1320	1	IMMEDIATE	0	O60	PRETERM DELIVERY	O42.0	PREMATURE RUPTURE OF MEMBRANES, ONSET OF LABOUR WITHIN 24 HOURS	NA	NA			3	0	DISCHARGE	1	1
2010-11	72	25-29	ST	1	HINDU	1	DELIVERY	1-7 years	3	2	2	2	0	9.7	2	38	2	LB	M	2520	4	IMMEDIATE	0	O80.0	SPONTANEOUS VERTEX DELIVERY	NA						1	0	DISCHARGE	0	0
2010-11	72	20-24	ST	1	HINDU	1	DELIVERY	8-12 years	1	0	0	3	0	8.1	2	38	2	LB	M	2685	4	IMMEDIATE	0	O80.0	SPONTANEOUS VERTEX DELIVERY							3	0	DISCHARGE	0	0
2011-12	72	20-24	ST	1	HINDU	1	DELIVERY	8-12 years	3	2	2	3	0	9.2	2	38	2	LB	M	2880	4	IMMEDIATE	0	O80.0	SPONTANEOUS VERTEX DELIVERY	NA	NA	NA	NA			2	0	DISCHARGE	0	0
2013-14	72	25-29	ST	1	Hindu	1	Delivery	8-12 years	1	0	0	2	0	10.7	3	39	2	Live Birth	Male	2380	3	Immediately	0	248	SPONTANEOUS VERTEX DELIVERY							1	0	Discharge	1	0
2010-11	73	20-24	ST	1	HINDU	1	DELIVERY	1-7 years	1	0	0	3	0	8.2	2	40	2	LB	F	2585	4	WITH TRY	0	O80.0	SPONTANEOUS VERTEX DELIVERY	O68.3	LABOUR & DELIVERY COMPLICATED BY BIOCHEMICAL EVIDENCE OF FETAL STRES					1	0	DISCHARGE	0	0
2010-11	73	20-24	ST	1	HINDU	1	DELIVERY	1-7 years	1	0	0	3	0	11.5	4	38	2	LB	M	2500	4	WITH TRY	0	O80.0	SPONTANEOUS VERTEX DELIVERY	NA	NA					1	0	DISCHARGE	0	0
2013-14	73	25-29	ST	1	Hindu	1	Delivery	no educatio	4	3	3	1	0	8.2	2	33	1	Live Birth	Female	2780	4	Immediately	0	159	PRETERM DELIVERY							3	0	Discharge	0	0
2013-14	74	25-29	ST	1	Hindu	1	Delivery	8-12 years	2	1	1	2	0	9.9	2	37	2	Live Birth	Male	2850	4	Immediately	0	248	SPONTANEOUS VERTEX DELIVERY							2	0	Discharge	0	0
2010-11	75	20-24	ST	1	HINDU	1	DELIVERY	1-7 years	1	0	0	2	0	11.8	4	36	1	LB	F	2240	3	IMMEDIATE	0	O60	PRETERM DELIVERY	NA						1	0	DISCHARGE	1	0
2010-11	75	20-24	ST	1	HINDU	1	DELIVERY	1-7 years	1	0	0	2	0	8.9	2	38	2	LB	F	2285	3	IMMEDIATE	0	O80.0	SPONTANEOUS VERTEX DELIVERY	NA						2	0	DISCHARGE	1	0
2013-14	75	20-24	ST	1	Hindu	1	Delivery	8-12 years	1	0	0	2	0	11.8	4	40	2	Live Birth	Female	2258	3	Immediately	0	248	SPONTANEOUS VERTEX DELIVERY							1	0	Discharge	1	0
2010-11	76	20-24	ST	1	HINDU	1	DELIVERY	1-7 years	3	2	2	2	0	10.3	3	35	1	LB	M	2903	4	WITH TRY	0	O60	PRETERM DELIVERY	O32.1	MATERNAL CARE FOR BREECH PRESENTATION					1	0	DISCHARGE	0	0
2010-11	77	20-24	ST	1	HINDU	1	DELIVERY	no educatio	1	0	0	3	0	12.1	4	39	2	LB	M	2640	4	WITH TRY	0	O80.0	SPONTANEOUS VERTEX DELIVERY	O68.1	LABOUR AND DELIVERY COMPLICATED BY MECONIUM IN AMNIOTIC FLUID					1	0	DISCHARGE	0	0
2011-12	77	20-24	ST	1	HINDU	1	DELIVERY	8-12 years	1	0	0	2	0	8.9	2	38	2	LB	F	2340	3	IMMEDIATE	0	O80.0	SPONTANEOUS VERTEX DELIVERY	NA		NA				1	0	DISCHARGE	1	0
2013-14	77	30 and above	ST	1	Hindu	1	Delivery	8-12 years	3	2	2	2	0	11.4	4	39	2	Live Birth	Female	2392	3	Immediately	0	248	SPONTANEOUS VERTEX DELIVERY	61	GESTATIONAL WITHOUT SIGNIFICANT HT					1	0	Discharge	1	0
2011-12	78	20-24	ST	1	HINDU	1	DELIVERY	no educatio	2	1	1	2	0	13.2	4	34	1	LB	M	1445	1	IMMEDIATE	0	O60	PRETERM DELIVERY	NA		NA				1	0	DISCHARGE	1	1
2013-14	78	20-24	ST	1	Hindu	1	Delivery	8-12 years	1	0	0	2	0	10.7	3	38	2	Live Birth	Female	3126	4	Immediately	0	248	SPONTANEOUS VERTEX DELIVERY							1	0	Discharge	0	0
2010-11	79	30 and above	ST	1	HINDU	1	DELIVERY	no educatio	2	1	1	2	0	8.9	2	38	2	LB	M	2345	3	IMMEDIATE	0	O80.0	SPONTANEOUS VERTEX DELIVERY	O13	GESTATIONAL (PREG.IND.) HYPERTENSION WITHOUT SIGNIFICANT PROTEINURI					1	0	DISCHARGE	1	0
2013-14	79	20-24	ST	1	Hindu	1	Delivery	1-7 years	1	0	0	2	0	9.4	2	40	2	Live Birth	Female	2684	4	Immediately	0	248	SPONTANEOUS VERTEX DELIVERY							3	0	Discharge	0	0
2010-11	80	25-29	ST	1	HINDU	1	DELIVERY	1-7 years	1	0	0	3	0	6.8	1	38	2	LB	F	2700	4	IMMEDIATE	0	O80.0	SPONTANEOUS VERTEX DELIVERY	O99.S	SEVERE ANEMIA BY OUR STANDARDS (<4gm%)					1	0	DISCHARGE	0	0
2013-14	80	20-24	ST	1	Hindu	1	Delivery	1-7 years	2	1	1	3	0	9.1	2	38	2	Live Birth	Male	2540	4	Immediately	0	248	SPONTANEOUS VERTEX DELIVERY							1	0	Discharge	0	0
2010-11	81	20-24	ST	1	HINDU	1	DELIVERY	1-7 years	1	0	0	2	0	12.7	4	38	2	LB	M	2800	4	IMMEDIATE	0	O80.0	SPONTANEOUS VERTEX DELIVERY	NA						1	0	DISCHARGE	0	0
2013-14	81	25-29	Other	0	Muslim	2	Delivery	8-12 years	2	1	1	3	0	12.5	4	38	2	Live Birth	Male	3240	4	Immediately	0	248	SPONTANEOUS VERTEX DELIVERY							1	0	Discharge	0	0
2010-11	82	25-29	ST	1	HINDU	1	DELIVERY	no educatio	3	2	2	2	0	4.5	1	38	2	LB	F	2715	4	IMMEDIATE	0	O80.0	SPONTANEOUS VERTEX DELIVERY	O99.S	SEVERE ANEMIA BY OUR STANDARDS (<4gm%)					1	1	DISCHARGE	0	0
2013-14	82	15-19	ST	1	Hindu	1	Delivery	8-12 years	1	0	0	2	0	11.9	4	39	2	Live Birth	Male	2272	3	Immediately	0	248	SPONTANEOUS VERTEX DELIVERY							1	0	Discharge	1	0
2010-11	83	15-19	ST	1	HINDU	1	DELIVERY	8-12 years	1	0	0	2	0	9.2	2	38	2	LB	M	2630	4	IMMEDIATE	0	O80.0	SPONTANEOUS VERTEX DELIVERY							1	0	DISCHARGE	0	0
2013-14	83	20-24	ST	1	Hindu	1	Delivery	8-12 years	2	1	1	2	0	11.9	4	40	2	Live Birth	Female	2290	3	Immediately	0	248	SPONTANEOUS VERTEX DELIVERY							1	0	Discharge	1	0
2010-11	84	30 and above	ST	1	HINDU	1	DELIVERY	no educatio	3	2	2	3	0	9.5	2	38	2	LB	F	2750	4	IMMEDIATE	0	O80.0	SPONTANEOUS VERTEX DELIVERY							1	0	DISCHARGE	0	0
2010-11	84	20-24	ST	1	HINDU	1	DELIVERY	8-12 years	2	1	1	3	0	9	2	38	2	LB	M	3115	4	IMMEDIATE	0	O80.0	SPONTANEOUS VERTEX DELIVERY							1	0	DISCHARGE	0	0
2012-13	84	25-29	OTHER	0	HINDU	1	DELIVERY	8-12 years	2	1	1	2	1	9.3	2	38	2	LB	M	2770	4	IMMEDIATE	1	O34.2	MATERNAL CARE DUE TO UTERINE SCAR FROM PREVIOUS SURGERY	O33.1	MATERNAL CARE FOR DISPROPORTION DUE TO GENERALLY CONSTRACTED PELVIS	NA	NA			2	0	DISCHARGE	0	0
2013-14	84	25-29	SC	0	Hindu	1	Delivery	8-12 years	2	1	1	2	1	13.3	4	40	2	Live Birth	Female	2694	4	Immediately	1	111	CPD							3	0	Discharge	0	0
2010-11	85	25-29	OTHER	0	MUSLIM	2	DELIVERY	no educatio	3	2	2	2	0	10.2	3	38	2	LB	M	2975	4	IMMEDIATE	0	O80.0	SPONTANEOUS VERTEX DELIVERY	NA	NA					4	0	DISCHARGE	0	0
2013-14	85	20-24	ST	1	Hindu	1	Delivery	1-7 years	1	0	0	2	0	9.8	2	40	2	Live Birth	Male	3068	4	Immediately	1	169	PROLONGED FIRST STAGE OF LABOUR	61	GESTATIONAL WITHOUT SIGNIFICANT HT					1	0	Discharge	0	0
2013-14	86	20-24	ST	1	Hindu	1	Delivery	1-7 years	2	1	1	2	0	12.3	4	37	2	Live Birth	Female	2246	3	Immediately	0	248	SPONTANEOUS VERTEX DELIVERY							1	0	Discharge	1	0
2012-13	87	20-24	OBC	0	HINDU	1	DELIVERY	1-7 years	3	2	2	3	0	10.8	3	38	2	LB	M	2875	4	IMMEDIATE	0	O80.0	SPONTANEOUS VERTEX DELIVERY	NA	NA	NA	NA			2	0	DISCHARGE	0	0
2010-11	88	25-29	OTHER	0	HINDU	1	DELIVERY	8-12 years	2	1	1		0	10.2	3	38	2	LB	F	1865	2	IMMEDIATE	0	O80.0	SPONTANEOUS VERTEX DELIVERY	NA	NA					1	0	DISCHARGE	1	1
2010-11	88	25-29	ST	1	HINDU	1	DELIVERY	1-7 years	2	1	1	2	0	9.2	2	38	2	LB	F	2725	4	IMMEDIATE	0	O80.0	SPONTANEOUS VERTEX DELIVERY	NA						1	0	DISCHARGE	0	0
2012-13	88	20-24	ST	1	HINDU	1	DELIVERY	1-7 years	1	0	0	3	0	8.4	2	36	1	MACERATED SB	M	1880	2	NOT CRY	0	O60	PRETERM DELIVERY							1	0	DISCHARGE	1	1
2013-14	88	20-24	ST	1	Hindu	1	Delivery	1-7 years	1	0	0	3	0	11.1	4	39	2	Live Birth	Male	2865	4	Immediately	1	201	FETAL DISTRESS							1	0	Discharge	0	0
2010-11	89	20-24	ST	1	HINDU	1	DELIVERY	1-7 years	1	0	0	3	0	12.2	4	38	2	LB	M	2820	4	IMMEDIATE	0	O80.0	SPONTANEOUS VERTEX DELIVERY	O13	GESTATIONAL (PREG.IND.) HYPERTENSION WITHOUT SIGNIFICANT PROTEINURI					1	0	DISCHARGE	0	0
2013-14	89	20-24	Other	0	Hindu	1	Delivery	8-12 years	1	0	0	3	0	8.5	2	39	2	Live Birth	Female	2356	3	Immediately	0	248	SPONTANEOUS VERTEX DELIVERY							1	0	Discharge	1	0
2010-11	90	25-29	ST	1	HINDU	1	DELIVERY	8-12 years	3	2	2	2	0	9.2	2	38	2	LB	F	1840	2	WITH TRY	0	O80.0	SPONTANEOUS VERTEX DELIVERY	O13	GESTATIONAL (PREG.IND.) HYPERTENSION WITHOUT SIGNIFICANT PROTEINURI					1	0	DISCHARGE	1	1
2010-11	90	15-19	ST	1	HINDU	1	DELIVERY	1-7 years	1	0	0	3	0	8.6	2	38	2	LB	M	2860	4	WITH TRY	0	O80.0	SPONTANEOUS VERTEX DELIVERY	NA						3	0	DISCHARGE	0	0
2010-11	90	20-24	OTHER	0	HINDU	1	DELIVERY	1-7 years	1	0	0	2	0	10.3	3	38	2	LB	M	2635	4	IMMEDIATE	1	O32.2	MATERNAL CARE FOR TRANSVERSE AND OBLIQUE LIE	NA	NA	NA	NA			3	0	DISCHARGE	0	0
2013-14	90	20-24	ST	1	Hindu	1	Delivery	no educatio	3	2	2	3	0	11.6	4	39	2	Live Birth	Male	2750	4	Immediately	0	248	SPONTANEOUS VERTEX DELIVERY							1	0	Discharge	0	0
2010-11	91	20-24	ST	1	HINDU	1	DELIVERY	1-7 years	3	2	2	3	0	7.6	2	38	2	LB	F	2255	3	IMMEDIATE	1	O30.0	TWIN PREGNANCY							1	1	DISCHARGE	1	0
2010-11	91	20-24	ST	1	HINDU	1	DELIVERY	no educatio	1	0	0	3	0	10.3	3	38	2	LB	F	2550	4	IMMEDIATE	0	O80.0	SPONTANEOUS VERTEX DELIVERY							1	0	DISCHARGE	0	0
2013-14	91	20-24	ST	1	Hindu	1	Delivery	1-7 years	1	0	0	2	0	11.3	4	38	2	Live Birth	Male	2506	4	Immediately	0	248	SPONTANEOUS VERTEX DELIVERY							1	0	Discharge	0	0
2010-11	92	20-24	OTHER	0	HINDU	1	DELIVERY	8-12 years	1	0	0	3	0	11.1	4	38	2	LB	F	2085	3	IMMEDIATE	1	O68.3	LABOUR & DELIVERY COMPLICATED BY BIOCHEMICAL EVIDENCE OF FETAL STRES	O33.3	MATERNAL CARE FOR DISPROPORTION DUE TO OUTLET CONTRACTION OF PELVIS					1	0	DISCHARGE	1	0
2010-11	92	20-24	ST	1	HINDU	1	DELIVERY	no educatio	3	2	2	2	0	6.8	1	38	2	LB	M	2700	4	WITH TRY	0	O80.0	SPONTANEOUS VERTEX DELIVERY	NA	NA	NA	NA			4	0	DISCHARGE	0	0
2012-13	92	20-24	ST	1	HINDU	1	DELIVERY	no educatio	1	0	0	2	0	11	3	36	1	LB	M	1810	2	IMMEDIATE	0	O60	PRETERM DELIVERY							4	0	DISCHARGE	1	1
2013-14	92	25-29	ST	1	Hindu	1	Delivery	8-12 years	4	0	0	2	0	11.2	4	39	2	SB Fresh	Female	1565	2	Did not Cry	0	249	SPONTANEOUS BREECH DELIVERY	138	IUGR					1	0	Discharge	1	1
2010-11	93	25-29	OTHER	0	HINDU	1	DELIVERY	8-12 years	3	2	2	3	0	11	3	38	2	LB	F	2000	3	IMMEDIATE	0	O80.0	SPONTANEOUS VERTEX DELIVERY	NA						1	0	DISCHARGE	1	0
2010-11	93	20-24	ST	1	HINDU	1	DELIVERY	1-7 years	2	1	1	2	0	6.6	1	30	1	LB	M	1254	1	WITH TRY	0	O60	PRETERM DELIVERY	NA						1	0	DISCHARGE	1	1
2012-13	93	20-24	ST	1	HINDU	1	DELIVERY	1-7 years	1	0	0	2	0	7.6	2	38	2	LB	M	2575	4	IMMEDIATE	0	O80.0	SPONTANEOUS VERTEX DELIVERY							1	0	DISCHARGE	0	0
2013-14	93	20-24	Other	0	Hindu	1	Delivery	8-12 years	2	1	1	1	0	10.3	3	40	2	Live Birth	Female	2610	4	Immediately	0	248	SPONTANEOUS VERTEX DELIVERY							3	0	Discharge	0	0
2010-11	94	20-24	ST	1	HINDU	1	DELIVERY	no educatio	1	0	0	3	0	9.1	2	36	1	LB	F	1710	2	IMMEDIATE	0	O30.0	TWIN PREGNANCY	O60	PRETERM DELIVERY					3	0	DISCHARGE	1	1
2013-14	94	20-24	ST	1	Hindu	1	Delivery	8-12 years	1	1	1	3	0	10.9	3	39	2	Live Birth	Male	2506	4	Immediately	0	248	SPONTANEOUS VERTEX DELIVERY							1	0	Discharge	0	0
2010-11	95	25-29	OTHER	0	HINDU	1	DELIVERY	8-12 years	2	1	1	2	0	11.3	4	38	2	LB	F	2245	3	IMMEDIATE	0	O80.0	SPONTANEOUS VERTEX DELIVERY	NA		NA				1	0	DISCHARGE	1	0
2013-14	95	20-24	ST	1	Hindu	1	Delivery	8-12 years	2	1	1	3	0	12.3	4	37	2	Live Birth	Male	3360	4	Immediately	0	248	SPONTANEOUS VERTEX DELIVERY							1	0	Discharge	0	0
2012-13	96	25-29	ST	1	HINDU	1	DELIVERY	8-12 years	1	0	0	3	0	11.3	4	38	2	LB	M	2300	3	IMMEDIATE	1	O68.3	LABOUR & DELIVERY COMPLICATED BY BIOCHEMICAL EVIDENCE OF FETAL STRES	O68.1	LABOUR AND DELIVERY COMPLICATED BY MECONIUM IN AMNIOTIC FLUID					1	0	DISCHARGE	1	0
2013-14	96	20-24	OBC	0	Hindu	1	Delivery	no educatio	1	0	0	2	0	9.6	2	40	2	Live Birth	Female	3165	4	Immediately	0	248	SPONTANEOUS VERTEX DELIVERY							4	0	Discharge	0	0
2012-13	98	20-24	ST	1	HINDU	1	DELIVERY	1-7 years	2	1	1	3	0	10.3	3	38	2	LB	F	2300	3	IMMEDIATE	0	O80.0	SPONTANEOUS VERTEX DELIVERY	NA	NA					1	0	DISCHARGE	1	0
2013-14	98	15-19	ST	1	Hindu	1	Delivery	8-12 years	1	0	0	2	0	11.1	4	32	1	Live Birth	Male	1980	2	Immediately	0	159	PRETERM DELIVERY							2	0	Discharge	1	1
2010-11	99	20-24	ST	1	HINDU	1	DELIVERY	8-12 years	1	0	0	1	0	10.6	3	40	2	LB	F	2245	3	IMMEDIATE	0	O80.0	SPONTANEOUS VERTEX DELIVERY	O13	GESTATIONAL (PREG.IND.) HYPERTENSION WITHOUT SIGNIFICANT PROTEINURI					1	0	DISCHARGE	1	0
2012-13	99	25-29	ST	1	HINDU	1	DELIVERY	8-12 years	2	1	1	1	0	6.9	1	32	1	LB	M	1055	1	IMMEDIATE	0	O60	PRETERM DELIVERY							4	0	DISCHARGE	1	1
2013-14	99	25-29	Other	0	Hindu	1	Delivery	8-12 years	2	1	1	3	1	10	2	39	2	Live Birth	Male	3048	4	Immediately	1	120	PREVIOUS CS							2	0	Discharge	0	0
2012-13	100	30 and above	ST	1	HINDU	1	DELIVERY	no educatio	3	2	2	1	0	4.6	1	38	2	LB	F	2865	4	IMMEDIATE	0	O80.0	SPONTANEOUS VERTEX DELIVERY							4	1	DISCHARGE	0	0
2013-14	100	20-24	ST	1	Hindu	1	Delivery	8-12 years	1	0	0	2	0	10.6	3	33	1	Live Birth	Male	1954	2	Immediately	1	94	TWINS PREGNANCY	100	BREECH PRESENTATION					4	0	Discharge	1	1
2013-14	101	25-29	ST	1	Hindu	1	Delivery	1-7 years	3	2	2	2	0	3.1	1	38	2	Live Birth	Female	2662	4	Immediately	0	248	SPONTANEOUS VERTEX DELIVERY							1	1	Discharge	0	0
2013-14	102	20-24	ST	1	Hindu	1	Delivery	8-12 years	1	0	0	2	0	10.5	3	39	2	Live Birth	Female	2952	4	Immediately	0	248	SPONTANEOUS VERTEX DELIVERY							1	0	Discharge	0	0
2012-13	103	20-24	OTHER	0	HINDU	1	DELIVERY	1-7 years	1	0	0	3	0	12.9	4	40	2	LB	F	3015	4	IMMEDIATE	0	O80.0	SPONTANEOUS VERTEX DELIVERY							4	0	DISCHARGE	0	0
2013-14	103	20-24	Other	0	Hindu	1	Delivery	8-12 years	1	0	0	2	0	11.5	4	37	2	Live Birth	Male	2350	3	Immediately	0	248	SPONTANEOUS VERTEX DELIVERY							3	0	Discharge	1	0
2010-11	104	25-29	ST	1	HINDU	1	DELIVERY	no educatio	3	2	2	3	0	10.4	3	33	1	LB	F	1460	1	IMMEDIATE	0	O60	PRETERM DELIVERY							1	0	DISCHARGE	1	1
2010-11	104	20-24	ST	1	HINDU	1	DELIVERY	no educatio	1	0	0	2	0	9.1	2	38	2	LB	M	2620	4	IMMEDIATE	0	O80.0	SPONTANEOUS VERTEX DELIVERY	O68.1	LABOUR AND DELIVERY COMPLICATED BY MECONIUM IN AMNIOTIC FLUID					1	0	DISCHARGE	0	0
2013-14	104	25-29	ST	1	Hindu	1	Delivery	8-12 years	2	1	1	3	0	10.4	3	40	2	Live Birth	Female	2722	4	Immediately	0	248	SPONTANEOUS VERTEX DELIVERY							1	0	Discharge	0	0
2010-11	105	20-24	ST	1	HINDU	1	DELIVERY	8-12 years	2	1	1	1	0	6	1	30	1	LB	F	1350	1	IMMEDIATE	0	O60	PRETERM DELIVERY	NA	NA					2	0	DISCHARGE	1	1
2013-14	105	20-24	ST	1	Hindu	1	Delivery	8-12 years	1	0	0	3	0	11.3	4	40	2	Live Birth	Male	2854	4	Immediately	0	248	SPONTANEOUS VERTEX DELIVERY							1	0	Discharge	0	0
2010-11	106	25-29	ST	1	HINDU	1	DELIVERY	1-7 years	1	0	0	2	0	9	2	38	2	LB	F	2010	3	IMMEDIATE	0	O80.0	SPONTANEOUS VERTEX DELIVERY	NA						1	0	DISCHARGE	1	0
2013-14	106	15-19	ST	1	Hindu	1	Delivery	8-12 years	1	0	0	2	0	9.3	2	40	2	Live Birth	Male	3176	4		1	169	PROLONGED FIRST STAGE OF LABOUR	199	LABOUR COMPLICATED BY MECONIUM IN AMNIOTIC FLUID					1	0	Discharge	0	0
2010-11	107	20-24	ST	1	HINDU	1	DELIVERY	1-7 years	2	1	1	2	0	10.3	3	28	1	LB	M	1215	1	WITH TRY	0	O60	PRETERM DELIVERY							1	0	DISCHARGE	1	1
2011-12	107	25-29	ST	1	HINDU	1	DELIVERY	1-7 years	2	1	1	2	0	6.7	1	38	2	LB	M	2355	3	IMMEDIATE	0	O80.0	SPONTANEOUS VERTEX DELIVERY	O99.S	SEVERE ANEMIA BY OUR STANDARDS (<4gm%)	NA				1	0	DISCHARGE	1	0
2013-14	107	20-24	OBC	0	Hindu	1	Delivery	8-12 years	1	0	0	2	0	11.8	4	40	2	Live Birth	Male	2760	4	Immediately	0	248	SPONTANEOUS VERTEX DELIVERY							3	0	Discharge	0	0
2010-11	108	20-24	ST	1	HINDU	1	DELIVERY	1-7 years	2	1	1	2	0	10.1	3	38	2	LB	M	1760	2	NOT CRY	0	O60	PRETERM DELIVERY							1	0	DISCHARGE	1	1
2010-11	110	20-24	OTHER	0	HINDU	1	DELIVERY		1	0	0	1	0	9.5	2	38	2	LB	M	1985	2	IMMEDIATE	0	O80.0	SPONTANEOUS VERTEX DELIVERY	O13	GESTATIONAL (PREG.IND.) HYPERTENSION WITHOUT SIGNIFICANT PROTEINURI	O14.1	SEVERE PRE-ECLAMPSIA			1	0	DISCHARGE	1	1
2011-12	110	20-24	ST	1	HINDU	1	DELIVERY	1-7 years	1	0	0	2	0	8	2	38	2	LB	F	2905	4	IMMEDIATE	0	O80.0	SPONTANEOUS VERTEX DELIVERY							2	0	DISCHARGE	0	0
2013-14	110	20-24	ST	1	Hindu	1	Delivery	8-12 years	1	0	0	3	0	10.8	3	38	2	Live Birth	Female	2586	4	Immediately	0	248	SPONTANEOUS VERTEX DELIVERY	61	GESTATIONAL WITHOUT SIGNIFICANT HT					1	0	Discharge	0	0
2013-14	111	25-29	OBC	0	Hindu	1	Delivery	8-12 years	2	1	1	2	0	10.5	3	38	2	Live Birth	Male	2736	4	Immediately	0	248	SPONTANEOUS VERTEX DELIVERY							2	0	Discharge	0	0
2010-11	112	25-29	OTHER	0	HINDU	1	DELIVERY	8-12 years	1	0	0	2	0	10.2	3	38	2	LB	M	1760	2	IMMEDIATE	0	O80.0	SPONTANEOUS VERTEX DELIVERY							1	0	DISCHARGE	1	1
2010-11	112	20-24	SC	0	HINDU	1	DELIVERY	1-7 years	1	0	0	3	0	10.5	3	38	2	LB	M	2230	3	IMMEDIATE	0	O80.0	SPONTANEOUS VERTEX DELIVERY	NA	NA	NA	NA			1	0	DISCHARGE	1	0
2013-14	112	20-24	Other	0	Muslim	2	Delivery	1-7 years	1	0	0	2	0	9.5	2	38	2	Live Birth	Female	2724	4	Immediately	0	248	SPONTANEOUS VERTEX DELIVERY	61	GESTATIONAL WITHOUT SIGNIFICANT HT					3	0	Discharge	0	0
2010-11	113	20-24	ST	1	HINDU	1	DELIVERY	8-12 years	1	0	0	2	0	12.1	4	38	2	LB	M	2340	3	IMMEDIATE	0	O80.0	SPONTANEOUS VERTEX DELIVERY							1	0	DISCHARGE	1	0
2010-11	113	20-24	ST	1	HINDU	1	DELIVERY	1-7 years	1	0	0	2	0	9.2	2	38	2	LB	F	2690	4	IMMEDIATE	0	O80.0	SPONTANEOUS VERTEX DELIVERY							1	0	DISCHARGE	0	0
2011-12	113	25-29	OTHER	0	HINDU	1	DELIVERY	8-12 years	2	1	1	2	0	8.7	2	38	2	LB	M	2270	3	IMMEDIATE	0	O80.0	SPONTANEOUS VERTEX DELIVERY							1	0	DISCHARGE	1	0
2013-14	113	20-24	ST	1	Hindu	1	Delivery	8-12 years	1	0	0	3	0	10.2	3	39	2	Live Birth	Male	3280	4	Immediately	0	201	FETAL DISTRESS							1	0	Discharge	0	0
2013-14	114	15-19	ST	1	Hindu	1	Delivery	1-7 years	1	0	0	2	0	8.6	2	36	1	Live Birth	Female	1878	2	Immediately	0	159	PRETERM DELIVERY	61	GESTATIONAL WITHOUT SIGNIFICANT HT					1	0	Discharge	1	1
2010-11	115	20-24	ST	1	HINDU	1	DELIVERY	8-12 years	1	0	0	1	0	10.4	3	40	2	LB	M	2495	3	IMMEDIATE	0	O80.0	SPONTANEOUS VERTEX DELIVERY	O32.1	MATERNAL CARE FOR BREECH PRESENTATION					3	0	DISCHARGE	1	0
2013-14	115	20-24	Other	0	Muslim	2	Delivery	1-7 years	1	0	0	2	0	9.6	2	39	2	Live Birth	Female	2616	4	Immediately	0	248	SPONTANEOUS VERTEX DELIVERY							1	0	Discharge	0	0
2011-12	116	25-29	OTHER	0	HINDU	1	DELIVERY	8-12 years	2	1	1	2	0	10.3	3	38	2	LB	M	2500	4	IMMEDIATE	0	O80.0	SPONTANEOUS VERTEX DELIVERY	NA						1	0	DISCHARGE	0	0
2013-14	116	20-24	ST	1	Hindu	1	Delivery	8-12 years	4	3	3	2	0	10	2	39	2	Live Birth	Female	3250	4	Immediately	0	248	SPONTANEOUS VERTEX DELIVERY							1	0	Discharge	0	0
2013-14	117	20-24	ST	1	Hindu	1	Delivery	1-7 years	2	1	1	2	0	11.6	4	38	2	Live Birth	Male	2785	4	Immediately	0	248	SPONTANEOUS VERTEX DELIVERY							2	0	Discharge	0	0
2010-11	118	15-19	OTHER	0	HINDU	1	DELIVERY	8-12 years	1	0	0	2	0	10.4	3	38	2	LB	M	2265	3	IMMEDIATE	0	O80.0	SPONTANEOUS VERTEX DELIVERY	NA						3	0	DISCHARGE	1	0
2010-11	118	20-24	ST	1	HINDU	1	DELIVERY	no educatio	2	1	1	1	0	6.8	1	38	2	LB	M	2380	3	IMMEDIATE	0	O80.0	SPONTANEOUS VERTEX DELIVERY							4	0	DISCHARGE	1	0
2010-11	119	20-24	ST	1	HINDU	1	DELIVERY	no educatio	2	1	1	2	0	11	3	38	2	LB	M	3180	4	IMMEDIATE	0	O80.0	SPONTANEOUS VERTEX DELIVERY	NA	NA	NA	NA			1	0	DISCHARGE	0	0
2010-11	119	25-29	OTHER	0	HINDU	1	DELIVERY	no educatio	2	1	1	2	0	10.2	3	38	2	LB	F	2655	4	IMMEDIATE	0	O80.0	SPONTANEOUS VERTEX DELIVERY	NA	NA					1	0	DISCHARGE	0	0
2013-14	119	20-24	ST	1	Hindu	1	Delivery	1-7 years	1	0	0	3	0	9.6	2	41	2	Live Birth	Female	3030	4	Immediately	1	169	PROLONG FIRST STAGE LABOUR	61	GESTATIONAL WITHOUT SIGNIFICANT HT					1	0	Discharge	0	0
2010-11	120	20-24	ST	1	HINDU	1	DELIVERY	no educatio	2	1	1	2	0	8.2	2	38	2	LB	F	2855	4	IMMEDIATE	0	O80.0	SPONTANEOUS VERTEX DELIVERY	NA		NA				1	0	DISCHARGE	0	0
2013-14	120	20-24	ST	1	Hindu	1	Delivery	8-12 years	1	0	0	3	0	9.8	2	36	1	Live Birth	Female	3063	4	Immediately	1	100	BREECH PRESENTATION	201	FETAL DISTRESS					1	0	Discharge	0	0
2013-14	121	15-19	ST	1	Hindu	1	Delivery	1-7 years	1	0	0	2	0	8.1	2	35	1	Live Birth	Female	1708	2	Immediately	1	201	FETAL DISTRESS	61	GESTATIONAL WITHOUT SIGNIFICANT HT	75	UTI IN PREGNANCY			1	0	Discharge	1	1
2010-11	122	20-24	ST	1	HINDU	1	DELIVERY	8-12 years	1	0	0	3	0	8.1	2	38	2	LB	M	2560	4	IMMEDIATE	0	O80.0	SPONTANEOUS VERTEX DELIVERY	O99.M	MODERATE ANEMIA BY OUR STANDARDS (4-7gm%)					1	0	DISCHARGE	0	0
2010-11	122	20-24	ST	1	HINDU	1	DELIVERY	1-7 years	1	0	0	3	0	11.5	4	38	2	LB	M	2860	4	IMMEDIATE	0	O80.0	SPONTANEOUS VERTEX DELIVERY	NA		NA				1	0	DISCHARGE	0	0
2013-14	122	20-24	Other	0	Muslim	2	Delivery	8-12 years	1	0	0	3	0	10.4	3	38	2	Live Birth	Male	2174	3	Immediately	0	248	SPONTANEOUS VERTEX DELIVERY							3	0	Discharge	1	0
2012-13	125	20-24	ST	1	HINDU	1	DELIVERY	1-7 years	1	0	0	2	0	13.3	4	38	2	LB	F	2120	3	IMMEDIATE	0	O80.0	SPONTANEOUS VERTEX DELIVERY							1	0	DISCHARGE	1	0
2013-14	125	20-24	ST	1	Hindu	1	Delivery	1-7 years	2	1	1	2	0	4.4	1	33	1	Live Birth	Female	2218	3	Immediately	0	159	PRETERM DELIVERY	306	SEVERE ANAMIA					1	1	Discharge	1	0
2010-11	126	25-29	ST	1	HINDU	1	DELIVERY	no educatio	1	0	0	2	0	9.1	2	38	2	LB	F	2575	4	WITH TRY	0	O80.0	SPONTANEOUS VERTEX DELIVERY	NA	NA	NA	NA			1	0	DISCHARGE	0	0
2010-11	126	30 and above	OTHER	0	HINDU	1	DELIVERY	1-7 years	7	6	3	3	0	10	2	34	1	LB	M	1825	2	IMMEDIATE	0	O60	PRETERM DELIVERY	O13	GESTATIONAL (PREG.IND.) HYPERTENSION WITHOUT SIGNIFICANT PROTEINURI					1	0	DISCHARGE	1	1
2010-11	127	25-29	ST	1	HINDU	1	DELIVERY	8-12 years	1	0	0	3	0	10.1	3	38	2	LB	F	2710	4	IMMEDIATE	0	O80.0	SPONTANEOUS VERTEX DELIVERY	O42.0	PREMATURE RUPTURE OF MEMBRANES, ONSET OF LABOUR WITHIN 24 HOURS	O41.1	INFECTION OF AMNIOTIC SAC AND MEMBRANES			1	0	DISCHARGE	0	0
2013-14	127	20-24	OBC	0	Hindu	1	Delivery	8-12 years	2	1	1	2	0	11.3	4	38	2	Live Birth	Male	2576	4	Immediately	0	248	SPONTANEOUS VERTEX DELIVERY							1	0	Discharge	0	0
2010-11	129	20-24	OTHER	0	HINDU	1	DELIVERY	1-7 years	1	0	0	1	0	11.9	4	38	2	LB	F	2300	3	IMMEDIATE	0	O32.1	MATERNAL CARE FOR BREECH PRESENTATION	NA						3	0	DISCHARGE	1	0
2010-11	130	20-24	ST	1	HINDU	1	DELIVERY	1-7 years	1	0	0	2	0	11.6	4	38	2	LB	M	2470	3	IMMEDIATE	0	O80.0	SPONTANEOUS VERTEX DELIVERY							1	0	DISCHARGE	1	0
2010-11	132	20-24	ST	1	HINDU	1	DELIVERY	8-12 years	2	1	1	2	0	11.8	4	38	2	LB	F	2930	4	IMMEDIATE	0	O80.0	SPONTANEOUS VERTEX DELIVERY	O70.3	FOURTH DEGREE PERINEAL LACERATION DURING DELIVERY					1	0	DISCHARGE	0	0
2013-14	132	20-24	ST	1	Hindu	1	Delivery	1-7 years	3	2	2	3	0	10.8	3	39	2	Live Birth	Female	3252	4	Immediately	0	248	SPONTANEOUS VERTEX DELIVERY							1	0	Discharge	0	0
2011-12	133	20-24	ST	1	HINDU	1	DELIVERY	no educatio	1	0	0	2	0	9.3	2	41	2	LB	M	2375	3	IMMEDIATE	1	O41.1	INFECTION OF AMNIOTIC SAC AND MEMBRANES	O68.3	LABOUR & DELIVERY COMPLICATED BY BIOCHEMICAL EVIDENCE OF FETAL STRES					1	0	DISCHARGE	1	0
2013-14	134	20-24	ST	1	Hindu	1	Delivery	8-12 years	1	0	0	2	0	10.4	3	38	2	Live Birth	Male	2454	3	Immediately	0	248	SPONTANEOUS VERTEX DELIVERY							3	0	Discharge	1	0
2013-14	135	30 and above	OBC	0	Hindu	1	Delivery	8-12 years	2	1	1	2	1	11.9	4	37	2	Live Birth	Male	3014	4	Immediately	1	120	MATERNAL CARE DUE TO UTERINE SCAR FROM PREVIOUS SURGERY	199	LABOUR AND DELIVERY COMPLICATED BY MECONIUM IN AMNIOTIC FLUID					4	0	Discharge	0	0
2010-11	136	20-24	ST	1	HINDU	1	DELIVERY	1-7 years	1	0	0	2	0	12.4	4	38	2	LB	M	2490	3	IMMEDIATE	0	O80.0	SPONTANEOUS VERTEX DELIVERY	NA	NA					1	0	DISCHARGE	1	0
2013-14	136	20-24	OBC	0	Hindu	1	Delivery	1-7 years	1	0	0	3	0	9.8	2	37	2	Live Birth	Female	2882	4	Immediately	0	248	SPONTANEOUS VERTEX DELIVERY							2	0	Discharge	0	0
2010-11	137	15-19	ST	1	HINDU	1	DELIVERY	8-12 years	1	0	0	3	0	9.3	2	38	2	LB	M	2615	4	IMMEDIATE	0	O80.0	SPONTANEOUS VERTEX DELIVERY	NA						1	0	DISCHARGE	0	0
2013-14	138	20-24	ST	1	Hindu	1	Delivery	8-12 years	2	1	1	3	0	10.1	3	34	1	Live Birth	Male	1742	2	Immediately	0	159	PRETERM DELIVERY							1	0	Discharge	1	1
2010-11	139	20-24	ST	1	HINDU	1	DELIVERY	8-12 years	3	2	2	3	0	11.8	4	38	2	LB	M	2915	4	IMMEDIATE	0	O80.0	SPONTANEOUS VERTEX DELIVERY							3	0	DISCHARGE	0	0
2013-14	139	20-24	ST	1	Hindu	1	Delivery	1-7 years	2	1	1	1	1	8.9	2	37	2	Live Birth	Female	2046	3	Immediately	1	120	MATERNAL CARE DUE TO UTERINE SCAR FROM PREVIOUS SURGERY	61	GESTATIONAL (PREG.IND.) HYPERTENSION WITHOUT SIGNIFICANT PROTEINURI					1	0	Discharge	1	0
2012-13	140	20-24	OBC	0	HINDU	1	DELIVERY	8-12 years	2	1	1	2	0	10	2	38	2	LB	M	2800	4	IMMEDIATE	0	O80.0	SPONTANEOUS VERTEX DELIVERY							4	0	DISCHARGE	0	0
2013-14	140	20-24	OBC	0	Hindu	1	Delivery	1-7 years	1	0	0	2	0	8	2	38	2	Live Birth	Female	2560	4	Immediately	0	248	SPONTANEOUS VERTEX DELIVERY							2	0	Discharge	0	0
2013-14	141	20-24	ST	1	Hindu	1	Delivery	1-7 years	2	1	1	3	0	10.3	3	39	2	Live Birth	Male	2440	3	Immediately	0	248	SPONTANEOUS VERTEX DELIVERY							1	0	Discharge	1	0
2013-14	143	25-29	ST	1	Hindu	1	Delivery	more than 12	5	0	0	3	0	9.9	2	38	2	Live Birth	Female	2220	3	Immediately	0	248	SPONTANEOUS VERTEX DELIVERY							1	0	Discharge	1	0
2013-14	145	20-24	SC	0	Hindu	1	Delivery	8-12 years	1	0	0	3	0	7.2	2	36	1	Live Birth	Male	2058	3	Immediately	0	159	PRETERM DELIVERY	61	GESTATIONAL (PREG.IND.) HYPERTENSION WITHOUT SIGNIFICANT PROTEINURI					4	0	Discharge	1	0
2013-14	146	15-19	ST	1	Hindu	1	Delivery	8-12 years	1	0	0	2	0	9.1	2	34	1	Live Birth	Female	1254	1	Immediately	0	159	PRETERM DELIVERY							1	0	Discharge	1	1
2010-11	147	20-24	OTHER	0	HINDU	1	DELIVERY	no educatio	1	0	0	2	0	8.5	2	32	1	MACERATED SB	F	1010	1	NOT CRY	0	O36.4	MATERNAL CARE FOR INTRAUTERINE DEATH	O60	PRETERM DELIVERY					4	0	DISCHARGE	1	1
2013-14	147	20-24	ST	1	Hindu	1	Delivery	1-7 years	3	2	2	2	0	9.9	2	40	2	Live Birth	Female	2283	3	Immediately	1	169	PROLONGED FIRST STAGE (OF LABOUR) (non obstructed)	201	LABOUR & DELIVERY COMPLICATED BY BIOCHEMICAL EVIDENCE OF FETAL STRES					1	0	Discharge	1	0
2013-14	148	25-29	ST	1	Hindu	1	Delivery	no educatio	2	1	1	2	0	9.8	2	38	2	Live Birth	Male	3204	4	Immediately	0	248	SPONTANEOUS VERTEX DELIVERY							2	0	Discharge	0	0
2012-13	149	20-24	ST	1	HINDU	1	DELIVERY	1-7 years	2	1	1	2	0	10.3	3	38	2	LB	F	2835	4	IMMEDIATE	0	O80.0	SPONTANEOUS VERTEX DELIVERY							1	0	DISCHARGE	0	0
2010-11	150	20-24	OTHER	0	HINDU	1	DELIVERY	8-12 years	1	0	0	3	0	11.4	4	39	2	LB	F	2080	3	IMMEDIATE	0	O80.0	SPONTANEOUS VERTEX DELIVERY	NA						4	0	DISCHARGE	1	0
2012-13	150	20-24	ST	1	HINDU	1	DELIVERY	8-12 years	1	0	0	3	0	11.1	4	39	2	LB	F	3185	4	IMMEDIATE	0	O80.0	SPONTANEOUS VERTEX DELIVERY							1	0	DISCHARGE	0	0
2013-14	150	20-24	ST	1	Hindu	1	Delivery	no educatio	3	2	2	3	0	9.9	2	34	1	Live Birth	Female	1930	2	Immediately	0	159	PRETERM DELIVERY							1	0	Discharge	1	1
2010-11	151	20-24	ST	1	HINDU	1	DELIVERY	1-7 years	1	0	0	2	0	9.6	2	39	2	LB	F	2805	4	IMMEDIATE	0	O80.0	SPONTANEOUS VERTEX DELIVERY							1	0	DISCHARGE	0	0
2013-14	151	25-29	ST	1	Hindu	1	Delivery	8-12 years	2	1	1	3	0	11.5	4	40	2	Live Birth	Male	3220	4	Immediately	0	248	SPONTANEOUS VERTEX DELIVERY							2	0	Discharge	0	0
2010-11	152	20-24	ST	1	HINDU	1	DELIVERY	1-7 years	1	0	0	2	0	10.5	3	38	2	LB	M	2800	4	IMMEDIATE	0	O80.0	SPONTANEOUS VERTEX DELIVERY							1	0	DISCHARGE	0	0
2010-11	152	25-29	OTHER	0	MUSLIM	2	DELIVERY	no educatio	4	3	3	1	0	9	2	30	1	FRESH SB	M	1554	2	NOT CRY	0	O60	PRETERM DELIVERY	O99.0	ANAEMIA (Do not use this code where Hb levels are available)					1	0	DISCHARGE	1	1
2013-14	153	15-19	ST	1	Hindu	1	Delivery	1-7 years	1	0	0	2	0	10.1	3	38	2	Live Birth	Female	2640	4	Immediately	0	248	SPONTANEOUS VERTEX DELIVERY							2	0	Discharge	0	0
2010-11	154	20-24	ST	1	HINDU	1	DELIVERY	no educatio	4	3	3	2	0	8.9	2	38	2	LB	F	2490	3	IMMEDIATE	0	O80.0	SPONTANEOUS VERTEX DELIVERY							1	0	DISCHARGE	1	0
2011-12	154	20-24	ST	1	HINDU	1	DELIVERY	1-7 years	1	0	0	2	0	7.7	2	38	2	LB	M	2700	4	IMMEDIATE	0	O80.0	SPONTANEOUS VERTEX DELIVERY	NA	NA	NA	NA			3	0	DISCHARGE	0	0
2011-12	155	15-19	OTHER	0	HINDU	1	DELIVERY	8-12 years	1	0	0	2	0	10.2	3	38	2	LB	M	2655	4	IMMEDIATE	0	O80.0	SPONTANEOUS VERTEX DELIVERY	NA		NA				4	0	DISCHARGE	0	0
2012-13	155	20-24	ST	1	HINDU	1	DELIVERY	1-7 years	1	0	0	2	0	10.1	3	39	2	LB	M	3310	4	IMMEDIATE	0	O80.0	SPONTANEOUS VERTEX DELIVERY							1	0	DISCHARGE	0	0
2013-14	155	20-24	Other	0	Muslim	2	Delivery	1-7 years	1	0	0	3	0	9.6	2	40	2	Live Birth	Male	2945	4	Immediately	0	248	SPONTANEOUS VERTEX DELIVERY							3	0	Discharge	0	0
2013-14	156	20-24	ST	1	Hindu	1	Delivery	8-12 years	3	2	2	2	0	11.2	4	39	2	Live Birth	Male	2872	4	Immediately	0	248	SPONTANEOUS VERTEX DELIVERY							1	0	Discharge	0	0
2011-12	157	25-29	SC	0	HINDU	1	DELIVERY	1-7 years	2	1	1	2	0	9.6	2	38	2	LB	M	2765	4	IMMEDIATE	0	O80.0	SPONTANEOUS VERTEX DELIVERY	NA		NA				1	0	DISCHARGE	0	0
2012-13	157	25-29	ST	1	HINDU	1	DELIVERY	8-12 years	2	1	1	2	0	10.6	3	40	2	LB	F	2915	4	IMMEDIATE	0	O80.0	SPONTANEOUS VERTEX DELIVERY							1	0	DISCHARGE	0	0
2013-14	157	25-29	Other	0	Hindu	1	Delivery	1-7 years	2	1	1	2	0	10.7	3	40	2	Live Birth	Female	3044	4	Immediately	0	248	SPONTANEOUS VERTEX DELIVERY							1	0	Discharge	0	0
2010-11	158	20-24	ST	1	HINDU	1	DELIVERY	8-12 years	1	0	0	3	0	9.6	2	38	2	LB	M	2820	4	IMMEDIATE	0	O80.0	SPONTANEOUS VERTEX DELIVERY							1	0	DISCHARGE	0	0
2013-14	158	20-24	ST	1	Hindu	1	Delivery	8-12 years	1	0	0	2	0	9.1	2	40	2	Live Birth	Male	2710	4	Immediately	0	248	SPONTANEOUS VERTEX DELIVERY							1	0	Discharge	0	0
2010-11	159	20-24	OTHER	0	HINDU	1	DELIVERY	no educatio	1	0	0	2	0	10.2	3	38	2	LB	F	2590	4	IMMEDIATE	0	O80.0	SPONTANEOUS VERTEX DELIVERY							3	0	DISCHARGE	0	0
2013-14	159	20-24	ST	1	Hindu	1	Delivery	no educatio	4	3	3	2	0	9.1	2	36	1	Live Birth	Female	2740	4	Immediately	0	159	PRETERM DELIVERY							1	0	Discharge	0	0
2010-11	160	20-24	ST	1	HINDU	1	DELIVERY	1-7 years	1	0	0	2	0	9.5	2	38	2	LB	M	2440	3	IMMEDIATE	0	O80.0	SPONTANEOUS VERTEX DELIVERY	NA	NA					1	0	DISCHARGE	1	0
2013-14	160	20-24	Other	0	Hindu	1	Delivery	1-7 years	2	1	1	2	0	10.1	3	38	2	Live Birth	Male	3524	4	Immediately	0	248	SPONTANEOUS VERTEX DELIVERY							4	0	Discharge	0	0
2010-11	161	20-24	OTHER	0	HINDU	1	DELIVERY	no educatio	1	0	0	2	0	12.7	4	38	2	LB	F	2495	3	IMMEDIATE	0	O80.0	SPONTANEOUS VERTEX DELIVERY	NA	NA					1	0	DISCHARGE	1	0
2010-11	161	25-29	OTHER	0	HINDU	1	DELIVERY	8-12 years	1	0	0	2	0	12.8	4	38	2	LB	M	2170	3	IMMEDIATE	0	O80.0	SPONTANEOUS VERTEX DELIVERY	NA	NA	NA	NA			1	0	DISCHARGE	1	0
2010-11	161	25-29	ST	1	HINDU	1	DELIVERY	1-7 years	2	1	1	2	0	9.1	2	38	2	LB	F	2775	4	IMMEDIATE	0	O80.0	SPONTANEOUS VERTEX DELIVERY	NA						1	0	DISCHARGE	0	0
2010-11	162	25-29	ST	1	HINDU	1	DELIVERY	1-7 years	1	0	0	2	0	9.3	2	38	2	LB	M	2180	3	IMMEDIATE	0	O80.0	SPONTANEOUS VERTEX DELIVERY	NA						1	0	DISCHARGE	1	0
2010-11	162	20-24	ST	1	HINDU	1	DELIVERY	1-7 years	1	0	0	2	0	5.3	1	36	1	LB	F	2100	3	IMMEDIATE	0	O80.0	SPONTANEOUS VERTEX DELIVERY	O42.1	PREMATURE RUPTURE OF MEMBRANES, ONSET OF LABOUR AFTER 24 HOURS					3	1	DISCHARGE	1	0
2010-11	163	20-24	ST	1	HINDU	1	DELIVERY	8-12 years	1	0	0		0	7.7	2	39	2	MACERATED SB	M	2120	3	NOT CRY	0	D57.0	SICKLE CELL ANEMIA WITH CRISIS	O36.4	MATERNAL CARE FOR INTRAUTERINE DEATH					1	1	DISCHARGE	1	0
2010-11	164	25-29	ST	1	HINDU	1	DELIVERY	1-7 years	3	2	2	2	0	9.8	2	38	2	LB	M	2960	4	IMMEDIATE	0	O80.0	SPONTANEOUS VERTEX DELIVERY	NA	NA					1	0	DISCHARGE	0	0
2010-11	164	20-24	SC	0	HINDU	1	DELIVERY	8-12 years	2	1	1	3	0	11.2	4	38	2	LB	F	2870	4	IMMEDIATE	0	O80.0	SPONTANEOUS VERTEX DELIVERY	NA		NA				2	0	DISCHARGE	0	0
2013-14	164	25-29	ST	1	Hindu	1	Delivery	no educatio	3	2	2	2	0	8.5	2	40	2	Live Birth	Female	2650	4	Immediately	0	248	SPONTANEOUS VERTEX DELIVERY							1	0	Discharge	0	0
2010-11	165	25-29	SC	0	HINDU	1	DELIVERY	no educatio	2	1	1	2	0	8	2	38	2	LB	M	2660	4	IMMEDIATE	0	O80.0	SPONTANEOUS VERTEX DELIVERY							1	0	DISCHARGE	0	0
2013-14	165	20-24	ST	1	Hindu	1	Delivery	1-7 years	1	0	0	2	0	9.9	2	36	1	Live Birth	Male	2874	4	Immediately	0	159	PRETERM DELIVERY							1	0	Discharge	0	0
2010-11	166	20-24	ST	1	HINDU	1	DELIVERY	no educatio	1	0	0	2	0	7.9	2	30	1	LB	M	1390	1	WITH TRY	0	O36.5	MATERNAL CARE FOR POOR FETAL GROWTH	O60	PRETERM DELIVERY					1	0	DISCHARGE	1	1
2013-14	166	20-24	ST	1	Hindu	1	Delivery	8-12 years	1	0	0	3	0	12.2	4	40	2	Live Birth	Female	2366	3	Immediately	0	248	SPONTANEOUS VERTEX DELIVERY							1	0	Discharge	1	0
2013-14	167	25-29	ST	1	Hindu	1	Delivery	no educatio	1	0	0	1	0	10	2	28	1	SB Fresh	Male	476	1	Did not Cry	0	159	PRETERM DELIVERY							4	0	Discharge	1	1
2010-11	168	20-24	ST	1	HINDU	1	DELIVERY	no educatio	3	2	2	2	0	6.9	1	38	2	LB	M	2875	4	IMMEDIATE	0	O80.0	SPONTANEOUS VERTEX DELIVERY	NA		NA				1	0	DISCHARGE	0	0
2012-13	168	20-24	OBC	0	MUSLIM	2	DELIVERY	8-12 years	1	0	0	3	0	9.6	2	38	2	LB	F	2165	3	IMMEDIATE	0	O80.0	SPONTANEOUS VERTEX DELIVERY	O41.1	INFECTION OF AMNIOTIC SAC AND MEMBRANES	NA	NA			3	0	DISCHARGE	1	0
2013-14	168	25-29	ST	1	Hindu	1	Delivery	no educatio	1	0	0	2	0	8.8	2	36	1	SB Fresh	Male	1755	2	Did not Cry	0	137	MATERNAL CARE FOR INTRAUTERINE DEATH	152	OTHER PREMATURE SEPARATION OF PLACENTA	143	INFECTION OF AMNIOTIC SAC AND MEMBRANES			1	0	Discharge	1	1
2013-14	169	20-24	Other	0	Muslim	2	Delivery	8-12 years	2	1	1	2	0	11.6	4	40	2	Live Birth	Male	2946	4	Immediately	0	248	SPONTANEOUS VERTEX DELIVERY							3	0	Discharge	0	0
2013-14	170	20-24	Other	0	Hindu	1	Delivery	no educatio	1	0	0	2	0	11.1	4	36	1	Live Birth	Female	2430	3	Immediately	1	143	INFECTION OF AMNIOTIC SAC AND MEMBRANES							1	0	Discharge	1	0
2010-11	171	20-24	ST	1	HINDU	1	DELIVERY	8-12 years	2	1	1	3	0	10.2	3	38	2	LB	F	2435	3	IMMEDIATE	0	O80.0	SPONTANEOUS VERTEX DELIVERY	NA						1	0	DISCHARGE	1	0
2010-11	171	20-24	OTHER	0	HINDU	1	DELIVERY	1-7 years	1	0	0	3	0	9.6	2	38	2	LB	F	2550	4	IMMEDIATE	0	O80.0	SPONTANEOUS VERTEX DELIVERY	NA	NA	NA	NA			4	0	DISCHARGE	0	0
2010-11	171	20-24	OTHER	0	HINDU	1	DELIVERY	1-7 years	1	0	0	3	0	10.2	3	38	2	LB	F	2270	3	IMMEDIATE	0	O80.0	SPONTANEOUS VERTEX DELIVERY	NA						3	0	DISCHARGE	1	0
2010-11	171	30 and above	OTHER	0	HINDU	1	DELIVERY	8-12 years	4	3	3	2	0	10.1	3	40	2	LB	M	2210	3	IMMEDIATE	1	O32.4	MATERNAL CARE FOR HIGH HEAD AT TERM	NA						3	0	DISCHARGE	1	0
2010-11	171	20-24	ST	1	HINDU	1	DELIVERY	8-12 years	2	1	1	3	0	8.5	2	38	2	LB	M	2915	4	IMMEDIATE	0	O80.0	SPONTANEOUS VERTEX DELIVERY	NA						1	0	DISCHARGE	0	0
2013-14	171	20-24	ST	1	Hindu	1	Delivery	1-7 years	1	0	0	2	0	9.7	2	35	1	Live Birth	Female	2650	4	Immediately	1	204	LABOUR AND DELIVERY COMPLICATED BY PROLAPSE OF CORD							1	0	Discharge	0	0
2010-11	172	30 and above	ST	1	HINDU	1	DELIVERY	no educatio	1	0	0	1	0	11.2	4	38	2	LB	M	2325	3	IMMEDIATE	0	O80.0	SPONTANEOUS VERTEX DELIVERY	NA						1	0	DISCHARGE	1	0
2013-14	172	20-24	ST	1	Hindu	1	Delivery	1-7 years	1	0	0	2	0	12.9	4	35	1	Live Birth	Female	1890	2	Immediately	0	159	PRETERM DELIVERY							1	0	Discharge	1	1
2010-11	175	30 and above	ST	1	HINDU	1	DELIVERY	8-12 years	3	2	2	2	0	9.9	2	38	2	LB	M	3335	4	IMMEDIATE	0	O80.0	SPONTANEOUS VERTEX DELIVERY							1	0	DISCHARGE	0	0
2010-11	175	20-24	ST	1	HINDU	1	DELIVERY	1-7 years	1	0	0	2	0	10.1	3	39	2	LB	M	2360	3	IMMEDIATE	0	O80.0	SPONTANEOUS VERTEX DELIVERY							1	0	DISCHARGE	1	0
2010-11	175	20-24	ST	1	HINDU	1	DELIVERY	8-12 years	1	0	0	2	0	10.9	3	38	2	LB	F	2900	4	IMMEDIATE	0	O80.0	SPONTANEOUS VERTEX DELIVERY	NA						1	0	DISCHARGE	0	0
2013-14	176	20-24	ST	1	Hindu	1	Delivery	no educatio	5	2	2	1	0	4.9	1	33	1	Live Birth	Male	1286	1	Immediately	0	150	PLACENTA PRAEVIA WITH HAEMORRHAGE	306	SEVERE ANEMIA BY OUR STANDARDS (<4gm%)					2	1	Discharge	1	1
2010-11	177	20-24	OTHER	0	HINDU	1	DELIVERY	no educatio	1	0	0	2	0	10.3	3	38	2	LB	F	2760	4	IMMEDIATE	0	O80.0	SPONTANEOUS VERTEX DELIVERY							4	0	DISCHARGE	0	0
2013-14	177	20-24	ST	1	Hindu	1	Delivery	8-12 years	2	1	1	3	0	10.8	3	38	2	Live Birth	Male	2016	3	Immediately	0	248	SPONTANEOUS VERTEX DELIVERY							1	0	Discharge	1	0
2010-11	179	20-24	ST	1	HINDU	1	DELIVERY	1-7 years	1	0	0	2	0	9.4	2	39	2	LB	M	2750	4	WITH TRY	1	O63.1	PROLONGED SECOND STAGE (OF LABOUR) (non obstructed)	NA		NA				1	0	DISCHARGE	0	0
2010-11	180	20-24	OTHER	0	HINDU	1	DELIVERY	8-12 years	1	0	0	2	0	11.5	4	38	2	LB	M	2135	3	IMMEDIATE	1	O46.9	ANTEPARTUM HAEMORRHAGE, UNSPECIFIED							1	0	DISCHARGE	1	0
2011-12	180	25-29	ST	1	HINDU	1	DELIVERY	1-7 years	2	1	1	2	0	8.7	2	38	2	LB	F	2785	4	IMMEDIATE	0	O80.0	SPONTANEOUS VERTEX DELIVERY	O32.1	MATERNAL CARE FOR BREECH PRESENTATION	NA	NA			3	0	DISCHARGE	0	0
2011-12	181	30 and above	ST	1	HINDU	1	DELIVERY	no educatio	3	2	2	3	0	9	2	32	1	LB	F	1525	2	IMMEDIATE	0	O60	PRETERM DELIVERY	NA		NA				1	0	DISCHARGE	1	1
2013-14	181	20-24	ST	1	Hindu	1	Delivery	1-7 years	2	1	1	2	0	8.4	2	39	2	Live Birth	Male	3554	4	Immediately	0	248	SPONTANEOUS VERTEX DELIVERY							1	0	Discharge	0	0
2010-11	182	25-29	ST	1	HINDU	1	DELIVERY	more than 12	1	0	0	2	0	11.7	4	38	2	LB	F	2640	4	IMMEDIATE	0	O80.0	SPONTANEOUS VERTEX DELIVERY	NA	NA					3	0	DISCHARGE	0	0
2013-14	182	15-19	ST	1	Hindu	1	Delivery	1-7 years	1	0	0	2	0	11.2	4	39	2	Live Birth	Female	2292	3	Immediately	0	248	SPONTANEOUS VERTEX DELIVERY							1	0	Discharge	1	0
2010-11	183	20-24	ST	1	HINDU	1	DELIVERY	1-7 years	1	0	0	3	0	10.1	3	37	2	LB	F	2665	4	IMMEDIATE	0	O80.0	SPONTANEOUS VERTEX DELIVERY	NA	NA					2	0	DISCHARGE	0	0
2011-12	183	25-29	OBC	0	HINDU	1	DELIVERY	8-12 years	1	0	0	3	0	7.4	2	38	2	LB	M	2815	4	IMMEDIATE	0	O80.0	SPONTANEOUS VERTEX DELIVERY	NA						1	0	DISCHARGE	0	0
2013-14	184	20-24	OBC	0	Hindu	1	Delivery	8-12 years	1	0	0	2	0	4.2	1	33	1	Live Birth	Female	1740	2	Immediately	0	306	SEVERE ANEMIA BY OUR STANDARDS (<4gm%)	138	MATERNAL CARE FOR POOR FETAL GROWTH					2	1	Discharge	1	1
2013-14	186	20-24	Other	0	Muslim	2	Delivery	8-12 years	1	0	0	2	0	9.9	2	39	2	Live Birth	Male	2120	3	Immediately	0	248	SPONTANEOUS VERTEX DELIVERY							1	0	Discharge	1	0
2010-11	187	20-24	ST	1	HINDU	1	DELIVERY	no educatio	1	0	0	3	0	10.8	3	38	2	LB	F	2540	4	IMMEDIATE	0	O80.0	SPONTANEOUS VERTEX DELIVERY	NA						3	0	DISCHARGE	0	0
2010-11	187	25-29	OBC	0	MUSLIM	2	DELIVERY	8-12 years	1	0	0	3	0	10.2	3	33	1	LB	F	2115	3	IMMEDIATE	0	O60	PRETERM DELIVERY							1	0	DISCHARGE	1	0
2013-14	187	20-24	ST	1	Hindu	1	Delivery	1-7 years	1	0	0	2	0	11.1	4	40	2	Live Birth	Female	2542	4	Immediately	0	248	SPONTANEOUS VERTEX DELIVERY							1	0	Discharge	0	0
2010-11	188	20-24	ST	1	HINDU	1	DELIVERY	1-7 years	2	1	1	2	0	9.7	2	38	2	LB	M	2205	3	IMMEDIATE	0	O80.0	SPONTANEOUS VERTEX DELIVERY	NA		NA				1	0	DISCHARGE	1	0
2012-13	188	20-24	ST	1	HINDU	1	DELIVERY	8-12 years	1	0	0	3	0	12.2	4	39	2	LB	M	2260	3	IMMEDIATE	0	O80.0	SPONTANEOUS VERTEX DELIVERY							1	0	DISCHARGE	1	0
2013-14	188	25-29	ST	1	Hindu	1	Delivery	1-7 years	3	2	2	2	0	9.9	2	38	2	Live Birth	Female	2350	3	Immediately	0	248	SPONTANEOUS VERTEX DELIVERY							1	0	Discharge	1	0
2010-11	189	20-24	OTHER	0	HINDU	1	DELIVERY	1-7 years	1	0	0	2	0	12.2	4	38	2	LB	M	2745	4	IMMEDIATE	0	O80.0	SPONTANEOUS VERTEX DELIVERY	NA	NA	NA	NA			3	0	DISCHARGE	0	0
2013-14	189	20-24	ST	1	Hindu	1	Delivery	1-7 years	1	0	0	2	0	11.6	4	40	2	Live Birth	Male	3075	4	Immediately	0	248	SPONTANEOUS VERTEX DELIVERY	158	PROLONGED PREGNANCY					1	0	Discharge	0	0
2010-11	190	25-29	OBC	0	HINDU	1	DELIVERY	1-7 years	2	1	1	3	0	11.5	4	38	2	LB	M	2310	3	IMMEDIATE	0	O80.0	SPONTANEOUS VERTEX DELIVERY	NA						1	0	DISCHARGE	1	0
2010-11	191	20-24	OTHER	0	HINDU	1	DELIVERY	8-12 years	2	1	1	2	0	8.4	2	38	2	LB	M	2405	3	IMMEDIATE	0	O80.0	SPONTANEOUS VERTEX DELIVERY							1	0	DISCHARGE	1	0
2012-13	191	20-24	ST	1	HINDU	1	DELIVERY	1-7 years	4	3	3	2	0	11.4	4	38	2	LB	M	2685	4	IMMEDIATE	0	O80.0	SPONTANEOUS VERTEX DELIVERY							1	0	DISCHARGE	0	0
2013-14	191	20-24	ST	1	Hindu	1	Delivery	8-12 years	2	1	1	3	0	11.6	4	36	1	Live Birth	Female	1940	2	Immediately	0	159	PRETERM DELIVERY							1	0	Discharge	1	1
2010-11	193	25-29	OTHER	0	HINDU	1	DELIVERY	1-7 years	4	3	3	2	0	7.8	2	38	2	LB	F	2435	3	IMMEDIATE	0	O80.0	SPONTANEOUS VERTEX DELIVERY							4	0	DISCHARGE	1	0
2012-13	193	20-24	ST	1	HINDU	1	DELIVERY	1-7 years	1	0	0	2	0	10.6	3	38	2	LB	M	2675	4	IMMEDIATE	0	O80.0	SPONTANEOUS VERTEX DELIVERY							1	0	DISCHARGE	0	0
2013-14	193	20-24	SC	0	Hindu	1	Delivery	1-7 years	1	0	0	3	0	11.8	4	37	2	Live Birth	Female	2212	3	Immediately	0	248	SPONTANEOUS VERTEX DELIVERY							1	0	Discharge	1	0
2013-14	194	25-29	ST	1	Hindu	1	Delivery	1-7 years	3	2	2	3	0	10	2	37	2	Live Birth	Male	2602	4	Immediately	0	248	SPONTANEOUS VERTEX DELIVERY							1	0	Discharge	0	0
2010-11	195	20-24	SC	0	HINDU	1	DELIVERY	8-12 years	1	0	0	2	0	9.1	2	38	2	LB	M	2310	3	IMMEDIATE	0	O80.0	SPONTANEOUS VERTEX DELIVERY							1	0	DISCHARGE	1	0
2013-14	195	25-29	ST	1	Hindu	1	Delivery	1-7 years	2	1	1	2	0	10.6	3	38	2	Live Birth	Female	2428	3	Immediately	0	248	SPONTANEOUS VERTEX DELIVERY							1	0	Discharge	1	0
2010-11	196	20-24	ST	1	HINDU	1	DELIVERY	no educatio	2	1	1	3	0	9.4	2	38	2	LB	F	2695	4	IMMEDIATE	0	O80.0	SPONTANEOUS VERTEX DELIVERY							1	0	DISCHARGE	0	0
2010-11	196	20-24	ST	1	HINDU	1	DELIVERY	no educatio	1	0	0	3	0	14.1	4	39	2	LB	F	2455	3	IMMEDIATE	0	O80.0	SPONTANEOUS VERTEX DELIVERY	NA						1	0	DISCHARGE	1	0
2013-14	196	20-24	ST	1	Hindu	1	Delivery	8-12 years	2	1	1	3	0	11.4	4	38	2	Live Birth	Male	2743	4	Immediately	0	248	SPONTANEOUS VERTEX DELIVERY							1	0	Discharge	0	0
2010-11	197	15-19	ST	1	HINDU	1	DELIVERY	1-7 years	1	0	0	3	0	10.2	3	38	2	LB	M	2540	4	IMMEDIATE	0	O80.0	SPONTANEOUS VERTEX DELIVERY	NA	NA					1	0	DISCHARGE	0	0
2012-13	197	20-24	ST	1	HINDU	1	DELIVERY	no educatio	1	0	0	2	0	11.6	4	38	2	LB	F	2500	4	IMMEDIATE	0	O80.0	SPONTANEOUS VERTEX DELIVERY							4	0	DISCHARGE	0	0
2013-14	198	20-24	ST	1	Hindu	1	Delivery	8-12 years	1	0	0	2	0	13.2	4	38	2	Live Birth	Male	2470	3	Immediately	0	248	SPONTANEOUS VERTEX DELIVERY							1	0	Discharge	1	0
2013-14	199	20-24	ST	1	Hindu	1	Delivery	1-7 years	4	0	0	2	0	9.7	2	40	2	Live Birth	Male	2832	4	Immediately	0	248	SPONTANEOUS VERTEX DELIVERY	158	PROLONGED PREGNANCY					1	0	Discharge	0	0
2013-14	200	20-24	ST	1	Hindu	1	Delivery	1-7 years	3	2	2	2	0	10.4	3	40	2	Live Birth	Male	2776	4	Immediately	0	248	SPONTANEOUS VERTEX DELIVERY							1	0	Discharge	0	0
2010-11	201	20-24	ST	1	HINDU	1	DELIVERY	8-12 years	2	1	1	2	0	6.5	1	38	2	LB	M	2665	4	IMMEDIATE	0	O75.7	VAGINAL DELIVERY FOLLOWING PREVIOUS CAESAREAN SECTION	NA						1	1	DISCHARGE	0	0
2013-14	201	20-24	ST	1	Hindu	1	Delivery	8-12 years	1	0	0	2	0	11	3	40	2	Live Birth	Female	2764	4	Immediately	0	248	SPONTANEOUS VERTEX DELIVERY							1	0	Discharge	0	0
2011-12	202	25-29	OBC	0	HINDU	1	DELIVERY	1-7 years	3	1	1	2	0	6.9	1	38	2	LB	F	2795	4	IMMEDIATE	0	O80.0	SPONTANEOUS VERTEX DELIVERY	O99.M	MODERATE ANEMIA BY OUR STANDARDS (4-7gm%)	NA				1	0	DISCHARGE	0	0
2013-14	202	15-19	ST	1	Muslim	2	Delivery	8-12 years	1	0	0	2	0	10.7	3	39	2	Live Birth	Female	2034	3	Immediately	0	248	SPONTANEOUS VERTEX DELIVERY							1	0	Discharge	1	0
2010-11	203	25-29	ST	1	HINDU	1	DELIVERY	no educatio	1	0	0	2	0	9.5	2	33	1	LB	F	2330	3	IMMEDIATE	0	O60	PRETERM DELIVERY	NA	NA					1	0	DISCHARGE	1	0
2010-11	203	20-24	ST	1	HINDU	1	DELIVERY	1-7 years	1	0	0	2	0	9.1	2	38	2	LB	F	2380	3	IMMEDIATE	0	O80.0	SPONTANEOUS VERTEX DELIVERY	NA	NA					1	0	DISCHARGE	1	0
2011-12	203	20-24	ST	1	HINDU	1	DELIVERY	no educatio	1	0	0	1	0	5.9	1	34	1	LB	F	1720	2	IMMEDIATE	0	O60	PRETERM DELIVERY	O13	GESTATIONAL (PREG.IND.) HYPERTENSION WITHOUT SIGNIFICANT PROTEINURI	O99.M	MODERATE ANEMIA BY OUR STANDARDS (4-7gm%)			1	1	DISCHARGE	1	1
2013-14	203	20-24	ST	1	Hindu	1	Delivery	1-7 years	1	0	0	2	0	5.4	1	35	1	Live Birth	Female	1640	2	Immediately	0	159	PRETERM DELIVERY							1	1	Discharge	1	1
2010-11	204	20-24	ST	1	HINDU	1	DELIVERY	8-12 years	1	0	0	2	0	9.8	2	41	2	FRESH SB	M	2700	4	NOT CRY	0	O36.4	MATERNAL CARE FOR INTRAUTERINE DEATH	NA						1	0	DISCHARGE	0	0
2012-13	204	20-24	ST	1	HINDU	1	DELIVERY	no educatio	1	0	0	2	0	12.4	4	38	2	LB	M	2955	4	IMMEDIATE	0	O80.0	SPONTANEOUS VERTEX DELIVERY							1	0	DISCHARGE	0	0
2012-13	205	25-29	ST	1	HINDU	1	DELIVERY	1-7 years	4	3	3	1	0	10.4	3	39	2	LB	M	2495	3	IMMEDIATE	0	O80.0	SPONTANEOUS VERTEX DELIVERY							1	0	DISCHARGE	1	0
2010-11	206	20-24	ST	1	HINDU	1	DELIVERY	no educatio	2	1	1	2	0	11.2	4	38	2	LB	M	3090	4	IMMEDIATE	0	O80.0	SPONTANEOUS VERTEX DELIVERY	NA						1	0	DISCHARGE	0	0
2011-12	206	20-24	ST	1	HINDU	1	DELIVERY	8-12 years	1	0	0	2	0	8.5	2	38	2	LB	M	2395	3	IMMEDIATE	0	O80.0	SPONTANEOUS VERTEX DELIVERY	NA	NA	NA	NA			1	0	DISCHARGE	1	0
2013-14	206	20-24	ST	1	Hindu	1	Delivery	1-7 years	2	1	1	2	0	12.6	4	35	1	Live Birth	Male	2335	3	Immediately	0	159	PRETERM DELIVERY							1	0	Discharge	1	0
2013-14	207	20-24	ST	1	Hindu	1	Delivery	8-12 years	1	0	0	2	0	10.6	3	38	2	Live Birth	Male	2032	3	Immediately	0	248	SPONTANEOUS VERTEX DELIVERY							1	0	Discharge	1	0
2010-11	208	20-24	ST	1	HINDU	1	DELIVERY	8-12 years	1	0	0	2	0	12.1	4	38	2	LB	F	2535	4	IMMEDIATE	0	O80.0	SPONTANEOUS VERTEX DELIVERY	NA						1	0	DISCHARGE	0	0
2011-12	208	20-24	ST	1	HINDU	1	DELIVERY	no educatio	4	3	3	2	0	9.5	2	38	2	LB	F	2720	4	IMMEDIATE	0	O80.0	SPONTANEOUS VERTEX DELIVERY	NA		NA				1	0	DISCHARGE	0	0
2013-14	208	20-24	ST	1	Hindu	1	Delivery	8-12 years	1	0	0	3	0	9.4	2	39	2	Live Birth	Female	2654	4	Immediately	0	248	SPONTANEOUS VERTEX DELIVERY							1	0	Discharge	0	0
2010-11	209	20-24	OTHER	0	HINDU	1	DELIVERY	no educatio	2	1	1	2	1	8.8	2	38	2	LB	F	3025	4	IMMEDIATE	1	O34.2	MATERNAL CARE DUE TO UTERINE SCAR FROM PREVIOUS SURGERY	O33.3	MATERNAL CARE FOR DISPROPORTION DUE TO OUTLET CONTRACTION OF PELVIS					4	0	DISCHARGE	0	0
2013-14	209	20-24	ST	1	Hindu	1	Delivery	1-7 years	2	1	1	2	0	10.2	3	39	2	Live Birth	Male	2236	3	Immediately	0	248	SPONTANEOUS VERTEX DELIVERY							1	0	Discharge	1	0
2010-11	210	25-29	ST	1	HINDU	1	DELIVERY	8-12 years	1	0	0	2	0	9.8	2	38	2	LB	F	2765	4	IMMEDIATE	0	O80.0	SPONTANEOUS VERTEX DELIVERY	NA	NA					1	0	DISCHARGE	0	0
2011-12	210	25-29	ST	1	HINDU	1	DELIVERY	1-7 years	1	0	0	2	0	7.4	2	38	2	LB	M	2805	4	IMMEDIATE	0	O80.0	SPONTANEOUS VERTEX DELIVERY	NA		NA				1	0	DISCHARGE	0	0
2013-14	212	30 and above	Other	0	Hindu	1	Delivery	1-7 years	1	0	0	3	0	11.9	4	38	2	Live Birth	Male	2630	4	Immediately	0	248	SPONTANEOUS VERTEX DELIVERY							1	0	Discharge	0	0
2013-14	213	20-24	ST	1	Hindu	1	Delivery	8-12 years	1	0	0	3	0	8.8	2	38	2	Live Birth	Female	2578	4	Immediately	0	248	SPONTANEOUS VERTEX DELIVERY							1	0	Discharge	0	0
2010-11	214	20-24	ST	1	HINDU	1	DELIVERY		1	0	0	1	0	8.4	2	38	2	LB	F	2415	3	IMMEDIATE	0	O80.0	SPONTANEOUS VERTEX DELIVERY	O86.2	URINARY TRACT INFECTION FOLLOWING DELIVERY					1	0	DISCHARGE	1	0
2011-12	216	20-24	ST	1	HINDU	1	DELIVERY	no educatio	1	0	0	2	0	9.3	2	38	2	LB	F	2255	3	IMMEDIATE	0	O80.0	SPONTANEOUS VERTEX DELIVERY	NA		NA				1	0	DISCHARGE	1	0
2012-13	216	20-24	OTHER	0	HINDU	1	DELIVERY	1-7 years	1	0	0	2	0	10.8	3	38	2	LB	F	2580	4	IMMEDIATE	0	O80.0	SPONTANEOUS VERTEX DELIVERY							4	0	DISCHARGE	0	0
2013-14	216	20-24	ST	1	Hindu	1	Delivery	1-7 years	3	2	2	2	0	12.3	4	39	2	Live Birth	Female	3148	4	Immediately	0	248	SPONTANEOUS VERTEX DELIVERY							1	0	Discharge	0	0
2013-14	217	20-24	OBC	0	Hindu	1	Delivery	1-7 years	1	0	0	2	0			38	2	Live Birth	Male	2468	3	Immediately	0	248	SPONTANEOUS VERTEX DELIVERY							1	0	Discharge	1	0
2012-13	218	20-24	OBC	0	HINDU	1	DELIVERY	8-12 years	1	0	0	2	0	10.9	3	38	2	LB	F	2095	3	IMMEDIATE	0	O80.0	SPONTANEOUS VERTEX DELIVERY							3	0	DISCHARGE	1	0
2013-14	218	20-24	ST	1	Hindu	1	Delivery	8-12 years	1	0	0	3	0	9.9	2	36	1	Live Birth	Male	2570	4	Immediately	0	159	PRETERM DELIVERY							2	0	Discharge	0	0
2010-11	221	20-24	ST	1	HINDU	1	DELIVERY	1-7 years	2	1	1	2	0	10.3	3	38	2	LB	F	2290	3	IMMEDIATE	0	O80.0	SPONTANEOUS VERTEX DELIVERY							1	0	DISCHARGE	1	0
2012-13	221	20-24	ST	1	HINDU	1	DELIVERY	1-7 years	2	1	1	2	0	10.9	3	38	2	LB	F	2375	3	IMMEDIATE	0	O80.0	SPONTANEOUS VERTEX DELIVERY							1	0	DISCHARGE	1	0
2012-13	222	20-24	OBC	0	HINDU	1	DELIVERY	8-12 years	1	0	0	2	0	9.8	2	38	2	LB	M	2645	4	IMMEDIATE	0	O80.0	SPONTANEOUS VERTEX DELIVERY							1	0	DISCHARGE	0	0
2010-11	223	20-24	ST	1	HINDU	1	DELIVERY	8-12 years	3	2	2	2	0	9.2	2	39	2	LB	F	2510	4	IMMEDIATE	0	O80.0	SPONTANEOUS VERTEX DELIVERY							1	0	DISCHARGE	0	0
2013-14	223	25-29	ST	1	Hindu	1	Delivery	1-7 years	1	0	0	2	0	8.5	2	34	1	Live Birth	Male	1910	2	Immediately	0	159	PRETERM DELIVERY	323	SICKLE CELL TRAIT					3	0	Discharge	1	1
2010-11	224	20-24	ST	1	HINDU	1	DELIVERY	1-7 years	1	0	0	3	0	7	1	38	2	LB	M	2615	4	IMMEDIATE	0	D57.1	SICKLE CELL ANEMIA WITHOUT CRISIS	PUO	PYREXIA OF UNKNOWN ORIGIN (ANTENATAL)					1	1	DISCHARGE	0	0
2013-14	224	20-24	ST	1	Hindu	1	Delivery	8-12 years	1	0	0	3	0	11.9	4	40	2	Live Birth	Female	2240	3	Immediately	0	248	SPONTANEOUS VERTEX DELIVERY							1	0	Discharge	1	0
2010-11	225	20-24	OTHER	0	HINDU	1	DELIVERY	8-12 years	1	0	0	2	0	11.1	4	38	2	LB	F	2845	4	IMMEDIATE	0	O80.0	SPONTANEOUS VERTEX DELIVERY	NA						3	0	DISCHARGE	0	0
2012-13	225	20-24	ST	1	HINDU	1	DELIVERY	1-7 years	2	1	1	2	0	10.8	3	38	2	LB	F	2900	4	IMMEDIATE	0	O80.0	SPONTANEOUS VERTEX DELIVERY							1	0	DISCHARGE	0	0
2013-14	225	20-24	ST	1	Hindu	1	Delivery	no educatio	3	2	2	2	0	10.9	3	38	2	Live Birth	Male	2946	4	Immediately	0	248	SPONTANEOUS VERTEX DELIVERY							1	0	Discharge	0	0
2010-11	226	20-24	ST	1	HINDU	1	DELIVERY	1-7 years	2	1	1	1	0	9.6	2	38	2	LB	F	1995	2	IMMEDIATE	0	O80.0	SPONTANEOUS VERTEX DELIVERY	NA						1	0	DISCHARGE	1	1
2012-13	226	20-24	ST	1	HINDU	1	DELIVERY	1-7 years	1	0	0	2	0	10.8	3	38	2	LB	M	2265	3	IMMEDIATE	1	O68.3	LABOUR & DELIVERY COMPLICATED BY BIOCHEMICAL EVIDENCE OF FETAL STRES	O45.8	OTHER PREMATURE SEPARATION OF PLACENTA	O15.2	ECLAMPSIA IN THE PUERPERIUM			1	0	DISCHARGE	1	0
2013-14	226	25-29	SC	0	Hindu	1	Delivery	more than 12	1	0	0	2	0	8.5	2	39	2	Live Birth	Female	2800	4	Immediately	0	248	SPONTANEOUS VERTEX DELIVERY							3	0	Discharge	0	0
2013-14	227	20-24	ST	1	Hindu	1	Delivery	1-7 years	2	1	1	2	0	13.1	4	37	2	Live Birth	Male	2640	4	Immediately	0	248	SPONTANEOUS VERTEX DELIVERY							1	0	Discharge	0	0
2010-11	228	25-29	OTHER	0	HINDU	1	DELIVERY	8-12 years	2	1	1	3	0	10.4	3	38	2	LB	M	2800	4	IMMEDIATE	0	O80.0	SPONTANEOUS VERTEX DELIVERY	NA						1	0	DISCHARGE	0	0
2012-13	228	15-19	OBC	0	HINDU	1	DELIVERY	8-12 years	1	0	0	2	0	9.3	2	38	2	LB	M	2450	3	IMMEDIATE	0	O80.0	SPONTANEOUS VERTEX DELIVERY							1	0	DISCHARGE	1	0
2013-14	228	20-24	ST	1	Hindu	1	Delivery	8-12 years	2	1	1	1	0	8.7	2	37	2	Live Birth	Male	2682	4	Immediately	1	201	LABOUR & DELIVERY COMPLICATED BY BIOCHEMICAL EVIDENCE OF FETAL STRES	321	SICKLE CELL ANEMIA WITH CRISIS					1	0	Discharge	0	0
2013-14	229	20-24	ST	1	Hindu	1	Delivery	8-12 years	2	1	1	3	1	9.8	2	38	2	Live Birth	Female	2340	3	Immediately	0	248	SPONTANEOUS VERTEX DELIVERY							1	0	Discharge	1	0
2013-14	230	20-24	ST	1	Hindu	1	Delivery	1-7 years	1	0	0	3	0	9.8	2	39	2	Live Birth	Male	2556	4	Immediately	0	248	SPONTANEOUS VERTEX DELIVERY							1	0	Discharge	0	0
2012-13	232	20-24	OTHER	0	HINDU	1	DELIVERY	no educatio	1	0	0	3	0	11.7	4	39	2	LB	F	2190	3	IMMEDIATE	0	O80.0	SPONTANEOUS VERTEX DELIVERY							4	0	DISCHARGE	1	0
2013-14	232	20-24	ST	1	Hindu	1	Delivery	8-12 years	2	1	1	3	0	11.3	4	38	2	Live Birth	Male	2658	4	Immediately	0	248	SPONTANEOUS VERTEX DELIVERY							1	0	Discharge	0	0
2010-11	233	20-24	OTHER	0	HINDU	1	DELIVERY	8-12 years	1	0	0	3	0	10.4	3	38	2	LB	M	3110	4	IMMEDIATE	0	O80.0	SPONTANEOUS VERTEX DELIVERY	NA						1	0	DISCHARGE	0	0
2013-14	233	20-24	OBC	0	Hindu	1	Delivery	8-12 years	2	1	1	3	0	11.3	4	39	2	Live Birth	Male	3156	4	Immediately	0	248	SPONTANEOUS VERTEX DELIVERY							1	0	Discharge	0	0
2013-14	234	25-29	ST	1	Hindu	1	Delivery	1-7 years	2	1	1	2	1	11.8	4	39	2	Live Birth	Female	2836	4	Immediately	1	120	MATERNAL CARE DUE TO UTERINE SCAR FROM PREVIOUS SURGERY	201	LABOUR & DELIVERY COMPLICATED BY BIOCHEMICAL EVIDENCE OF FETAL STRES					4	0	Discharge	0	0
2010-11	235	20-24	OBC	0	HINDU	1	DELIVERY	more than 12	1	0	0	1	0	6.9	1	38	2	LB	M	2225	3	IMMEDIATE	0	O80.0	SPONTANEOUS VERTEX DELIVERY	O14.1	SEVERE PRE-ECLAMPSIA					4	1	DISCHARGE	1	0
2011-12	236	25-29	ST	1	HINDU	1	DELIVERY	8-12 years	2	1	1	2	0	10.3	3	38	2	LB	M	2580	4	IMMEDIATE	0	O80.0	SPONTANEOUS VERTEX DELIVERY	NA		NA				2	0	DISCHARGE	0	0
2013-14	238	20-24	ST	1	Hindu	1	Delivery	no educatio	2	1	1	1	1	11	3	35	1	Live Birth	Female	2400	3	Immediately	1	120	MATERNAL CARE DUE TO UTERINE SCAR FROM PREVIOUS SURGERY	169	PROLONGED FIRST STAGE (OF LABOUR) (non obstructed)	216	RUPTURE OF UTERUS DURING LABOUR			3	0	Discharge	1	0
2010-11	239	20-24	OTHER	0	HINDU	1	DELIVERY	no educatio	2	1	1	2	0	11.8	4	38	2	FRESH SB	M	2860	4	NOT CRY	0	O69.0	LABOUR AND DELIVERY COMPLICATED BY PROLAPSE OF CORD	NA	NA					3	0	DISCHARGE	0	0
2010-11	239	25-29	OTHER	0	HINDU	1	DELIVERY	no educatio	3	2	2	2	0	11.1	4	38	2	LB	F	2930	4	IMMEDIATE	0	O80.0	SPONTANEOUS VERTEX DELIVERY							1	0	DISCHARGE	0	0
2013-14	239	20-24	ST	1	Hindu	1	Delivery	no educatio	1	0	0	2	0	9.4	2	38	2	Live Birth	Female	2170	3	Immediately	0	248	SPONTANEOUS VERTEX DELIVERY							1	0	Discharge	1	0
2013-14	240	20-24	Other	0	Hindu	1	Delivery	1-7 years	2	1	1	3	0	7.2	2	40	2	Live Birth	Female	2194	3	Immediately	0	248	SPONTANEOUS VERTEX DELIVERY							4	0	Discharge	1	0
2013-14	241	20-24	ST	1	Hindu	1	Delivery	1-7 years	1	0	0	2	0	10	2	37	2	Live Birth	Male	2890	4	Immediately	0	248	SPONTANEOUS VERTEX DELIVERY	305	MODERATE ANEMIA BY OUR STANDARDS (4-7gm%)					1	0	Discharge	0	0
2012-13	242	20-24	OTHER	0	HINDU	1	DELIVERY	1-7 years	1	0	0	2	0	7.6	2	40	2	LB	F	2810	4	IMMEDIATE	0	O80.0	SPONTANEOUS VERTEX DELIVERY							3	0	DISCHARGE	0	0
2013-14	242	25-29	Other	0	Hindu	1	Delivery	no educatio	1	0	0	2	0	10.2	3	38	2	Live Birth	Male	3074	4	Immediately	0	248	SPONTANEOUS VERTEX DELIVERY							1	0	Discharge	0	0
2010-11	243	20-24	ST	1	HINDU	1	DELIVERY	1-7 years	1	0	0	2	0	10.6	3	37	2	LB	F	2710	4	IMMEDIATE	0	O15.0	ECLAMPSIA IN PREGNANCY	O80.0	SPONTANEOUS VERTEX DELIVERY	NA				1	0	DISCHARGE	0	0
2010-11	243	20-24	ST	1	HINDU	1	DELIVERY	8-12 years	1	0	0	2	0	10.6	3	38	2	LB	F	2610	4	IMMEDIATE	0	O80.0	SPONTANEOUS VERTEX DELIVERY	NA	NA					1	0	DISCHARGE	0	0
2013-14	243	20-24	ST	1	Hindu	1	Delivery	1-7 years	1	0	0	2	0	9.8	2	38	2	Live Birth	Male	2436	3	Immediately	0	248	SPONTANEOUS VERTEX DELIVERY							1	0	Discharge	1	0
2010-11	244	25-29	ST	1	HINDU	1	DELIVERY	1-7 years	3	2	2	2	0	10.6	3	38	2	LB	F	3120	4	IMMEDIATE	0	O80.0	SPONTANEOUS VERTEX DELIVERY							1	0	DISCHARGE	0	0
2013-14	244	20-24	ST	1	Hindu	1	Delivery	1-7 years	1	0	0	1	0	9.5	2	25	1	Live Birth	Male	1144	1	Immediately	0	159	PRETERM DELIVERY	306	SEVERE ANEMIA BY OUR STANDARDS (<4gm%)					1	0	Discharge	1	1
2013-14	245	15-19	ST	1	Hindu	1	Delivery	8-12 years	1	0	0	2	0	9.9	2	38	2	Live Birth	Female	2226	3	Immediately	0	248	SPONTANEOUS VERTEX DELIVERY							1	0	Discharge	1	0
2013-14	247	15-19	ST	1	Hindu	1	Delivery	8-12 years	1	0	0	2	0	10.3	3	39	2	Live Birth	Male	3120	4	Immediately	0	248	SPONTANEOUS VERTEX DELIVERY							1	0	Discharge	0	0
2010-11	248	20-24	OTHER	0	HINDU	1	DELIVERY	8-12 years	2	0	0	3	0	9.1	2	39	2	LB	M	2700	4	IMMEDIATE	0	O80.0	SPONTANEOUS VERTEX DELIVERY							2	0	DISCHARGE	0	0
2010-11	248	30 and above	ST	1	HINDU	1	DELIVERY	no educatio	5	4	3	3	0	10.7	3	38	2	LB	F	2460	3	IMMEDIATE	0	O80.0	SPONTANEOUS VERTEX DELIVERY	NA	NA					1	0	DISCHARGE	1	0
2010-11	248	20-24	ST	1	HINDU	1	DELIVERY	no educatio	1	0	0	2	0	9.7	2	39	2	LB	F	2945	4	IMMEDIATE	0	O80.0	SPONTANEOUS VERTEX DELIVERY							1	0	DISCHARGE	0	0
2011-12	248	20-24	ST	1	HINDU	1	DELIVERY	8-12 years	1	0	0	2	0	7	1	38	2	LB	F	2590	4	IMMEDIATE	0	O80.0	SPONTANEOUS VERTEX DELIVERY	NA		NA				1	0	DISCHARGE	0	0
2010-11	249	25-29	ST	1	HINDU	1	DELIVERY	no educatio	3	2	2	2	0	11.2	4	38	2	LB	M	2725	4	IMMEDIATE	0	O80.0	SPONTANEOUS VERTEX DELIVERY	NA	NA					1	0	DISCHARGE	0	0
2010-11	249	20-24	ST	1	HINDU	1	DELIVERY	1-7 years	2	1	1	3	0	9.2	2	37	2	LB	M	2315	3	IMMEDIATE	0	O30.0	TWIN PREGNANCY	O80.0	SPONTANEOUS VERTEX DELIVERY	O32.0	MATERNAL CARE FOR UNSTABLE LIE			1	0	DISCHARGE	1	0
2010-11	249	15-19	OTHER	0	MUSLIM	2	DELIVERY	8-12 years	1	0	0	3	0	12.7	4	38	2	LB	M	2900	4	IMMEDIATE	0	O80.0	SPONTANEOUS VERTEX DELIVERY	NA						1	0	DISCHARGE	0	0
2010-11	249	20-24	ST	1	HINDU	1	DELIVERY	1-7 years	1	0	0	2	0	10.4	3	38	2	LB	F	2080	3	IMMEDIATE	0	O80.0	SPONTANEOUS VERTEX DELIVERY	NA	NA	NA	NA			1	0	DISCHARGE	1	0
2011-12	249	20-24	ST	1	HINDU	1	DELIVERY	more than 12	1	0	0	2	0	11.2	4	38	2	LB	M	2750	4	IMMEDIATE	0	O80.0	SPONTANEOUS VERTEX DELIVERY							2	0	DISCHARGE	0	0
2012-13	249	20-24	ST	1	HINDU	1	DELIVERY	1-7 years	1	0	0	3	0	10.8	3	39	2	LB	F	2715	4	IMMEDIATE	0	O80.0	SPONTANEOUS VERTEX DELIVERY							1	0	DISCHARGE	0	0
2013-14	249	20-24	Other	0	Hindu	1	Delivery	no educatio	1	0	0	2	0	6.8	1	39	2	Live Birth	Male	2600	4	Immediately	0	248	SPONTANEOUS VERTEX DELIVERY	306	SEVERE ANEMIA BY OUR STANDARDS (<4gm%)					1	1	Discharge	0	0
2010-11	251	20-24	ST	1	HINDU	1	DELIVERY	no educatio	1	0	0	3	0	6	1	40	2	LB	M	1905	2	IMMEDIATE	1	O99.S	SEVERE ANEMIA BY OUR STANDARDS (<4gm%)	O63.1	PROLONGED SECOND STAGE (OF LABOUR) (non obstructed)					1	1	DISCHARGE	1	1
2012-13	251	20-24	ST	1	HINDU	1	DELIVERY	8-12 years	1	0	0	2	0	11.7	4	39	2	LB	F	2600	4	IMMEDIATE	0	O80.0	SPONTANEOUS VERTEX DELIVERY							1	0	DISCHARGE	0	0
2010-11	252	25-29	OTHER	0	HINDU	1	DELIVERY	no educatio	4	3	3	2	0	9	2	40	2	LB	M	3940	4	IMMEDIATE	1	O63.1	PROLONGED SECOND STAGE (OF LABOUR) (non obstructed)	O69.1	LABOUR & DELIVERY COMPLICATED BY CORD AROUND NECK, WITH COMPRESSION					1	0	DISCHARGE	0	0
2010-11	252	20-24	ST	1	HINDU	1	DELIVERY	1-7 years	3	2	2	2	0	9	2	38	2	LB	M	2355	3	IMMEDIATE	0	O80.0	SPONTANEOUS VERTEX DELIVERY	NA	NA					1	0	DISCHARGE	1	0
2011-12	252	25-29	ST	1	HINDU	1	DELIVERY	no educatio	2	1	1	2	0	9.2	2	38	2	LB	F	2650	4	IMMEDIATE	0	O80.0	SPONTANEOUS VERTEX DELIVERY							2	0	DISCHARGE	0	0
2012-13	252	20-24	ST	1	HINDU	1	DELIVERY	8-12 years	3	2	2	2	0	10.5	3	38	2	LB	F	2595	4	IMMEDIATE	0	O80.0	SPONTANEOUS VERTEX DELIVERY							2	0	DISCHARGE	0	0
2010-11	253	20-24	OTHER	0	HINDU	1	DELIVERY	1-7 years	1	0	0	2	0	9.2	2	38	2	LB	F	1850	2	IMMEDIATE	0	O80.0	SPONTANEOUS VERTEX DELIVERY	NA	NA					1	0	DISCHARGE	1	1
2013-14	253	25-29	Other	0	Hindu	1	Delivery	8-12 years	2	1	1	3	0	11.9	4	39	2	Live Birth	Male	2790	4	Immediately	0	248	SPONTANEOUS VERTEX DELIVERY							1	0	Discharge	0	0
2010-11	254	20-24	OTHER	0	HINDU	1	DELIVERY	8-12 years	1	0	0	3	0	10.8	3	39	2	LB	F	2825	4	IMMEDIATE	0	O80.0	SPONTANEOUS VERTEX DELIVERY							3	0	DISCHARGE	0	0
2010-11	254	20-24	ST	1	HINDU	1	DELIVERY	8-12 years	1	0	0	3	0	10.8	3	38	2	LB	M	2215	3	IMMEDIATE	0	O80.0	SPONTANEOUS VERTEX DELIVERY	O13	GESTATIONAL (PREG.IND.) HYPERTENSION WITHOUT SIGNIFICANT PROTEINURI					1	0	DISCHARGE	1	0
2013-14	254	30 and above	ST	1	Hindu	1	Delivery	no educatio	5	4	3	2	0	6.4	1	36	1	Live Birth	Male	2620	4	Immediately	0	159	PRETERM DELIVERY							1	1	Discharge	0	0
2011-12	255	25-29	ST	1	HINDU	1	DELIVERY	1-7 years	2	1	1	3	0	9.5	2	38	2	LB	F	2255	3	IMMEDIATE	0	O80.0	SPONTANEOUS VERTEX DELIVERY	O13	GESTATIONAL (PREG.IND.) HYPERTENSION WITHOUT SIGNIFICANT PROTEINURI					1	0	DISCHARGE	1	0
2013-14	255	15-19	ST	1	Hindu	1	Delivery	8-12 years	1	0	0	3	0	10.4	3	39	2	Live Birth	Female	2560	4	Immediately	0	248	SPONTANEOUS VERTEX DELIVERY							1	0	Discharge	0	0
2010-11	256	30 and above	SC	0	HINDU	1	DELIVERY	no educatio	1	0	0	3	0	9.2	2	38	2	LB	M	2685	4	IMMEDIATE	1	O68.3	LABOUR & DELIVERY COMPLICATED BY BIOCHEMICAL EVIDENCE OF FETAL STRES	O13	GESTATIONAL (PREG.IND.) HYPERTENSION WITHOUT SIGNIFICANT PROTEINURI					1	0	DISCHARGE	0	0
2010-11	256	20-24	ST	1	HINDU	1	DELIVERY	1-7 years	1	0	0	2	0	9.7	2	38	2	LB	M	2565	4	IMMEDIATE	0	O80.0	SPONTANEOUS VERTEX DELIVERY							1	0	DISCHARGE	0	0
2013-14	256	20-24	OBC	0	Hindu	1	Delivery	no educatio	2	1	1	3	0	11.3	4	39	2	Live Birth	Male	2386	3	Immediately	0	248	SPONTANEOUS VERTEX DELIVERY							4	0	Discharge	1	0
2011-12	257	15-19	ST	1	HINDU	1	DELIVERY	8-12 years	1	0	0	2	0	9.2	2	38	2	LB	M	2781	4	IMMEDIATE	1	O63.0	PROLONGED FIRST STAGE (OF LABOUR) (non obstructed)	O42.1	PREMATURE RUPTURE OF MEMBRANES, ONSET OF LABOUR AFTER 24 HOURS					1	0	DISCHARGE	0	0
2012-13	257	15-19	OTHER	0	MUSLIM	2	DELIVERY	1-7 years	1	0	0	2	0	11.1	4	38	2	LB	M	2725	4	IMMEDIATE	0	O80.0	SPONTANEOUS VERTEX DELIVERY							1	0	DISCHARGE	0	0
2013-14	257	25-29	Other	0	Hindu	1	Delivery	8-12 years	3	2	2	2	0	11.1	4	40	2	Live Birth	Male	2630	4	Immediately	0	248	SPONTANEOUS VERTEX DELIVERY							1	0	Discharge	0	0
2011-12	258	20-24	OTHER	0	HINDU	1	DELIVERY	8-12 years	2	1	1	2	0	9.9	2	38	2	LB	F	2715	4	IMMEDIATE	0	O80.0	SPONTANEOUS VERTEX DELIVERY	NA	NA					2	0	DISCHARGE	0	0
2013-14	258	25-29	ST	1	Hindu	1	Delivery	8-12 years	1	0	0	2	0	10.3	3	36	1	Live Birth	Male	2218	3	Immediately	0	159	PRETERM DELIVERY							3	0	Discharge	1	0
2010-11	259	20-24	ST	1	HINDU	1	DELIVERY	8-12 years	2	1	1	2	0	9.8	2	38	2	LB	F	2305	3	NOT CRY	0	O80.0	SPONTANEOUS VERTEX DELIVERY							1	0	DISCHARGE	1	0
2010-11	259	25-29	OTHER	0	HINDU	1	DELIVERY	no educatio	4	3	3	1	0	10.1	3	38	2	LB	M	2290	3	IMMEDIATE	0	O80.0	SPONTANEOUS VERTEX DELIVERY	NA						4	0	DISCHARGE	1	0
2012-13	259	25-29	OBC	0	HINDU	1	DELIVERY	8-12 years	2	1	1	2	0	12.4	4	39	2	LB	F	3115	4	IMMEDIATE	0	O80.0	SPONTANEOUS VERTEX DELIVERY							2	0	DISCHARGE	0	0
2013-14	259	20-24	ST	1	Hindu	1	Delivery	8-12 years	3	1	1	2	0	8.4	2	39	2	Live Birth	Female	2946	4	Immediately	0	248	SPONTANEOUS VERTEX DELIVERY							1	0	Discharge	0	0
2010-11	260	20-24	ST	1	HINDU	1	DELIVERY	8-12 years	1	0	0	2	0	8.8	2	38	2	LB	F	3480	4	IMMEDIATE	0	O80.0	SPONTANEOUS VERTEX DELIVERY							1	0	DISCHARGE	0	0
2013-14	260	25-29	ST	1	Hindu	1	Delivery	8-12 years	2	1	1	2	0	11.8	4	37	2	Live Birth	Male	2686	4	Immediately	0	248	SPONTANEOUS VERTEX DELIVERY							1	0	Discharge	0	0
2010-11	261	20-24	ST	1	HINDU	1	DELIVERY	no educatio	2	1	1	2	0	10.9	3	38	2	LB	M	2815	4	IMMEDIATE	0	O80.0	SPONTANEOUS VERTEX DELIVERY	O69.1	LABOUR & DELIVERY COMPLICATED BY CORD AROUND NECK, WITH COMPRESSION					1	0	DISCHARGE	0	0
2012-13	261	20-24	ST	1	HINDU	1	DELIVERY	8-12 years	2	1	1	3	0	7.2	2	38	2	LB	M	2175	3	IMMEDIATE	0	O75.7	VAGINAL DELIVERY FOLLOWING PREVIOUS CAESAREAN SECTION							1	0	DISCHARGE	1	0
2010-11	262	20-24	ST	1	HINDU	1	DELIVERY	1-7 years	3	1	1	2	0	8.3	2	32	1	LB	F	1895	2	IMMEDIATE	0	O60	PRETERM DELIVERY	NA						1	0	DISCHARGE	1	1
2012-13	262	20-24	OTHER	0	HINDU	1	DELIVERY	8-12 years	1	0	0	2	0	13.2	4	37	2	LB	M	3060	4	IMMEDIATE	0	O80.0	SPONTANEOUS VERTEX DELIVERY							4	0	DISCHARGE	0	0
2013-14	262	20-24	ST	1	Hindu	1	Delivery	no educatio	1	0	0	3	0	8.6	2	39	2	Live Birth	Male	2742	4	Immediately	0	248	SPONTANEOUS VERTEX DELIVERY							1	0	Discharge	0	0
2010-11	263	25-29	ST	1	HINDU	1	DELIVERY	1-7 years	2	1	1	2	0	11.2	4	38	2	LB	F	2525	4	IMMEDIATE	0	O80.0	SPONTANEOUS VERTEX DELIVERY							1	0	DISCHARGE	0	0
2010-11	263	20-24	OTHER	0	HINDU	1	DELIVERY	8-12 years	2	1	1	2	0	8.4	2	38	2	LB	M	2400	3	IMMEDIATE	0	O80.0	SPONTANEOUS VERTEX DELIVERY	NA						1	0	DISCHARGE	1	0
2013-14	263	20-24	ST	1	Hindu	1	Delivery	8-12 years	3	2	2	2	0	10.2	3	39	2	Live Birth	Female	2512	4	Immediately	0	248	SPONTANEOUS VERTEX DELIVERY							1	0	Discharge	0	0
2010-11	264	20-24	ST	1	HINDU	1	DELIVERY	no educatio	1	0	0	3	0	7.5	2	38	2	LB	F	2270	3	IMMEDIATE	0	O80.0	SPONTANEOUS VERTEX DELIVERY	NA						1	0	DISCHARGE	1	0
2010-11	264	15-19	OTHER	0	HINDU	1	DELIVERY	1-7 years	1	0	0	3	0	10.4	3	38	2	LB	F	2435	3	IMMEDIATE	1	O32.1	MATERNAL CARE FOR BREECH PRESENTATION	NA	NA	NA	NA			4	0	DISCHARGE	1	0
2011-12	264	20-24	ST	1	HINDU	1	DELIVERY	no educatio	1	0	0	1	0	7.7	2	38	2	LB	F	2445	3	WITH TRY	0	O80.0	SPONTANEOUS VERTEX DELIVERY	NA						1	0	DISCHARGE	1	0
2012-13	264	20-24	ST	1	HINDU	1	DELIVERY	no educatio	1	0	0	3	0	8.3	2	38	2	LB	F	2270	3	IMMEDIATE	0	O80.0	SPONTANEOUS VERTEX DELIVERY							1	0	DISCHARGE	1	0
2013-14	264	20-24	ST	1	Hindu	1	Delivery	no educatio	1	0	0	2	0	11.7	4	32	1	Live Birth	Male	2320	3	Immediately	0	159	PRETERM DELIVERY	75	UNSPECIFIED INFECTION OF URINARY TRACT IN PREGNANCY					1	0	Discharge	1	0
2010-11	265	20-24	ST	1	HINDU	1	DELIVERY	1-7 years	1	0	0	2	0	7.9	2	38	2	LB	F	3145	4	IMMEDIATE	0	O80.0	SPONTANEOUS VERTEX DELIVERY	NA	NA					1	0	DISCHARGE	0	0
2012-13	265	20-24	ST	1	HINDU	1	DELIVERY	no educatio	2	1	1	2	0	10.4	3	38	2	LB	M	3040	4	WITH TRY	1	O69.0	LABOUR AND DELIVERY COMPLICATED BY PROLAPSE OF CORD	O32.1	MATERNAL CARE FOR BREECH PRESENTATION					1	0	DISCHARGE	0	0
2010-11	267	20-24	ST	1	HINDU	1	DELIVERY	8-12 years	2	1	1	3	1	10.7	3	38	2	LB	F	2619	4	IMMEDIATE	1	O34.2	MATERNAL CARE DUE TO UTERINE SCAR FROM PREVIOUS SURGERY	O33.3	MATERNAL CARE FOR DISPROPORTION DUE TO OUTLET CONTRACTION OF PELVIS					1	0	DISCHARGE	0	0
2013-14	267	20-24	ST	1	Hindu	1	Delivery	1-7 years	2	1	1	2	0	12.4	4	39	2	Live Birth	Male	2340	3	Immediately	0	248	SPONTANEOUS VERTEX DELIVERY							1	0	Discharge	1	0
2010-11	268	20-24	ST	1	HINDU	1	DELIVERY	8-12 years	1	0	0	3	0	10.1	3	38	2	LB	M	2225	3	IMMEDIATE	0	O80.0	SPONTANEOUS VERTEX DELIVERY							2	0	DISCHARGE	1	0
2010-11	268	20-24	OTHER	0	MUSLIM	2	DELIVERY	8-12 years	1	0	0	3	0	11.8	4	41	2	LB	M	2770	4	IMMEDIATE	0	O80.0	SPONTANEOUS VERTEX DELIVERY	NA						1	0	DISCHARGE	0	0
2011-12	268	20-24	ST	1	HINDU	1	DELIVERY	1-7 years	1	0	0	2	0	10.9	3	38	2	LB	M	2600	4	IMMEDIATE	0	O80.0	SPONTANEOUS VERTEX DELIVERY	NA	NA					1	0	DISCHARGE	0	0
2013-14	268	20-24	ST	1	Hindu	1	Delivery	8-12 years	2	1	1	2	0	11.4	4	38	2	Live Birth	Male	2682	4	Immediately	0	248	SPONTANEOUS VERTEX DELIVERY							1	0	Discharge	0	0
2010-11	270	25-29	OTHER	0	HINDU	1	DELIVERY	1-7 years	3	2	2	3	0	10.1	3	38	2	LB	M	3300	4	IMMEDIATE	0	O80.0	SPONTANEOUS VERTEX DELIVERY	O13	GESTATIONAL (PREG.IND.) HYPERTENSION WITHOUT SIGNIFICANT PROTEINURI					1	0	DISCHARGE	0	0
2012-13	270	30 and above	OTHER	0	HINDU	1	DELIVERY	8-12 years	3	2	2	2	0	10.2	3	39	2	LB	M	2775	4	IMMEDIATE	0	O80.0	SPONTANEOUS VERTEX DELIVERY	NA	NA					1	0	DISCHARGE	0	0
2010-11	271	20-24	ST	1	HINDU	1	DELIVERY	1-7 years	1	0	0	3	0	8.4	2	38	2	LB	M	2720	4	IMMEDIATE	0	O80.0	SPONTANEOUS VERTEX DELIVERY							1	0	DISCHARGE	0	0
2010-11	271	20-24	ST	1	HINDU	1	DELIVERY	8-12 years	1	0	0	1	0	10.9	3	38	2	LB	F	2740	4	IMMEDIATE	0	O80.0	SPONTANEOUS VERTEX DELIVERY	NA						2	0	DISCHARGE	0	0
2012-13	271	20-24	ST	1	HINDU	1	DELIVERY	1-7 years	1	0	0	2	0	4.9	1	38	2	LB	M	2465	3	IMMEDIATE	0	O80.0	SPONTANEOUS VERTEX DELIVERY	NA	NA					1	1	DISCHARGE	1	0
2010-11	272	20-24	ST	1	HINDU	1	DELIVERY	8-12 years	1	0	0	2	0	10.7	3	38	2	LB	F	2430	3	IMMEDIATE	0	O80.0	SPONTANEOUS VERTEX DELIVERY							1	0	DISCHARGE	1	0
2010-11	273	25-29	ST	1	HINDU	1	DELIVERY	8-12 years	2	1	1	2	0	11.1	4	38	2	LB	M	3075	4	IMMEDIATE	0	O80.0	SPONTANEOUS VERTEX DELIVERY							1	0	DISCHARGE	0	0
2013-14	273	20-24	ST	1	Hindu	1	Delivery	1-7 years	2	1	1	2	0	10.3	3	35	1	Live Birth	Male	3130	4	Immediately	0	159	PRETERM DELIVERY							1	0	Discharge	0	0
2013-14	274	20-24	ST	1	Hindu	1	Delivery	1-7 years	1	0	0	2	0	11.9	4	39	2	Live Birth	Male	2984	4	Immediately	0	248	SPONTANEOUS VERTEX DELIVERY							1	0	Discharge	0	0
2010-11	275	20-24	OTHER	0	HINDU	1	DELIVERY	8-12 years	1	0	0	2	0	9.5	2	38	2	LB	F	2900	4	IMMEDIATE	0	O80.0	SPONTANEOUS VERTEX DELIVERY							1	0	DISCHARGE	0	0
2013-14	276	20-24	ST	1	Hindu	1	Delivery	no educatio	1	0	0	2	0	7.8	2	40	2	Live Birth	Female	3036	4	Immediately	0	248	SPONTANEOUS VERTEX DELIVERY							1	0	Discharge	0	0
2010-11	278	20-24	ST	1	HINDU	1	DELIVERY	no educatio	2	1	1	3	0	11.1	4	38	2	LB	M	2340	3	IMMEDIATE	0	O80.0	SPONTANEOUS VERTEX DELIVERY							1	0	DISCHARGE	1	0
2012-13	278	25-29	ST	1	HINDU	1	DELIVERY	no educatio	4	3	3	1	0	10.4	3	38	2	LB	M	2475	3	IMMEDIATE	0	O80.0	SPONTANEOUS VERTEX DELIVERY	NA	NA					4	0	DISCHARGE	1	0
2013-14	278	20-24	ST	1	Hindu	1	Delivery	1-7 years	1	0	0	3	0	10.7	3	39	2	Live Birth	Male	2434	3	Immediately	0	248	SPONTANEOUS VERTEX DELIVERY							1	0	Discharge	1	0
2013-14	279	20-24	ST	1	Hindu	1	Delivery	no educatio	1	0	0	1	0	11.1	4	39	2	Live Birth	Male	2436	3	Immediately	0	248	SPONTANEOUS VERTEX DELIVERY							3	0	Discharge	1	0
2013-14	280	20-24	ST	1	Hindu	1	Delivery	1-7 years	1	0	0	2	0	11.9	4	28	1	SB Fresh	Female	490	1	Did not Cry	0	159	PRETERM DELIVERY							1	0	Discharge	1	1
2010-11	281	20-24	ST	1	HINDU	1	DELIVERY	1-7 years	1	0	0	2	0	11.2	4	36	1	LB	M	1510	2	IMMEDIATE	0	O60	PRETERM DELIVERY							1	0	DISCHARGE	1	1
2012-13	281	20-24	OTHER	0	HINDU	1	DELIVERY	no educatio	2	1	1	2	1	6.7	1	38	2	LB	M	2390	3	IMMEDIATE	1	O34.2	MATERNAL CARE DUE TO UTERINE SCAR FROM PREVIOUS SURGERY	NA	NA					2	1	DISCHARGE	1	0
2013-14	282	20-24	ST	1	Hindu	1	Delivery	1-7 years	1	0	0	1	0	10.2	3	38	2	Live Birth	Male	2828	4	Immediately	0	248	SPONTANEOUS VERTEX DELIVERY							1	0	Discharge	0	0
2013-14	283	20-24	ST	1	Hindu	1	Delivery	1-7 years	1	0	0	3	0	11.7	4	38	2	Live Birth	Female	2607	4	After Efforts	0	248	SPONTANEOUS VERTEX DELIVERY							1	0	Discharge	0	0
2013-14	284	20-24	Other	0	Muslim	2	Delivery	1-7 years	1	0	0	2	0	8.7	2	39	2	Live Birth	Male	2956	4	Immediately	0	248	SPONTANEOUS VERTEX DELIVERY							1	0	Discharge	0	0
2010-11	285	20-24	ST	1	HINDU	1	DELIVERY	1-7 years	3	1	1	3	0	10	2	38	2	LB	M	2895	4	IMMEDIATE	0	O80.0	SPONTANEOUS VERTEX DELIVERY	NA						1	0	DISCHARGE	0	0
2010-11	285	20-24	ST	1	HINDU	1	DELIVERY	1-7 years	1	0	0	1	0	10	2	38	2	LB	M	2280	3	IMMEDIATE	0	O80.0	SPONTANEOUS VERTEX DELIVERY	NA	NA					4	0	DISCHARGE	1	0
2013-14	285	20-24	ST	1	Hindu	1	Delivery	1-7 years	1	0	0	3	0	10.3	3	41	2	Live Birth	Male	3018	4	Immediately	0	248	SPONTANEOUS VERTEX DELIVERY							1	0	Discharge	0	0
2013-14	286	20-24	ST	1	Hindu	1	Delivery	1-7 years	2	1	1	3	0	12.7	4	35	1	Live Birth	Female	2114	3	After Efforts	0	159	PRETERM DELIVERY							1	0	Discharge	1	0
2013-14	287	25-29	ST	1	Hindu	1	Delivery	1-7 years	3	2	2	2	0	10.1	3	39	2	Live Birth	Male	2565	4	Immediately	0	248	SPONTANEOUS VERTEX DELIVERY	61	GESTATIONAL (PREG.IND.) HYPERTENSION WITHOUT SIGNIFICANT PROTEINURI					1	0	Discharge	0	0
2010-11	288	25-29	ST	1	HINDU	1	DELIVERY	no educatio	3	2	2	2	0	10.2	3	38	2	LB	F	2600	4	IMMEDIATE	0	O80.0	SPONTANEOUS VERTEX DELIVERY							1	0	DISCHARGE	0	0
2010-11	289	20-24	ST	1	HINDU	1	DELIVERY	8-12 years	1	0	0	2	0	11	3	38	2	LB	F	2300	3	IMMEDIATE	0	O80.0	SPONTANEOUS VERTEX DELIVERY	NA						1	0	DISCHARGE	1	0
2013-14	289	20-24	ST	1	Hindu	1	Delivery	1-7 years	1	0	0	2	0	8.9	2	39	2	Live Birth	Female	2316	3	Immediately	0	248	SPONTANEOUS VERTEX DELIVERY							1	0	Discharge	1	0
2010-11	290	20-24	ST	1	HINDU	1	DELIVERY	8-12 years	2	1	1	3	0	9.8	2	38	2	LB	F	3060	4	IMMEDIATE	0	O80.0	SPONTANEOUS VERTEX DELIVERY	NA	NA					1	0	DISCHARGE	0	0
2010-11	290	25-29	ST	1	HINDU	1	DELIVERY	no educatio	4	3	3	2	0	8.1	2	38	2	LB	M	2980	4	IMMEDIATE	0	O80.0	SPONTANEOUS VERTEX DELIVERY	NA		NA				1	0	DISCHARGE	0	0
2013-14	290	20-24	ST	1	Hindu	1	Delivery	8-12 years	1	0	0	2	0	10.4	3	36	1	Live Birth	Male	2852	4	Immediately	0	159	PRETERM DELIVERY							1	0	Discharge	0	0
2010-11	291	20-24	ST	1	HINDU	1	DELIVERY	1-7 years	1	0	0	2	0	10.3	3	38	2	LB	F	3055	4	IMMEDIATE	0	O80.0	SPONTANEOUS VERTEX DELIVERY	O71.3	OBSTETRIC LACERATION OF CERVIX					1	0	DISCHARGE	0	0
2010-11	291	20-24	OTHER	0	HINDU	1	DELIVERY	8-12 years	1	0	0	3	0	10.8	3	38	2	LB	M	2215	3	IMMEDIATE	0	O80.0	SPONTANEOUS VERTEX DELIVERY							1	0	DISCHARGE	1	0
2010-11	292	20-24	ST	1	HINDU	1	DELIVERY	8-12 years	1	0	0	3	0	10.1	3	38	2	LB	M	1980	2	IMMEDIATE	0	O80.0	SPONTANEOUS VERTEX DELIVERY	O36.5	MATERNAL CARE FOR POOR FETAL GROWTH					1	0	DISCHARGE	1	1
2013-14	292	20-24	ST	1	Hindu	1	Delivery	1-7 years	1	0	0	2	0	10.4	3	37	2	Live Birth	Female	2603	4	Immediately	0	248	SPONTANEOUS VERTEX DELIVERY							1	0	Discharge	0	0
2013-14	293	20-24	ST	1	Hindu	1	Delivery	8-12 years	1	0	0	3	0	9.4	2	40	2	Live Birth	Female	3066	4	Immediately	0	248	SPONTANEOUS VERTEX DELIVERY							1	0	Discharge	0	0
2013-14	294	30 and above	Other	0	Hindu	1	Delivery	more than 12	2	1	1	3	0	11.4	4	39	2	Live Birth	Female	3330	4	Immediately	0	248	SPONTANEOUS VERTEX DELIVERY							1	0	Discharge	0	0
2010-11	295	20-24	OTHER	0	HINDU	1	DELIVERY	8-12 years	1	0	0	2	0	11.3	4	38	2	LB	F	2365	3	IMMEDIATE	0	O80.0	SPONTANEOUS VERTEX DELIVERY	NA		NA				3	0	DISCHARGE	1	0
2013-14	295	20-24	ST	1	Hindu	1	Delivery	no educatio	1	0	0	2	0	11.8	4	40	2	Live Birth	Female	2456	3	Immediately	0	248	SPONTANEOUS VERTEX DELIVERY							3	0	Discharge	1	0
2010-11	296	25-29	ST	1	HINDU	1	DELIVERY	1-7 years	2	1	1	2	1	7.7	2	40	2	LB	F	2555	4	IMMEDIATE	1	O34.2	MATERNAL CARE DUE TO UTERINE SCAR FROM PREVIOUS SURGERY	O13	GESTATIONAL (PREG.IND.) HYPERTENSION WITHOUT SIGNIFICANT PROTEINURI					1	0	DISCHARGE	0	0
2013-14	297	20-24	ST	1	Hindu	1	Delivery	1-7 years	2	1	1	3	0	10.3	3	40	2	Live Birth	Male	2895	4	Immediately	0	248	SPONTANEOUS VERTEX DELIVERY							1	0	Discharge	0	0
2012-13	299	25-29	SC	0	HINDU	1	DELIVERY	8-12 years	1	0	0	3	0	7.4	2	38	2	LB	F	2200	3	IMMEDIATE	0	O80.0	SPONTANEOUS VERTEX DELIVERY	NA	NA					3	0	DISCHARGE	1	0
2013-14	299	25-29	OBC	0	Hindu	1	Delivery	8-12 years	1	0	0	2	0	10.4	3	37	2	Live Birth	Male	2652	4	Immediately	0	248	SPONTANEOUS VERTEX DELIVERY							3	0	Discharge	0	0
2012-13	300	15-19	ST	1	HINDU	1	DELIVERY	1-7 years	1	0	0	3	0	11.8	4	40	2	LB	M	3040	4	IMMEDIATE	0	O80.0	SPONTANEOUS VERTEX DELIVERY	NA	NA					1	0	DISCHARGE	0	0
2013-14	300	20-24	ST	1	Hindu	1	Delivery	8-12 years	1	0	0	3	0	8.8	2	40	2	Live Birth	Male	2678	4	Immediately	0	248	SPONTANEOUS VERTEX DELIVERY							1	0	Discharge	0	0
2010-11	301	30 and above	OBC	0	HINDU	1	DELIVERY	no educatio	3	2	2	2	0	6.2	1	38	2	LB	F	2060	3	IMMEDIATE	0	O80.0	SPONTANEOUS VERTEX DELIVERY							1	1	DISCHARGE	1	0
2013-14	302	20-24	ST	1	Hindu	1	Delivery	1-7 years	1	0	0	2	0	5.4	1	38	2	Live Birth	Male	2576	4	Immediately	1	248	SPONTANEOUS VERTEX DELIVERY							3	1	Discharge	0	0
2012-13	304	25-29	ST	1	HINDU	1	DELIVERY	1-7 years	3	2	2	2	0	11.4	4	38	2	LB	M	2575	4	IMMEDIATE	0	O80.0	SPONTANEOUS VERTEX DELIVERY	NA	NA					1	0	DISCHARGE	0	0
2013-14	304	20-24	ST	1	Hindu	1	Delivery	8-12 years	2	1	1	1	0	10.8	3	38	2	Live Birth	Female	2100	3	Immediately	0	248	SPONTANEOUS VERTEX DELIVERY							1	0	Discharge	1	0
2012-13	305	20-24	ST	1	HINDU	1	DELIVERY	1-7 years	1	0	0	2	0	10.3	3	38	2	LB	F	2270	3	IMMEDIATE	0	O80.0	SPONTANEOUS VERTEX DELIVERY	NA	NA					1	0	DISCHARGE	1	0
2013-14	305	25-29	ST	1	Hindu	1	Delivery	1-7 years	1	0	0	2	0	6.2	1	38	2	Live Birth	Male	2342	3	Immediately	0	249	SPONTANEOUS BREECH DELIVERY							2	0	Discharge	1	0
2013-14	306	20-24	ST	1	Hindu	1	Delivery	1-7 years	2	1	1	3	0	8.9	2	39	2	Live Birth	Male	2022	3	Immediately	0	248	SPONTANEOUS VERTEX DELIVERY							1	0	Discharge	1	0
2011-12	307	20-24	OTHER	0	HINDU	1	DELIVERY	no educatio	1	0	0	1	0	10.5	3	38	2	LB	F	1975	2	IMMEDIATE	0	O80.0	SPONTANEOUS VERTEX DELIVERY	NA						4	0	DISCHARGE	1	1
2013-14	307	20-24	ST	1	Hindu	1	Delivery	8-12 years	2	1	1	2	0	11.5	4	39	2	Live Birth	Male	2755	4	Immediately	0	248	SPONTANEOUS VERTEX DELIVERY							1	0	Discharge	0	0
2010-11	308	20-24	ST	1	HINDU	1	DELIVERY	8-12 years	1	0	0	3	0	10.1	3	39	2	LB	M	2351	3	WITH TRY	1	O45.8	OTHER PREMATURE SEPARATION OF PLACENTA	O24.4	DIABETES MELLITUS ARISING IN PREGNANCY					1	0	DISCHARGE	1	0
2010-11	308	20-24	SC	0	HINDU	1	DELIVERY	8-12 years	1	0	0	2	0	13	4	38	2	LB	F	2585	4	IMMEDIATE	0	O80.0	SPONTANEOUS VERTEX DELIVERY							3	0	DISCHARGE	0	0
2013-14	308	20-24	ST	1	Hindu	1	Delivery	8-12 years	3	2	2	2	0	12	4	32	1	SB Macerated	Male	1325	1	Did not Cry	0	159	PRETERM DELIVERY							1	0	Discharge	1	1
2013-14	309	20-24	ST	1	Hindu	1	Delivery	1-7 years	2	1	1	1	0	9.2	2	30	1	SB Fresh	Male	686	1	Did not Cry	0	159	PRETERM DELIVERY							3	0	Discharge	1	1
2010-11	310	20-24	OTHER	0	HINDU	1	DELIVERY	1-7 years	1	0	0	2	0	8.9	2	38	2	LB	M	3095	4	IMMEDIATE	0	O80.0	SPONTANEOUS VERTEX DELIVERY	O99.M	MODERATE ANEMIA BY OUR STANDARDS (4-7gm%)	NA				4	0	DISCHARGE	0	0
2010-11	310	20-24	ST	1	HINDU	1	DELIVERY	no educatio	2	1	1	1	0	9.8	2	38	2	LB	M	2675	4	IMMEDIATE	0	O80.0	SPONTANEOUS VERTEX DELIVERY	NA						3	0	DISCHARGE	0	0
2011-12	310	20-24	ST	1	HINDU	1	DELIVERY	1-7 years	1	0	0	2	0	10.4	3	38	2	LB	M	2515	4	IMMEDIATE	0	O80.0	SPONTANEOUS VERTEX DELIVERY	NA						1	0	DISCHARGE	0	0
2012-13	310	20-24	ST	1	HINDU	1	DELIVERY	1-7 years	1	0	0	2	0	4.4	1	38	2	LB	F	2170	3	IMMEDIATE	0	O80.0	SPONTANEOUS VERTEX DELIVERY	D57.1	SICKLE CELL ANEMIA WITHOUT CRISIS					1	1	DISCHARGE	1	0
2013-14	310	20-24	ST	1	Hindu	1	Delivery	8-12 years	1	0	0	2	0	11.5	4	39	2	Live Birth	Male	2902	4	Immediately	0	170	PROLONGED SECOND STAGE (OF LABOUR) (non obstructed)							1	0	Discharge	0	0
2013-14	311	20-24	ST	1	Hindu	1	Delivery	8-12 years	2	0	0	2	0	11	3	40	2	Live Birth	Male	3260	4	Immediately	0	248	SPONTANEOUS VERTEX DELIVERY							1	0	Discharge	0	0
2010-11	312	25-29	ST	1	HINDU	1	DELIVERY	no educatio	3	2	2	1	0	8.9	2	39	2	LB	F	2040	3	IMMEDIATE	0	O32.1	MATERNAL CARE FOR BREECH PRESENTATION	O80.0	SPONTANEOUS VERTEX DELIVERY					1	0	DISCHARGE	1	0
2012-13	312	30 and above	ST	1	HINDU	1	DELIVERY	8-12 years	4	3	3	2	0	9.7	2	37	2	LB	F	2815	4	IMMEDIATE	0	O75.7	VAGINAL DELIVERY FOLLOWING PREVIOUS CAESAREAN SECTION	NA	NA					1	0	DISCHARGE	0	0
2013-14	312	20-24	ST	1	Hindu	1	Delivery	1-7 years	3	2	2	2	0	9.5	2	39	2	Live Birth	Female	2590	4	Immediately	0	248	SPONTANEOUS VERTEX DELIVERY							1	0	Discharge	0	0
2010-11	313	20-24	ST	1	HINDU	1	DELIVERY	1-7 years	2	1	1	2	0	10.1	3	38	2	LB	M	2240	3	IMMEDIATE	0	O80.0	SPONTANEOUS VERTEX DELIVERY	O13	GESTATIONAL (PREG.IND.) HYPERTENSION WITHOUT SIGNIFICANT PROTEINURI					1	0	DISCHARGE	1	0
2010-11	313	20-24	ST	1	HINDU	1	DELIVERY	8-12 years	1	0	0	3	0	10.1	3	38	2	LB	F	2080	3	IMMEDIATE	0	O80.0	SPONTANEOUS VERTEX DELIVERY	NA	NA					1	0	DISCHARGE	1	0
2013-14	313	25-29	ST	1	Hindu	1	Delivery	1-7 years	4	3	3	3	1	11.9	4	40	2	Live Birth	Female	3116	4	Immediately	0	245	VAGINAL DELIVERY FOLLOWING PREVIOUS CAESAREAN SECTION							1	0	Discharge	0	0
2012-13	314	20-24	OTHER	0	HINDU	1	DELIVERY	1-7 years	2	1	1	2	0	9.9	2	35	1	LB	M	1685	2	IMMEDIATE	0	O60	PRETERM DELIVERY	NA	NA					1	0	DISCHARGE	1	1
2013-14	314	20-24	ST	1	Hindu	1	Delivery	1-7 years	1	0	0	3	0	10.8	3	37	2	Live Birth	Female	2751	4	Immediately	0	248	SPONTANEOUS VERTEX DELIVERY							1	0	Discharge	0	0
2013-14	316	30 and above	ST	1	Hindu	1	Delivery	no educatio	1	0	0	2	0	10.8	3	40	2	Live Birth	Male	2162	3	Immediately	0	248	SPONTANEOUS VERTEX DELIVERY							1	0	Discharge	1	0
2013-14	317	25-29	ST	1	Muslim	2	Delivery	1-7 years	3	2	2	3	0	12.2	4	40	2	Live Birth	Male	3200	4	Immediately	0	248	SPONTANEOUS VERTEX DELIVERY							1	0	Discharge	0	0
2011-12	318	20-24	ST	1	HINDU	1	DELIVERY	1-7 years	2	1	1	2	0	9.5	2	38	2	LB	F	2555	4	IMMEDIATE	0	O80.0	SPONTANEOUS VERTEX DELIVERY	NA						1	0	DISCHARGE	0	0
2013-14	318	20-24	Other	0	Muslim	2	Delivery	8-12 years	1	0	0	2	0	11	3	37	2	Live Birth	Female	2058	3	Immediately	0	138	MATERNAL CARE FOR POOR FETAL GROWTH							1	0	Discharge	1	0
2011-12	319	20-24	ST	1	HINDU	1	DELIVERY	1-7 years	1	0	0	2	0	12	4	38	2	LB	F	2620	4	IMMEDIATE	0	O80.0	SPONTANEOUS VERTEX DELIVERY	NA						1	0	DISCHARGE	0	0
2012-13	319	20-24	OBC	0	MUSLIM	2	DELIVERY	1-7 years	2	1	1	2	0	7.9	2	41	2	FRESH SB	F	2120	3	NOT CRY	0	O36.4	MATERNAL CARE FOR INTRAUTERINE DEATH	NA	NA					1	0	DISCHARGE	1	0
2013-14	319	20-24	ST	1	Hindu	1	Delivery	1-7 years	4	3	3	3	0	10.9	3	39	2	Live Birth	Female	2482	3	Immediately	0	248	SPONTANEOUS VERTEX DELIVERY							3	0	Discharge	1	0
2010-11	320	20-24	ST	1	HINDU	1	DELIVERY	1-7 years	2	1	1	2	0	9.1	2	38	2	LB	F	2525	4	IMMEDIATE	0	O80.0	SPONTANEOUS VERTEX DELIVERY							1	0	DISCHARGE	0	0
2010-11	321	25-29	ST	1	HINDU	1	DELIVERY	no educatio	3	2	2	2	0			38	2	LB	M	2410	3	IMMEDIATE	0	O80.0	SPONTANEOUS VERTEX DELIVERY							1	0	DISCHARGE	1	0
2010-11	322	25-29	ST	1	HINDU	1	DELIVERY	no educatio	3	2	2	2	0	9.4	2	38	2	LB	F	2515	4	IMMEDIATE	0	O80.0	SPONTANEOUS VERTEX DELIVERY	NA	NA	NA	NA			1	0	DISCHARGE	0	0
2012-13	322	20-24	OBC	0	MUSLIM	2	DELIVERY	1-7 years	2	1	1	2	0	10.1	3	39	2	LB	M	2890	4	IMMEDIATE	0	O80.0	SPONTANEOUS VERTEX DELIVERY	NA	NA					1	0	DISCHARGE	0	0
2013-14	322	20-24	Other	0	Hindu	1	Delivery	no educatio	2	1	1	1	0	9.6	2	36	1	Live Birth	Male	2646	4	Immediately	0	159	PRETERM DELIVERY							4	0	Discharge	0	0
2010-11	323	15-19	ST	1	HINDU	1	DELIVERY	no educatio	1	0	0	3	0	8.6	2	38	2	LB	F	2205	3	IMMEDIATE	0	O80.0	SPONTANEOUS VERTEX DELIVERY	NA						1	0	DISCHARGE	1	0
2011-12	323	25-29	SC	0	HINDU	1	DELIVERY	8-12 years	1	0	0	3	0	10.7	3	38	2	LB	M	2428	3	IMMEDIATE	0	O80.0	SPONTANEOUS VERTEX DELIVERY	O99.M	MODERATE ANEMIA BY OUR STANDARDS (4-7gm%)					3	0	DISCHARGE	1	0
2013-14	324	20-24	ST	1	Hindu	1	Delivery	no educatio	2	1	1	3	0	9.2	2	38	2	Live Birth	Female	2670	4	Immediately	0	248	SPONTANEOUS VERTEX DELIVERY							1	0	Discharge	0	0
2012-13	325	25-29	ST	1	HINDU	1	DELIVERY	8-12 years	2	1	1	3	1	12	4	39	2	LB	M	2625	4	IMMEDIATE	1	O34.2	MATERNAL CARE DUE TO UTERINE SCAR FROM PREVIOUS SURGERY	O33.3	MATERNAL CARE FOR DISPROPORTION DUE TO OUTLET CONTRACTION OF PELVIS					2	0	DISCHARGE	0	0
2013-14	325	20-24	ST	1	Hindu	1	Delivery	1-7 years	2	1	1	1	0	9.8	2	36	1	Live Birth	Male	2072	3	Immediately	0	159	PRETERM DELIVERY							1	0	Discharge	1	0
2011-12	326	25-29	ST	1	HINDU	1	DELIVERY	1-7 years	3	2	2	3	1	11.1	4	38	2	LB	M	3055	4	IMMEDIATE	1	O34.2	MATERNAL CARE DUE TO UTERINE SCAR FROM PREVIOUS SURGERY	NA	NA					1	0	DISCHARGE	0	0
2012-13	326	20-24	OBC	0	HINDU	1	DELIVERY	more than 12	1	0	0	2	0	12.1	4	39	2	LB	M	2800	4	IMMEDIATE	0	O80.0	SPONTANEOUS VERTEX DELIVERY	O13	GESTATIONAL (PREG.IND.) HYPERTENSION WITHOUT SIGNIFICANT PROTEINURI					1	0	DISCHARGE	0	0
2010-11	327	30 and above	SC	0	HINDU	1	DELIVERY	8-12 years	3	2	2	2	0	7.6	2	30	1	LB	M	1620	2	IMMEDIATE	0	O60	PRETERM DELIVERY	O99.M	MODERATE ANEMIA BY OUR STANDARDS (4-7gm%)					1	0	DISCHARGE	1	1
2012-13	327	20-24	ST	1	HINDU	1	DELIVERY	8-12 years	3	2	2	3	0	10.9	3	40	2	LB	M	3005	4	IMMEDIATE	0	O80.0	SPONTANEOUS VERTEX DELIVERY	NA	NA					1	0	DISCHARGE	0	0
2013-14	327	20-24	ST	1	Hindu	1	Delivery	1-7 years	3	0	0	3	0	8.3	2	33	1	Live Birth	Male	1648	2	Immediately	0	159	PRETERM DELIVERY							1	0	Discharge	1	1
2010-11	328	20-24	OTHER	0	HINDU	1	DELIVERY	8-12 years	1	0	0	2	0	10	2	38	2	LB	F	2715	4	IMMEDIATE	0	O80.0	SPONTANEOUS VERTEX DELIVERY							4	0	DISCHARGE	0	0
2013-14	328	20-24	ST	1	Hindu	1	Delivery	1-7 years	2	1	1	2	0	12.2	4	33	1	SB Macerated	Female	1740	2	Immediately	0	159	PRETERM DELIVERY							1	0	Discharge	1	1
2013-14	329	20-24	ST	1	Hindu	1	Delivery	1-7 years	2	1	1	2	0	9.6	2	39	2	Live Birth	Male	3190	4	Immediately	0	248	SPONTANEOUS VERTEX DELIVERY	225	THIRD STAGE HAEMORRHAGE					2	0	Discharge	0	0
2010-11	330	20-24	OTHER	0	HINDU	1	DELIVERY	more than 12	2	1	1	3	0	11.1	4	38	2	LB	M	2935	4	IMMEDIATE	0	O80.0	SPONTANEOUS VERTEX DELIVERY							4	0	DISCHARGE	0	0
2013-14	330	20-24	ST	1	Hindu	1	Delivery	1-7 years	2	1	1	2	0	7.4	2	38	2	Live Birth	Male	2472	3	Immediately	0	248	SPONTANEOUS VERTEX DELIVERY	306	SEVERE ANEMIA BY OUR STANDARDS (<4gm%)					1	0	Discharge	1	0
2010-11	331	20-24	ST	1	HINDU	1	DELIVERY	1-7 years	1	0	0	3	0	9.3	2	38	2	LB	M	2930	4	IMMEDIATE	0	O80.0	SPONTANEOUS VERTEX DELIVERY	NA						1	0	DISCHARGE	0	0
2013-14	331	20-24	ST	1	Hindu	1	Delivery	no educatio	3	2	2	1	0	10	2	37	2	Live Birth	Female	3000	4	Immediately	0	248	SPONTANEOUS VERTEX DELIVERY							1	0	Discharge	0	0
2013-14	332	20-24	ST	1	Hindu	1	Delivery	8-12 years	1	0	0	2	0	10.2	3	38	2	Live Birth	Male	2940	4	Immediately	0	248	SPONTANEOUS VERTEX DELIVERY							1	0	Discharge	0	0
2010-11	333	20-24	ST	1	HINDU	1	DELIVERY	8-12 years	1	0	0	2	0	9.6	2	38	2	LB	M	2630	4	IMMEDIATE	0	O80.0	SPONTANEOUS VERTEX DELIVERY							1	0	DISCHARGE	0	0
2013-14	333	20-24	Other	0	Hindu	1	Delivery	no educatio	1	0	0	1	0	10.5	3	37	2	Live Birth	Female	2484	3	Immediately	0	248	SPONTANEOUS VERTEX DELIVERY							2	0	Discharge	1	0
2010-11	334	20-24	ST	1	HINDU	1	DELIVERY	1-7 years	2	1	1	2	0	12.4	4	38	2	LB	M	2655	4	IMMEDIATE	0	O80.0	SPONTANEOUS VERTEX DELIVERY	NA						1	0	DISCHARGE	0	0
2013-14	334	25-29	ST	1	Hindu	1	Delivery	1-7 years	3	2	2	2	0	11.5	4	39	2	Live Birth	Female	2555	4	Immediately	0	248	SPONTANEOUS VERTEX DELIVERY							1	0	Discharge	0	0
2010-11	335	20-24	OTHER	0	HINDU	1	DELIVERY	8-12 years	1	0	0	3	0	11.1	4	40	2	LB	M	2855	4	IMMEDIATE	1	O68.3	LABOUR & DELIVERY COMPLICATED BY BIOCHEMICAL EVIDENCE OF FETAL STRES	O33.3	MATERNAL CARE FOR DISPROPORTION DUE TO OUTLET CONTRACTION OF PELVIS					1	0	DISCHARGE	0	0
2013-14	335	25-29	ST	1	Hindu	1	Delivery	1-7 years	1	0	0	2	0	10.4	3	39	2	Live Birth	Female	2764	4	Immediately	0	248	SPONTANEOUS VERTEX DELIVERY							1	0	Discharge	0	0
2010-11	336	20-24	ST	1	HINDU	1	DELIVERY	8-12 years	2	1	1	2	0	8.5	2	38	2	LB	M	2345	3	WITH TRY	1	O32.2	MATERNAL CARE FOR TRANSVERSE AND OBLIQUE LIE	NA						1	0	DISCHARGE	1	0
2010-11	337	20-24	OTHER	0	HINDU	1	DELIVERY	8-12 years	1	0	0	3	0	10.7	3	38	2	LB	F	2640	4	IMMEDIATE	0	O80.0	SPONTANEOUS VERTEX DELIVERY	NA		NA				1	0	DISCHARGE	0	0
2010-11	337	20-24	ST	1	HINDU	1	DELIVERY	1-7 years	3	2	2	2	0	10.1	3	38	2	LB	F	2820	4	IMMEDIATE	0	O80.0	SPONTANEOUS VERTEX DELIVERY	NA	NA					1	0	DISCHARGE	0	0
2013-14	337	20-24	OBC	0	Hindu	1	Delivery	8-12 years	2	1	1	3	0	9.1	2	38	2	Live Birth	Female	2522	4	Immediately	0	248	SPONTANEOUS VERTEX DELIVERY							1	0	Discharge	0	0
2013-14	339	20-24	OBC	0	Hindu	1	Delivery	1-7 years	1	0	0	3	0	12.2	4	39	2	Live Birth	Male	2570	4	Immediately	0	248	SPONTANEOUS VERTEX DELIVERY							4	0	Discharge	0	0
2010-11	340	20-24	OTHER	0	HINDU	1	DELIVERY	no educatio	1	0	0	2	0	11	3	38	2	LB	F	2415	3	IMMEDIATE	0	O80.0	SPONTANEOUS VERTEX DELIVERY	NA		NA				4	0	DISCHARGE	1	0
2011-12	341	20-24	ST	1	HINDU	1	DELIVERY	8-12 years	1	0	0	3	0	11.3	4	38	2	LB	F	2155	3	IMMEDIATE	0	O80.0	SPONTANEOUS VERTEX DELIVERY	O13	GESTATIONAL (PREG.IND.) HYPERTENSION WITHOUT SIGNIFICANT PROTEINURI					1	0	DISCHARGE	1	0
2013-14	341	20-24	ST	1	Hindu	1	Delivery	no educatio	1	0	0	2	0	9.2	2	39	2	Live Birth	Male	2283	3	Immediately	0	248	SPONTANEOUS VERTEX DELIVERY							1	0	Discharge	1	0
2010-11	342	25-29	OTHER	0	HINDU	1	DELIVERY	8-12 years	2	1	1	2	0	11	3	38	2	LB	M	2960	4	IMMEDIATE	0	O80.0	SPONTANEOUS VERTEX DELIVERY	NA	NA					2	0	DISCHARGE	0	0
2013-14	342	25-29	ST	1	Hindu	1	Delivery	8-12 years	3	2	2	1	1	9.3	2	28	1	SB Fresh	Male	872	1	Did not Cry	0	75	UNSPECIFIED INFECTION OF URINARY TRACT IN PREGNANCY	305	MODERATE ANEMIA BY OUR STANDARDS (4-7gm%)	245	VAGINAL DELIVERY FOLLOWING PREVIOUS CAESAREAN SECTION			1	1	Discharge	1	1
2013-14	343	15-19	ST	1	Hindu	1	Delivery	8-12 years	1	0	0	2	0	10.8	3	40	2	Live Birth	Female	2730	4	Immediately	1	170	PROLONGED SECOND STAGE (OF LABOUR) (non obstructed)	201	LABOUR & DELIVERY COMPLICATED BY BIOCHEMICAL EVIDENCE OF FETAL STRES					2	0	Discharge	0	0
2012-13	344	20-24	OTHER	0	HINDU	1	DELIVERY	8-12 years	1	0	0	2	0	10.5	3	39	2	LB	F	2930	4	IMMEDIATE	0	O80.0	SPONTANEOUS VERTEX DELIVERY	NA	NA					1	0	DISCHARGE	0	0
2013-14	344	20-24	ST	1	Hindu	1	Delivery	8-12 years	1	0	0	2	0	10.4	3	39	2	Live Birth	Female	2490	3	Immediately	0	248	SPONTANEOUS VERTEX DELIVERY							1	0	Discharge	1	0
2010-11	345	20-24	OTHER	0	HINDU	1	DELIVERY	1-7 years	2	1	1	2	0	10.3	3	40	2	LB	F	3185	4	IMMEDIATE	0	O80.0	SPONTANEOUS VERTEX DELIVERY	O75.7	VAGINAL DELIVERY FOLLOWING PREVIOUS CAESAREAN SECTION					1	0	DISCHARGE	0	0
2013-14	345	20-24	ST	1	Hindu	1	Delivery	1-7 years	2	1	1	2	0	10.3	3	40	2	Live Birth	Male	3552	4	Immediately	0	248	SPONTANEOUS VERTEX DELIVERY							1	0	Discharge	0	0
2013-14	346	25-29	ST	1	Hindu	1	Delivery	8-12 years	2	1	1	2	0	12.4	4	41	2	Live Birth	Male	3112	4	Immediately	0	248	SPONTANEOUS VERTEX DELIVERY							2	0	Discharge	0	0
2013-14	347	20-24	Other	0	Hindu	1	Delivery	1-7 years	2	1	1	2	0	11.6	4	37	2	Live Birth	Male	2572	4	Immediately	0	248	SPONTANEOUS VERTEX DELIVERY							1	0	Discharge	0	0
2011-12	349	15-19	ST	1	HINDU	1	DELIVERY	1-7 years	1	0	0	3	0	7.5	2	38	2	LB	M	2560	4	IMMEDIATE	0	O80.0	SPONTANEOUS VERTEX DELIVERY	NA	NA					1	0	DISCHARGE	0	0
2012-13	349	20-24	ST	1	HINDU	1	DELIVERY	no educatio	1	0	0	2	0	9.6	2	32	1	LB	M	1708	2	IMMEDIATE	1	O32.1	MATERNAL CARE FOR BREECH PRESENTATION							3	0	DISCHARGE	1	1
2013-14	349	20-24	ST	1	Hindu	1	Delivery	no educatio	2	1	1	2	1	11.4	4	37	2	Live Birth	Female	2248	3	Immediately	0	243	DELAYED DELIVERY AFTER ARTIFICIAL RUPTURE OF MEMBRANES	201	PRETERM DELIVERY					1	0	Discharge	1	0
2011-12	350	20-24	ST	1	HINDU	1	DELIVERY	8-12 years	3	1	1	2	0	9.1	2	38	2	LB	F	2845	4	IMMEDIATE	0	O80.0	SPONTANEOUS VERTEX DELIVERY	NA						1	0	DISCHARGE	0	0
2013-14	350	20-24	ST	1	Hindu	1	Delivery	8-12 years	2	1	1	3	0	10.2	3	38	2	Live Birth	Male	2396	3	Immediately	0	248	SPONTANEOUS VERTEX DELIVERY							1	0	Discharge	1	0
2012-13	351	20-24	ST	1	HINDU	1	DELIVERY	8-12 years	1	0	0	2	0	9.7	2	40	2	LB	F	2250	3	IMMEDIATE	0	O47.1	SPONTANEOUS VERTEX DELIVERY							1	0	DISCHARGE	1	0
2013-14	352	20-24	OBC	0	Hindu	1	Delivery	8-12 years	1	0	0	3	0	11.7	4	38	2	Live Birth	Male	2288	3	Immediately	0	248	SPONTANEOUS VERTEX DELIVERY							3	0	Discharge	1	0
2010-11	353	20-24	ST	1	HINDU	1	DELIVERY	1-7 years	2	1	1	3	0	11	3	38	2	LB	M	2855	4	IMMEDIATE	0	O80.0	SPONTANEOUS VERTEX DELIVERY							1	0	DISCHARGE	0	0
2013-14	353	30 and above	OBC	0	Hindu	1	Delivery	no educatio	2	1	1	1	0	10.1	3	38	2	Live Birth	Female	2456	3	Immediately	0	248	SPONTANEOUS VERTEX DELIVERY							4	0	Discharge	1	0
2010-11	354	20-24	OTHER	0	HINDU	1	DELIVERY	1-7 years	2	1	1		0	9.4	2	38	2	LB	F	2780	4	IMMEDIATE	0	O80.0	SPONTANEOUS VERTEX DELIVERY							4	0	DISCHARGE	0	0
2012-13	354	20-24	OTHER	0	MUSLIM	2	DELIVERY	1-7 years	1	0	0	2	0	11.9	4	40	2	LB	F	2690	4	IMMEDIATE	0	O80.0	SPONTANEOUS VERTEX DELIVERY							1	0	DISCHARGE	0	0
2013-14	354	20-24	SC	0	Hindu	1	Delivery	1-7 years	2	1	1	3	1	11.2	4	39	2	Live Birth	Female	3500	4	Did not Cry	1	216	RUPTURE OF UTERUS DURING LABOUR	61	GESTATIONAL (PREG.IND.) HYPERTENSION WITHOUT SIGNIFICANT PROTEINURI					1	0	Discharge	0	0
2013-14	355	25-29	ST	1	Hindu	1	Delivery	1-7 years	2	1	1	3	0	9.6	2	37	2	Live Birth	Female	2432	3	Immediately	0	248	SPONTANEOUS VERTEX DELIVERY	61	GESTATIONAL (PREG.IND.) HYPERTENSION WITHOUT SIGNIFICANT PROTEINURI					3	1	Discharge	1	0
2010-11	356	20-24	ST	1	HINDU	1	DELIVERY	8-12 years	1	0	0	3	0	9.6	2	38	2	LB	M	2405	3	IMMEDIATE	0	O80.0	SPONTANEOUS VERTEX DELIVERY							1	0	DISCHARGE	1	0
2013-14	356	20-24	ST	1	Hindu	1	Delivery	1-7 years	4	1	1	2	0	10	2	28	1	SB Fresh	Male	1744	2	Did not Cry	0	159	PRETERM DELIVERY	331	BOH					1	0	Discharge	1	1
2010-11	357	20-24	OTHER	0	HINDU	1	DELIVERY	8-12 years	1	0	0	2	0	10.9	3	38	2	LB	F	3185	4	IMMEDIATE	0	O80.0	SPONTANEOUS VERTEX DELIVERY							3	0	DISCHARGE	0	0
2012-13	357	15-19	ST	1	HINDU	1	DELIVERY	no educatio	1	0	0	2	0	10.6	3	36	1	LB	M	2480	3	IMMEDIATE	0	O80.0	SPONTANEOUS VERTEX DELIVERY							1	0	DISCHARGE	1	0
2013-14	357	25-29	Other	0	Hindu	1	Delivery	8-12 years	1	0	0	2	0	10.6	3	40	2	Live Birth	Female	2380	3	Immediately	1	201	LABOUR & DELIVERY COMPLICATED BY BIOCHEMICAL EVIDENCE OF FETAL STRES							1	0	Discharge	1	0
2010-11	358	20-24	ST	1	HINDU	1	DELIVERY	8-12 years	1	0	0	2	0	9.8	2	38	2	LB	M	2100	3	IMMEDIATE	0	O80.0	SPONTANEOUS VERTEX DELIVERY	NA						2	0	DISCHARGE	1	0
2013-14	358	20-24	ST	1	Hindu	1	Delivery	1-7 years	3	2	2	2	0	11.5	4	38	2	Live Birth	Male	2960	4	Immediately	1	100	MATERNAL CARE FOR BREECH PRESENTATION	142	OLIGOHYDRAMNIOS					3	0	Discharge	0	0
2010-11	359	20-24	OTHER	0	HINDU	1	DELIVERY	no educatio	2	1	1	2	0	9.1	2	38	2	LB	F	2600	4	IMMEDIATE	0	O80.0	SPONTANEOUS VERTEX DELIVERY	NA		NA				1	0	DISCHARGE	0	0
2011-12	359	20-24	ST	1	HINDU	1	DELIVERY	no educatio	2	1	1	2	0	7.4	2	38	2	LB	F	2555	4	IMMEDIATE	0	O80.0	SPONTANEOUS VERTEX DELIVERY	NA						1	0	DISCHARGE	0	0
2012-13	359	20-24	ST	1	HINDU	1	DELIVERY	1-7 years	1	0	0	2	0	8.2	2	35	1	LB	F	1990	2	IMMEDIATE	0	O60	PRETERM DELIVERY							1	0	DISCHARGE	1	1
2013-14	359	20-24	Other	0	Hindu	1	Delivery	no educatio	1	0	0	1	0	12.1	4	39	2	Live Birth	Female	2844	4	Immediately	0	248	SPONTANEOUS VERTEX DELIVERY							1	0	Discharge	0	0
2010-11	360	30 and above	OTHER	0	MUSLIM	2	DELIVERY	8-12 years	4	3	3	1	0	11	3	38	2	LB	F	3645	4	IMMEDIATE	0	O80.0	SPONTANEOUS VERTEX DELIVERY							1	0	DISCHARGE	0	0
2011-12	360	20-24	ST	1	HINDU	1	DELIVERY	1-7 years	2	1	1	2	0	9	2	38	2	LB	F	2590	4	IMMEDIATE	0	O80.0	SPONTANEOUS VERTEX DELIVERY	NA						1	0	DISCHARGE	0	0
2013-14	360	25-29	ST	1	Hindu	1	Delivery	1-7 years	3	2	2	2	0	11.7	4	38	2	Live Birth	Male	2386	3	Immediately	0	248	SPONTANEOUS VERTEX DELIVERY							1	0	Discharge	1	0
2010-11	361	20-24	ST	1	HINDU	1	DELIVERY	1-7 years	3	2	2	2	0	10.3	3	39	2	LB	F	3130	4	IMMEDIATE	0	O80.0	SPONTANEOUS VERTEX DELIVERY	NA	NA	NA	NA			1	0	DISCHARGE	0	0
2011-12	361	20-24	ST	1	HINDU	1	DELIVERY	1-7 years	1	0	0	3	0	11.1	4	38	2	LB	F	2775	4	IMMEDIATE	0	O80.0	SPONTANEOUS VERTEX DELIVERY	NA						1	0	DISCHARGE	0	0
2013-14	361	25-29	ST	1	Hindu	1	Delivery	1-7 years	3	2	2	1	0	7.4	2	38	2	Live Birth	Male	2592	4	Immediately	0	248	SPONTANEOUS VERTEX DELIVERY							3	0	Discharge	0	0
2013-14	362	20-24	ST	1	Hindu	1	Delivery	8-12 years	3	2	2	3	0	9.4	2	38	2	Live Birth	Male	2700	4	Immediately	0	248	SPONTANEOUS VERTEX DELIVERY							1	0	Discharge	0	0
2010-11	363	25-29	ST	1	HINDU	1	DELIVERY	1-7 years	3	2	2	3	0	13.3	4	38	2	LB	F	1110	1	WITH TRY	0	O14.1	SEVERE PRE-ECLAMPSIA	O36.5	MATERNAL CARE FOR POOR FETAL GROWTH					1	0	DISCHARGE	1	1
2011-12	363	20-24	ST	1	HINDU	1	DELIVERY	no educatio	1	0	0	2	0	9.1	2	38	2	LB	F	2700	4	IMMEDIATE	0	O80.0	SPONTANEOUS VERTEX DELIVERY	NA						1	0	DISCHARGE	0	0
2013-14	363	25-29	ST	1	Hindu	1	Delivery	1-7 years	2	1	1	2	0	11.1	4	35	1	Live Birth	Female	2000	3	Immediately	0	159	PRETERM DELIVERY							1	0	Discharge	1	0
2011-12	364	15-19	OBC	0	HINDU	1	DELIVERY	1-7 years	1	0	0	2	0	9.6	2	38	2	LB	F	3335	4	IMMEDIATE	0	O80.0	SPONTANEOUS VERTEX DELIVERY	NA						4	0	DISCHARGE	0	0
2013-14	364	20-24	ST	1	Hindu	1	Delivery	8-12 years	2	2	2	2	0	11	3	39	2	Live Birth	Male	2526	4	Immediately	0	248	SPONTANEOUS VERTEX DELIVERY							1	0	Discharge	0	0
2013-14	365	25-29	ST	1	Hindu	1	Delivery	no educatio	3	2	2	3	0	9.6	2	39	2	Live Birth	Female	2386	3	Immediately	0	248	TUBAL PREGNANCY							1	0	Discharge	1	0
2013-14	366	20-24	ST	1	Hindu	1	Delivery	8-12 years	1	0	0	2	0	12.2	4	36	1	Live Birth	Female	1830	2	Immediately	0	159	PRETERM DELIVERY	138	MATERNAL CARE FOR POOR FETAL GROWTH					1	0	Discharge	1	1
2010-11	367	20-24	ST	1	HINDU	1	DELIVERY	1-7 years	1	0	0	3	0	8.6	2	38	2	LB	M	2435	3	IMMEDIATE	0	O80.0	SPONTANEOUS VERTEX DELIVERY	NA						2	0	DISCHARGE	1	0
2013-14	367	25-29	Other	0	Muslim	2	Delivery	no educatio	1	0	0	2	0	11.1	4	38	2	Live Birth	Female	3198	4	Immediately	0	248	SPONTANEOUS VERTEX DELIVERY							1	0	Discharge	0	0
2013-14	368	20-24	ST	1	Hindu	1	Delivery	8-12 years	2	1	1	2	0	8.5	2	36	1	Live Birth	Female	2540	4	Immediately	0	159	PRETERM DELIVERY							1	0	Discharge	0	0
2010-11	369	20-24	OBC	0	HINDU	1	DELIVERY	1-7 years	2	1	1	1	0			36	1	LB	M	1995	2	IMMEDIATE	0	O60	PRETERM DELIVERY	NA						4	0	DISCHARGE	1	1
2010-11	369	25-29	ST	1	HINDU	1	DELIVERY	no educatio	1	0	0	2	0	10.2	3	38	2	LB	F	2480	3	IMMEDIATE	0	O80.0	SPONTANEOUS VERTEX DELIVERY							1	0	DISCHARGE	1	0
2013-14	369	20-24	ST	1	Hindu	1	Delivery	8-12 years	3	2	2	3	0	10.9	3	38	2	Live Birth	Female	2810	4	Immediately	0	248	SPONTANEOUS VERTEX DELIVERY							1	0	Discharge	0	0
2010-11	370	25-29	ST	1	HINDU	1	DELIVERY	8-12 years	1	0	0	3	0	8.9	2	38	2	LB	M	2575	4	IMMEDIATE	0	O80.0	SPONTANEOUS VERTEX DELIVERY	NA		NA				1	0	DISCHARGE	0	0
2010-11	370	20-24	ST	1	HINDU	1	DELIVERY	1-7 years	1	0	0	1	0			38	2	LB	M	2125	3	IMMEDIATE	0	O80.0	SPONTANEOUS VERTEX DELIVERY	NA						3	0	DISCHARGE	1	0
2011-12	370	20-24	ST	1	HINDU	1	DELIVERY	1-7 years	1	0	0	2	0	13	4	38	2	LB	F	2985	4	IMMEDIATE	0	O80.0	SPONTANEOUS VERTEX DELIVERY	NA						1	0	DISCHARGE	0	0
2013-14	370	25-29	ST	1	Hindu	1	Delivery	no educatio	2	1	1	3	1	10.2	3	33	1	Live Birth	Male	1352	1	Immediately	0	159	PRETERM DELIVERY							4	0	Discharge	1	1
2010-11	371	20-24	ST	1	HINDU	1	DELIVERY	1-7 years	1	0	0	2	0	9.6	2	38	2	LB	F	2385	3	IMMEDIATE	0	O80.0	SPONTANEOUS VERTEX DELIVERY	O13	GESTATIONAL (PREG.IND.) HYPERTENSION WITHOUT SIGNIFICANT PROTEINURI					1	0	DISCHARGE	1	0
2010-11	372	20-24	ST	1	HINDU	1	DELIVERY	8-12 years	1	0	0	3	0	11.1	4	38	2	LB	F	2100	3	IMMEDIATE	0	O80.0	SPONTANEOUS VERTEX DELIVERY							1	0	DISCHARGE	1	0
2010-11	372	20-24	ST	1	HINDU	1	DELIVERY	1-7 years	1	0	0	3	0	9.2	2	38	2	LB	M	2200	3	IMMEDIATE	0	O80.0	SPONTANEOUS VERTEX DELIVERY							1	0	DISCHARGE	1	0
2010-11	372	20-24	ST	1	HINDU	1	DELIVERY	1-7 years	1	0	0	2	0	9.5	2	38	2	LB	F	2150	3	IMMEDIATE	0	O80.0	SPONTANEOUS VERTEX DELIVERY	O68.1	LABOUR AND DELIVERY COMPLICATED BY MECONIUM IN AMNIOTIC FLUID					1	0	DISCHARGE	1	0
2013-14	372	20-24	ST	1	Hindu	1	Delivery	1-7 years	2	1	1	2	0	10.9	3	39	2	Live Birth	Female	3046	4	Immediately	0	248	SPONTANEOUS VERTEX DELIVERY	61	GESTATIONAL (PREG.IND.) HYPERTENSION WITHOUT SIGNIFICANT PROTEINURI					1	0	Discharge	0	0
2013-14	373	20-24	Other	0	Hindu	1	Delivery	1-7 years	1	0	0	2	0	10.9	3	38	2	Live Birth	Male	2498	3	Immediately	0	248	SPONTANEOUS VERTEX DELIVERY							3	0	Discharge	1	0
2010-11	374	20-24	ST	1	HINDU	1	DELIVERY	1-7 years	1	0	0	2	0	11.8	4	38	2	LB	M	2780	4	IMMEDIATE	0	O80.0	SPONTANEOUS VERTEX DELIVERY	NA						1	0	DISCHARGE	0	0
2013-14	374	25-29	ST	1	Hindu	1	Delivery	8-12 years	3	2	2	1	0	10.5	3	38	2	Live Birth	Male	2728	4	Immediately	0	248	SPONTANEOUS VERTEX DELIVERY							1	0	Discharge	0	0
2012-13	375	20-24	ST	1	HINDU	1	DELIVERY	1-7 years	1	0	0	2	0	9.3	2	36	1	LB	F	2030	3	IMMEDIATE	1	O32.1	MATERNAL CARE FOR BREECH PRESENTATION							2	0	DISCHARGE	1	0
2013-14	375	20-24	ST	1	Hindu	1	Delivery	8-12 years	3	0	0	2	0	5	1	39	2	Live Birth	Female	2150	3	Immediately	0	248	SPONTANEOUS VERTEX DELIVERY	61	GESTATIONAL (PREG.IND.) HYPERTENSION WITHOUT SIGNIFICANT PROTEINURI					1	1	Discharge	1	0
2010-11	376	20-24	OTHER	0	HINDU	1	DELIVERY	8-12 years	1	0	0	2	0	10	2	38	2	LB	M	2865	4	IMMEDIATE	0	O80.0	SPONTANEOUS VERTEX DELIVERY	NA						4	0	DISCHARGE	0	0
2013-14	377	20-24	ST	1	Hindu	1	Delivery	8-12 years	1	0	0	1	0	9.8	2	36	1	Live Birth	Male	1965	2	Immediately	0	159	PRETERM DELIVERY							2	0	Discharge	1	1
2010-11	378	20-24	ST	1	HINDU	1	DELIVERY	no educatio	2	1	1	2	0	12.5	4	38	2	LB	M	2655	4	IMMEDIATE	0	O80.0	SPONTANEOUS VERTEX DELIVERY							1	0	DISCHARGE	0	0
2013-14	378	25-29	ST	1	Hindu	1	Delivery	8-12 years	5	4	3	3	0	9.4	2	41	2	Live Birth	Male	3292	4	Immediately	1	201	LABOUR AND DELIVERY COMPLICATED BY FETAL HEART RATE ANOMALY	205	LABOUR & DELIVERY COMPLICATED BY CORD AROUND NECK, WITH COMPRESSION					1	0	Discharge	0	0
2013-14	379	20-24	Other	0	Hindu	1	Delivery	more than 12	1	0	0	3	0	11.1	4	40	2	Live Birth	Male	3498	4	Immediately	0	248	SPONTANEOUS VERTEX DELIVERY							3	0	Discharge	0	0
2010-11	380	20-24	ST	1	HINDU	1	DELIVERY	no educatio	1	0	0	2	0	8	2	38	2	LB	F	2285	3	IMMEDIATE	0	O80.0	SPONTANEOUS VERTEX DELIVERY							1	0	DISCHARGE	1	0
2012-13	381	20-24	ST	1	HINDU	1	DELIVERY	8-12 years	1	0	0	2	0	11.2	4	38	2	LB	M	2755	4	IMMEDIATE	1	O32.1	MATERNAL CARE FOR BREECH PRESENTATION							3	0	DISCHARGE	0	0
2013-14	382	20-24	ST	1	Hindu	1	Delivery	1-7 years	2	1	1	2	0	11.2	4	34	1	Live Birth	Male	2170	3	Immediately	0	159	TUBAL PREGNANCY							1	0	Discharge	1	0
2012-13	383	20-24	ST	1	HINDU	1	DELIVERY	1-7 years	2	1	1	3	0	11.7	4	39	2	LB	F	2335	3	IMMEDIATE	0	O80.0	SPONTANEOUS VERTEX DELIVERY							1	0	DISCHARGE	1	0
2013-14	383	20-24	ST	1	Hindu	1	Delivery	1-7 years	1	0	0	2	0	9.6	2	38	2	Live Birth	Female	2374	3	Immediately	0	248	TUBAL PREGNANCY							1	0	Discharge	1	0
2010-11	384	25-29	ST	1	HINDU	1	DELIVERY	1-7 years	2	1	1	1	0	11.8	4	38	2	LB	M	2440	3	IMMEDIATE	0	O80.0	SPONTANEOUS VERTEX DELIVERY	NA						1	0	DISCHARGE	1	0
2013-14	384	20-24	ST	1	Hindu	1	Delivery	8-12 years	1	0	0	2	0	10.8	3	39	2	Live Birth	Female	2166	3	Immediately	0	248	SPONTANEOUS VERTEX DELIVERY							1	0	Discharge	1	0
2013-14	385	20-24	Other	0	Hindu	1	Delivery	1-7 years	2	1	1	2	0	11.5	4	41	2	Live Birth	Female	3560	4	Immediately	0	248	SPONTANEOUS VERTEX DELIVERY							1	0	Discharge	0	0
2010-11	386	20-24	OTHER	0	HINDU	1	DELIVERY	8-12 years	2	1	1	3	0	6.7	1	38	2	LB	F	2645	4	IMMEDIATE	0	O99.S	SEVERE ANEMIA BY OUR STANDARDS (<4gm%)	O80.0	SPONTANEOUS VERTEX DELIVERY					1	0	DISCHARGE	0	0
2010-11	386	20-24	ST	1	HINDU	1	DELIVERY	1-7 years	2	1	1	1	0	6.5	1	38	2	LB	M	2885	4	IMMEDIATE	0	O80.0	SPONTANEOUS VERTEX DELIVERY	NA		NA				2	0	DISCHARGE	0	0
2011-12	386	20-24	ST	1	HINDU	1	DELIVERY	no educatio	2	1	1	2	0	8.5	2	38	2	LB	M	2440	3	IMMEDIATE	0	O80.0	SPONTANEOUS VERTEX DELIVERY	NA	NA					1	0	DISCHARGE	1	0
2011-12	386	25-29	OBC	0	MUSLIM	2	DELIVERY	1-7 years	3	2	2	2	0	6.4	1	38	2	LB	F	2200	3	IMMEDIATE	0	O80.0	SPONTANEOUS VERTEX DELIVERY	O99.M	MODERATE ANEMIA BY OUR STANDARDS (4-7gm%)					1	1	DISCHARGE	1	0
2013-14	386	20-24	Other	0	Hindu	1	Delivery	1-7 years	1	0	0	1	0	7.6	2	40	2	Live Birth	Female	2870	4	Immediately	1	201	LABOUR & DELIVERY COMPLICATED BY BIOCHEMICAL EVIDENCE OF FETAL STRES	205	LABOUR & DELIVERY COMPLICATED BY CORD AROUND NECK, WITH COMPRESSION					3	1	Discharge	0	0
2012-13	387	20-24	OBC	0	MUSLIM	2	DELIVERY	8-12 years	1	0	0	2	0	13.6	4	38	2	LB	F	2335	3	IMMEDIATE	0	O80.0	SPONTANEOUS VERTEX DELIVERY							4	0	DISCHARGE	1	0
2013-14	388	20-24	ST	1	Hindu	1	Delivery	1-7 years	1	0	0	2	0	11.1	4	39	2	Live Birth	Male	2568	4	Immediately	0	248	SPONTANEOUS VERTEX DELIVERY							1	0	Discharge	0	0
2012-13	389	25-29	ST	1	HINDU	1	DELIVERY	8-12 years	2	1	1	2	0	10.2	3	38	2	LB	M	2680	4	IMMEDIATE	0	O80.0	SPONTANEOUS VERTEX DELIVERY							1	0	DISCHARGE	0	0
2013-14	389	25-29	Other	0	Hindu	1	Delivery	8-12 years	2	1	1	2	0	12.3	4	38	2	Live Birth	Male	2490	3	Immediately	0	248	SPONTANEOUS VERTEX DELIVERY							4	0	Discharge	1	0
2010-11	390	20-24	OBC	0	MUSLIM	2	DELIVERY	no educatio	1	0	0	2	0	10.5	3	40	2	LB	F	2680	4	IMMEDIATE	0	O80.0	SPONTANEOUS VERTEX DELIVERY	A09	DIARRHOEA AND GASTROENTERITIS OF PRESUMED INFECTIOUS ORIGIN					1	0	DISCHARGE	0	0
2013-14	390	30 and above	ST	1	Hindu	1	Delivery	8-12 years	6	5	3	3	0	9.4	2	41	2	Live Birth	Male	3400	4	Immediately	0	248	SPONTANEOUS VERTEX DELIVERY	61	TUBAL PREGNANCY					1	0	Discharge	0	0
2013-14	391	20-24	ST	1	Hindu	1	Delivery	1-7 years	4	0	0	3	0	12.1	4	38	2	Live Birth	Female	2162	3	Immediately	0	248	SPONTANEOUS VERTEX DELIVERY							1	0	Discharge	1	0
2011-12	392	25-29	OTHER	0	HINDU	1	DELIVERY	more than 12	1	0	0	3	0	11.2	4	34	1	LB	F	1960	2	IMMEDIATE	0	O60	PRETERM DELIVERY	NA						3	0	DISCHARGE	1	1
2010-11	393	20-24	SC	0	HINDU	1	DELIVERY	1-7 years	1	0	0	2	0	11.1	4	38	2	LB	M	1965	2	IMMEDIATE	0	O80.0	SPONTANEOUS VERTEX DELIVERY							3	0	DISCHARGE	1	1
2011-12	394	20-24	ST	1	HINDU	1	DELIVERY	1-7 years	2	1	1	3	0	11	3	40	2	LB	F	3305	4	IMMEDIATE	0	O80.0	SPONTANEOUS VERTEX DELIVERY	NA	NA					1	0	DISCHARGE	0	0
2010-11	395	20-24	ST	1	HINDU	1	DELIVERY	no educatio	3	2	2	2	0	9.3	2	38	2	LB	F	2460	3	IMMEDIATE	0	O80.0	SPONTANEOUS VERTEX DELIVERY							1	0	DISCHARGE	1	0
2010-11	395	20-24	ST	1	HINDU	1	DELIVERY	1-7 years	1	0	0	3	0	10	2	38	2	LB	M	3275	4	IMMEDIATE	0	O80.0	SPONTANEOUS VERTEX DELIVERY							1	0	DISCHARGE	0	0
2011-12	395	20-24	ST	1	HINDU	1	DELIVERY	no educatio	1	0	0	3	0	7.1	2	38	2	LB	M	2805	4	IMMEDIATE	0	O80.0	SPONTANEOUS VERTEX DELIVERY	NA						1	0	DISCHARGE	0	0
2013-14	395	25-29	ST	1	Hindu	1	Delivery	1-7 years	2	1	1	2	0	7.2	2	39	2	Live Birth	Female	2870	4	Immediately	0	248	TUBAL PREGNANCY							2	0	Discharge	0	0
2012-13	396	25-29	OBC	0	HINDU	1	DELIVERY	8-12 years	3	2	2	2	0	8.1	2	38	2	LB	M	2630	4	IMMEDIATE	0	O80.0	SPONTANEOUS VERTEX DELIVERY	NA	NA					1	0	DISCHARGE	0	0
2013-14	396	20-24	ST	1	Hindu	1	Delivery	8-12 years	2	1	1	1	0	12.4	4	39	2	Live Birth	Male	3120	4	Immediately	0	248	SPONTANEOUS VERTEX DELIVERY							2	0	Discharge	0	0
2013-14	397	20-24	ST	1	Hindu	1	Delivery	8-12 years	2	1	1	3	0	10.3	3	35	1	Live Birth	Female	2924	4	Immediately	0	159	PRETERM DELIVERY							1	0	Discharge	0	0
2010-11	398	20-24	ST	1	HINDU	1	DELIVERY	8-12 years	4	0	0	2	0	11	3	38	2	LB	F	2340	3	IMMEDIATE	0	O80.0	SPONTANEOUS VERTEX DELIVERY	NA						3	0	DISCHARGE	1	0
2011-12	398	20-24	ST	1	HINDU	1	DELIVERY	1-7 years	1	0	0	3	0	10.2	3	38	2	LB	M	3070	4	IMMEDIATE	0	O80.0	SPONTANEOUS VERTEX DELIVERY	NA						2	0	DISCHARGE	0	0
2013-14	398	20-24	ST	1	Hindu	1	Delivery	8-12 years	1	0	0	2	0	10.1	3	39	2	Live Birth	Female	2556	4	After Efforts	0	248	SPONTANEOUS VERTEX DELIVERY							1	0	Discharge	0	0
2013-14	399	20-24	ST	1	Hindu	1	Delivery	8-12 years	2	1	1	2	0	12.3	4	39	2	Live Birth	Male	2912	4	Immediately	0	248	SPONTANEOUS VERTEX DELIVERY							1	0	Discharge	0	0
2010-11	400	20-24	ST	1	HINDU	1	DELIVERY	8-12 years	2	1	1	2	0	11.8	4	40	2	LB	M	3140	4	IMMEDIATE	0	O80.0	SPONTANEOUS VERTEX DELIVERY							1	0	DISCHARGE	0	0
2013-14	400	20-24	OBC	0	Hindu	1	Delivery	8-12 years	1	0	0	2	0	10.6	3	39	2	Live Birth	Male	2620	4	Immediately	0	248	SPONTANEOUS VERTEX DELIVERY							4	0	Discharge	0	0
2012-13	401	30 and above	OTHER	0	HINDU	1	DELIVERY	8-12 years	2	1	1	2	0	9.4	2	38	2	LB	M	2990	4	IMMEDIATE	0	O80.0	SPONTANEOUS VERTEX DELIVERY	NA	NA					1	0	DISCHARGE	0	0
2013-14	401	15-19	ST	1	Hindu	1	Delivery	8-12 years	1	0	0	2	0	8	2	38	2	Live Birth	Female	2206	3	Immediately	0	248	SPONTANEOUS VERTEX DELIVERY							1	0	Discharge	1	0
2011-12	402	20-24	ST	1	HINDU	1	DELIVERY	8-12 years	1	0	0	2	0	10.4	3	38	2	LB	F	2045	3	IMMEDIATE	0	O80.0	SPONTANEOUS VERTEX DELIVERY	NA						1	0	DISCHARGE	1	0
2013-14	402	20-24	ST	1	Hindu	1	Delivery	8-12 years	1	0	0	2	0	9.8	2	40	2	Live Birth	Female	2720	4	Immediately	0	248	SPONTANEOUS VERTEX DELIVERY							1	0	Discharge	0	0
2013-14	403	20-24	ST	1	Hindu	1	Delivery	8-12 years	1	0	0	2	0	11.4	4	36	1	Live Birth	Female	2326	3	Immediately	0	159	PRETERM DELIVERY							1	0	Discharge	1	0
2010-11	404	25-29	OTHER	0	HINDU	1	DELIVERY	no educatio	2	1	1	2	0	10.8	3	38	2	LB	F	2970	4	IMMEDIATE	0	O80.0	SPONTANEOUS VERTEX DELIVERY							1	0	ABSCONDED	0	0
2010-11	404	25-29	ST	1	HINDU	1	DELIVERY	no educatio	3	2	2	2	0	8.9	2	38	2	LB	F	2185	3	IMMEDIATE	0	O80.0	SPONTANEOUS VERTEX DELIVERY							1	0	DISCHARGE	1	0
2013-14	404	20-24	ST	1	Hindu	1	Delivery	1-7 years	1	0	0	2	0	9.6	2	39	2	Live Birth	Male	2270	3	Immediately	0	248	SPONTANEOUS VERTEX DELIVERY							2	0	Discharge	1	0
2010-11	405	20-24	ST	1	HINDU	1	DELIVERY	no educatio	2	1	1	1	0	9.2	2	38	2	LB	M	2300	3	WITH TRY	0	O32.1	MATERNAL CARE FOR BREECH PRESENTATION	NA						1	0	DISCHARGE	1	0
2011-12	405	20-24	OTHER	0	HINDU	1	DELIVERY	1-7 years	1	0	0	2	0	9.4	2	38	2	LB	M	2940	4	IMMEDIATE	0	O80.0	SPONTANEOUS VERTEX DELIVERY	NA						3	0	DISCHARGE	0	0
2013-14	405	20-24	ST	1	Hindu	1	Delivery	8-12 years	1	0	0	2	0	10.2	3	40	2	Live Birth	Male	3370	4	Immediately	0	248	SPONTANEOUS VERTEX DELIVERY							1	0	Discharge	0	0
2010-11	406	25-29	OTHER	0	HINDU	1	DELIVERY	1-7 years	4	3	3	2	0	12.2	4	38	2	LB	M	2600	4	IMMEDIATE	0	O80.0	SPONTANEOUS VERTEX DELIVERY	NA						3	0	DISCHARGE	0	0
2013-14	406	25-29	Other	0	Hindu	1	Delivery	more than 12	1	0	0	2	0	10.7	3	39	2	Live Birth	Female	2762	4	Immediately	0	248	SPONTANEOUS VERTEX DELIVERY							1	0	Discharge	0	0
2013-14	407	25-29	ST	1	Hindu	1	Delivery	no educatio	5	4	3	2	0	10.1	3	39	2	Live Birth	Male	3124	4	Immediately	0	248	SPONTANEOUS VERTEX DELIVERY							1	0	Discharge	0	0
2010-11	409	20-24	ST	1	HINDU	1	DELIVERY	8-12 years	1	0	0	2	0	10.5	3	38	2	LB	M	2325	3	IMMEDIATE	0	O80.0	SPONTANEOUS VERTEX DELIVERY							1	0	DISCHARGE	1	0
2013-14	409	20-24	ST	1	Hindu	1	Delivery	8-12 years	2	1	1	2	0	7.8	2	39	2	Live Birth	Female	2028	3	Immediately	0	248	SPONTANEOUS VERTEX DELIVERY							1	0	Discharge	1	0
2012-13	410	20-24	ST	1	HINDU	1	DELIVERY	8-12 years	1	0	0	1	0	9.2	2	28	1	LB	M	1360	1	IMMEDIATE	0	O60	PRETERM DELIVERY	NA	NA					1	0	DISCHARGE	1	1
2013-14	410	20-24	ST	1	Hindu	1	Delivery	1-7 years	3	2	2	3	0	10.7	3	37	2	Live Birth	Female	2626	4	Immediately	0	248	SPONTANEOUS VERTEX DELIVERY							1	0	Discharge	0	0
2010-11	412	20-24	ST	1	HINDU	1	DELIVERY	1-7 years	2	1	1	2	0	9.8	2	38	2	LB	M	2465	3	IMMEDIATE	0	O80.0	SPONTANEOUS VERTEX DELIVERY							1	0	DISCHARGE	1	0
2013-14	412	25-29	ST	1	Hindu	1	Delivery	no educatio	4	3	3	2	0	10.3	3	39	2	Live Birth	Female	3070	4	Immediately	0	248	SPONTANEOUS VERTEX DELIVERY							1	0	Discharge	0	0
2010-11	413	25-29	ST	1	HINDU	1	DELIVERY	no educatio	3	2	2	3	0	6.8	1	38	2	LB	F	3030	4	IMMEDIATE	0	O80.0	SPONTANEOUS VERTEX DELIVERY							1	0	DISCHARGE	0	0
2013-14	413	20-24	ST	1	Hindu	1	Delivery	8-12 years	1	0	0	3	0	11.6	4	38	2	Live Birth	Male	2590	4	Immediately	0	248	SPONTANEOUS VERTEX DELIVERY							1	0	Discharge	0	0
2010-11	414	30 and above	ST	1	HINDU	1	DELIVERY	1-7 years	1	0	0	2	0	10.1	3	34	1	LB	F	2354	3	WITH TRY	1	O68.3	LABOUR & DELIVERY COMPLICATED BY BIOCHEMICAL EVIDENCE OF FETAL STRES	O13	GESTATIONAL (PREG.IND.) HYPERTENSION WITHOUT SIGNIFICANT PROTEINURI					1	0	DISCHARGE	1	0
2012-13	414	20-24	OTHER	0	MUSLIM	2	DELIVERY	no educatio	2	1	1	2	0	10	2	39	2	LB	F	2910	4	IMMEDIATE	0	O80.0	SPONTANEOUS VERTEX DELIVERY	NA	NA					1	0	DISCHARGE	0	0
2013-14	414	30 and above	ST	1	Hindu	1	Delivery	no educatio	1	0	0	3	0	11.2	4	38	2	Live Birth	Female	2480	3	Immediately	0	248	SPONTANEOUS VERTEX DELIVERY							2	0	Discharge	1	0
2010-11	415	25-29	ST	1	HINDU	1	DELIVERY	8-12 years	2	1	1	3	0	11.7	4	38	2	LB	M	2330	3	IMMEDIATE	0	O80.0	SPONTANEOUS VERTEX DELIVERY	NA	NA					1	0	DISCHARGE	1	0
2013-14	415	20-24	Other	0	Hindu	1	Delivery	8-12 years	2	1	1	3	0	11.2	4	37	2	Live Birth	Male	2170	3	Immediately	0	248	SPONTANEOUS VERTEX DELIVERY	61	GESTATIONAL (PREG.IND.) HYPERTENSION WITHOUT SIGNIFICANT PROTEINURI					1	0	Discharge	1	0
2010-11	416	25-29	OTHER	0	HINDU	1	DELIVERY	1-7 years	3	1	1	3	0	11.3	4	40	2	LB	F	2865	4	IMMEDIATE	0	O80.0	SPONTANEOUS VERTEX DELIVERY	O13	GESTATIONAL (PREG.IND.) HYPERTENSION WITHOUT SIGNIFICANT PROTEINURI					1	0	DISCHARGE	0	0
2010-11	416	20-24	ST	1	HINDU	1	DELIVERY	8-12 years	1	0	0	3	0	11.1	4	38	2	LB	F	2035	3	IMMEDIATE	0	O80.0	SPONTANEOUS VERTEX DELIVERY	NA						1	0	DISCHARGE	1	0
2012-13	416	20-24	ST	1	HINDU	1	DELIVERY	8-12 years	1	0	0	2	0	11.1	4	36	1	LB	M	2430	3	IMMEDIATE	0	O80.0	SPONTANEOUS VERTEX DELIVERY	NA	NA					1	0	DISCHARGE	1	0
2013-14	417	20-24	ST	1	Hindu	1	Delivery	8-12 years	2	1	1	2	1	12.2	4	41	2	Live Birth	Female	3320	4	Immediately	1	120	MATERNAL CARE DUE TO UTERINE SCAR FROM PREVIOUS SURGERY							1	0	Discharge	0	0
2013-14	418	30 and above	ST	1	Hindu	1	Delivery	1-7 years	3	2	2	1	0	5.7	1	39	2	Live Birth	Female	2156	3	Immediately	0	248	SPONTANEOUS VERTEX DELIVERY	61	GESTATIONAL (PREG.IND.) HYPERTENSION WITHOUT SIGNIFICANT PROTEINURI					1	1	Discharge	1	0
2010-11	420	20-24	ST	1	HINDU	1	DELIVERY	1-7 years	1	0	0	2	0	10.6	3	37	2	LB	F	2375	3	IMMEDIATE	0	O80.0	SPONTANEOUS VERTEX DELIVERY							1	0	DISCHARGE	1	0
2010-11	420	20-24	ST	1	HINDU	1	DELIVERY	no educatio	1	0	0	2	0	9.1	2	38	2	LB	F	1505	2	IMMEDIATE	0	O80.0	SPONTANEOUS VERTEX DELIVERY	NA		NA				1	0	DISCHARGE	1	1
2012-13	420	20-24	ST	1	HINDU	1	DELIVERY	8-12 years	1	0	0	2	0	10.3	3	38	2	LB	M	2470	3	IMMEDIATE	0	O80.0	SPONTANEOUS VERTEX DELIVERY	NA	NA					1	0	DISCHARGE	1	0
2013-14	420	20-24	ST	1	Hindu	1	Delivery	1-7 years	1	0	0	1	0	7.6	2	41	2	Live Birth	Female	3000	4	Immediately	0	248	SPONTANEOUS VERTEX DELIVERY	306	SEVERE ANEMIA BY OUR STANDARDS (<4gm%)					2	1	Discharge	0	0
2010-11	421	20-24	ST	1	HINDU	1	DELIVERY	8-12 years	2	1	1	3	0	8.5	2	38	2	LB	M	2430	3	IMMEDIATE	0	O80.0	SPONTANEOUS VERTEX DELIVERY	NA		NA				1	0	DISCHARGE	1	0
2013-14	421	30 and above	ST	1	Hindu	1	Delivery	no educatio	2	1	1	2	0	10.5	3	37	2	Live Birth	Female	2788	4	Immediately	0	248	SPONTANEOUS VERTEX DELIVERY							3	0	Discharge	0	0
2010-11	422	20-24	ST	1	HINDU	1	DELIVERY	8-12 years	1	0	0	2	0	9	2	38	2	LB	M	1895	2	IMMEDIATE	0	O80.0	SPONTANEOUS VERTEX DELIVERY	O36.5	MATERNAL CARE FOR POOR FETAL GROWTH					3	0	DISCHARGE	1	1
2013-14	422	20-24	ST	1	Hindu	1	Delivery	1-7 years	1	0	0	2	0	11.7	4	36	1	Live Birth	Female	1968	2	Immediately	0	159	PRETERM DELIVERY							1	0	Discharge	1	1
2010-11	423	20-24	ST	1	HINDU	1	DELIVERY	1-7 years	4	3	3	2	0	8.9	2	38	2	LB	M	3085	4	IMMEDIATE	0	O80.0	SPONTANEOUS VERTEX DELIVERY	NA						1	0	DISCHARGE	0	0
2011-12	423	20-24	OBC	0	MUSLIM	2	DELIVERY	8-12 years	1	0	0	2	0	11.8	4	38	2	LB	M	2365	3	IMMEDIATE	0	O80.0	SPONTANEOUS VERTEX DELIVERY	O13	GESTATIONAL (PREG.IND.) HYPERTENSION WITHOUT SIGNIFICANT PROTEINURI					1	0	DISCHARGE	1	0
2013-14	423	20-24	ST	1	Hindu	1	Delivery	1-7 years	1	0	0	3	0	11.9	4	39	2	Live Birth	Male	2830	4	Immediately	0	248	SPONTANEOUS VERTEX DELIVERY							1	0	Discharge	0	0
2010-11	424	15-19	ST	1	HINDU	1	DELIVERY	8-12 years	1	0	0	3	0	10.4	3	38	2	LB	F	2930	4	IMMEDIATE	0	O80.0	SPONTANEOUS VERTEX DELIVERY	NA						1	0	DISCHARGE	0	0
2012-13	424	20-24	ST	1	HINDU	1	DELIVERY	1-7 years	2	1	1	2	0	8.4	2	38	2	LB	M	2875	4	IMMEDIATE	0	O80.0	SPONTANEOUS VERTEX DELIVERY	NA	NA					1	0	DISCHARGE	0	0
2013-14	424	20-24	ST	1	Hindu	1	Delivery	1-7 years	4	0	0	2	0	9.9	2	34	1	Live Birth	Male	1667	2	Immediately	0	159	PRETERM DELIVERY	94	TWIN PREGNANCY					1	0	Discharge	1	1
2010-11	425	20-24	OTHER	0	HINDU	1	DELIVERY	8-12 years	2	1	1	3	0	12.5	4	38	2	LB	M	2135	3	IMMEDIATE	0	O80.0	SPONTANEOUS VERTEX DELIVERY	NA		NA				1	0	DISCHARGE	1	0
2012-13	425	20-24	ST	1	HINDU	1	DELIVERY	1-7 years	1	0	0	3	0	10.1	3	38	2	LB	M	2810	4	IMMEDIATE	0	O80.0	SPONTANEOUS VERTEX DELIVERY	NA	NA					1	0	DISCHARGE	0	0
2013-14	425	20-24	ST	1	Hindu	1	Delivery	8-12 years	4	3	3	2	0	11.6	4	30	1	Live Birth	Female	1262	1	Immediately	0	159	PRETERM DELIVERY	61	GESTATIONAL (PREG.IND.) HYPERTENSION WITHOUT SIGNIFICANT PROTEINURI	331	BOH			1	0	Discharge	1	1
2012-13	427	30 and above	OTHER	0	HINDU	1	DELIVERY	1-7 years	5	4	3	1	0	9.3	2	38	2	LB	F	2860	4	IMMEDIATE	0	O80.0	SPONTANEOUS VERTEX DELIVERY	NA	NA					4	0	DISCHARGE	0	0
2013-14	427	20-24	ST	1	Hindu	1	Delivery	8-12 years	1	0	0	3	0	12	4	37	2	Live Birth	Male	2465	3	Immediately	0	248	SPONTANEOUS VERTEX DELIVERY							1	0	Discharge	1	0
2013-14	428	30 and above	ST	1	Hindu	1	Delivery	no educatio	3	2	2	1	0	7.2	2	39	2	Live Birth	Male	2830	4	Immediately	0	248	SPONTANEOUS VERTEX DELIVERY							1	0	Discharge	0	0
2010-11	429	20-24	ST	1	HINDU	1	DELIVERY	8-12 years	1	0	0	2	0	9.2	2	37	2	LB	F	2130	3	IMMEDIATE	0	O80.0	SPONTANEOUS VERTEX DELIVERY	NA		NA				1	0	DISCHARGE	1	0
2013-14	429	20-24	Other	0	Hindu	1	Delivery	8-12 years	1	0	0	3	0	11.3	4	38	2	Live Birth	Male	2850	4	Immediately	0	248	TUBAL PREGNANCY							4	0	Discharge	0	0
2013-14	430	20-24	ST	1	Hindu	1	Delivery	no educatio	1	0	0	3	0	8.6	2	35	1	Live Birth	Male	1750	2	Immediately	0	159	PRETERM DELIVERY	61	GESTATIONAL (PREG.IND.) HYPERTENSION WITHOUT SIGNIFICANT PROTEINURI					2	0	Discharge	1	1
2013-14	431	25-29	ST	1	Hindu	1	Delivery	8-12 years	2	1	1	1	0	9.4	2	39	2	Live Birth	Female	2850	4	Immediately	0	248	SPONTANEOUS VERTEX DELIVERY							3	0	Discharge	0	0
2011-12	432	20-24	ST	1	HINDU	1	DELIVERY	no educatio	2	1	1	2	0	8.6	2	38	2	LB	F	2720	4	IMMEDIATE	0	O80.0	SPONTANEOUS VERTEX DELIVERY							1	0	DISCHARGE	0	0
2013-14	432	20-24	ST	1	Hindu	1	Delivery	1-7 years	2	1	1	1	1	10.6	3	40	2	Live Birth	Female	2080	3	Immediately	1	120	MATERNAL CARE DUE TO UTERINE SCAR FROM PREVIOUS SURGERY							3	0	Discharge	1	0
2013-14	433	20-24	Other	0	Hindu	1	Delivery	8-12 years	1	0	0	3	0	11.8	4	41	2	Live Birth	Female	2828	4	Immediately	1	169	PROLONGED FIRST STAGE (OF LABOUR) (non obstructed)							1	0	Discharge	0	0
2013-14	434	20-24	Other	0	Hindu	1	Delivery	1-7 years	1	0	0	2	0	10.1	3	42	2	Live Birth	Female	2590	4	Immediately	0	248	SPONTANEOUS VERTEX DELIVERY							1	0	Discharge	0	0
2010-11	435	20-24	ST	1	HINDU	1	DELIVERY	no educatio	2	1	1	2	0	6.7	1	36	1	LB	M	2496	3	IMMEDIATE	0	O60	PRETERM DELIVERY	O99.S	SEVERE ANEMIA BY OUR STANDARDS (<4gm%)					1	0	DISCHARGE	1	0
2013-14	435	25-29	ST	1	Hindu	1	Delivery	8-12 years	1	0	0	2	0	10.6	3	39	2	Live Birth	Male	2472	3	Immediately	0	248	SPONTANEOUS VERTEX DELIVERY							1	0	Discharge	1	0
2010-11	436	25-29	ST	1	HINDU	1	DELIVERY	no educatio	1	0	0	2	0	10	2	38	2	LB	F	2865	4	IMMEDIATE	0	O80.0	SPONTANEOUS VERTEX DELIVERY							1	0	DISCHARGE	0	0
2013-14	436	20-24	ST	1	Hindu	1	Delivery	1-7 years	3	2	2	2	0	10.6	3	39	2	Live Birth	Male	2987	4	Immediately	0	248	SPONTANEOUS VERTEX DELIVERY							3	0	Discharge	0	0
2013-14	437	25-29	ST	1	Hindu	1	Delivery	1-7 years	3	2	2	2	0	11.9	4	33	1	Live Birth	Female	1515	2	Immediately	1	150	PLACENTA PRAEVIA SPECIFIED AS WITHOUT HAEMORRHAGE							1	0	Discharge	1	1
2010-11	438	15-19	OBC	0	HINDU	1	DELIVERY	8-12 years	1	0	0	2	0	10.1	3	38	2	LB	F	2350	3	IMMEDIATE	0	O80.0	SPONTANEOUS VERTEX DELIVERY	NA						3	0	DISCHARGE	1	0
2013-14	438	25-29	ST	1	Hindu	1	Delivery	8-12 years	3	2	2	2	0	7.3	2	38	2	Live Birth	Male	2650	4	Immediately	0	248	TUBAL PREGNANCY							1	0	Discharge	0	0
2010-11	439	20-24	ST	1	HINDU	1	DELIVERY	1-7 years	1	0	0	2	0	11.9	4	38	2	LB	M	2120	3	IMMEDIATE	0	O80.0	SPONTANEOUS VERTEX DELIVERY							1	0	DISCHARGE	1	0
2010-11	440	15-19	ST	1	HINDU	1	DELIVERY	1-7 years	1	0	0	3	0	10	2	36	1	LB	F	2575	4	IMMEDIATE	0	O60	PRETERM DELIVERY	O13	GESTATIONAL (PREG.IND.) HYPERTENSION WITHOUT SIGNIFICANT PROTEINURI					1	0	DISCHARGE	0	0
2010-11	440	20-24	ST	1	HINDU	1	DELIVERY	no educatio	1	0	0	2	0	10.6	3	38	2	LB	F	2400	3	IMMEDIATE	0	O80.0	SPONTANEOUS VERTEX DELIVERY	NA						3	0	DISCHARGE	1	0
2010-11	440	25-29	OTHER	0	MUSLIM	2	DELIVERY	8-12 years	1	0	0	3	0	9.2	2	38	2	LB	M	2550	4	IMMEDIATE	0	O80.0	SPONTANEOUS VERTEX DELIVERY	NA	NA					1	0	DISCHARGE	0	0
2013-14	440	25-29	Other	0	Hindu	1	Delivery	8-12 years	2	1	1	3	0	11.1	4	40	2	Live Birth	Male	2690	4	Immediately	0	248	SPONTANEOUS VERTEX DELIVERY							1	0	Discharge	0	0
2010-11	441	20-24	ST	1	HINDU	1	DELIVERY	8-12 years	1	0	0	2	0	6.6	1	38	2	LB	F	2760	4	IMMEDIATE	0	O80.0	SPONTANEOUS VERTEX DELIVERY	O99.S	SEVERE ANEMIA BY OUR STANDARDS (<4gm%)					1	1	DISCHARGE	0	0
2013-14	441	20-24	ST	1	Hindu	1	Delivery	1-7 years	2	1	1	1	1	9.2	2	39	2	Live Birth	Male	2950	4	Immediately	1	120	MATERNAL CARE DUE TO UTERINE SCAR FROM PREVIOUS SURGERY							4	0	Discharge	0	0
2011-12	442	20-24	OBC	0	HINDU	1	DELIVERY	8-12 years	1	0	0	3	0	10.6	3	38	2	LB	F	2725	4	IMMEDIATE	0	O80.0	SPONTANEOUS VERTEX DELIVERY							1	0	DISCHARGE	0	0
2012-13	442	25-29	ST	1	HINDU	1	DELIVERY	1-7 years	3	2	2	3	0	9.5	2	39	2	LB	F	2775	4	IMMEDIATE	0	O80.0	SPONTANEOUS VERTEX DELIVERY	NA	NA					1	0	DISCHARGE	0	0
2013-14	442	20-24	ST	1	Hindu	1	Delivery	1-7 years	2	1	1	3	0	12.2	4	38	2	Live Birth	Male	2958	4	Immediately	0	248	SPONTANEOUS VERTEX DELIVERY							1	0	Discharge	0	0
2010-11	443	30 and above	ST	1	HINDU	1	DELIVERY	8-12 years	2	1	1	2	0	9.5	2	38	2	LB	M	2340	3	IMMEDIATE	0	O80.0	SPONTANEOUS VERTEX DELIVERY	NA		NA				1	0	DISCHARGE	1	0
2013-14	443	20-24	ST	1	Hindu	1	Delivery	1-7 years	1	0	0	2	0	12.8	4	39	2	Live Birth	Female	2860	4	Immediately	0	248	SPONTANEOUS VERTEX DELIVERY							1	0	Discharge	0	0
2010-11	444	20-24	OTHER	0	HINDU	1	DELIVERY	1-7 years	3	2	2	2	1	10.8	3	38	2	LB	F	3230	4	IMMEDIATE	1	O34.2	MATERNAL CARE DUE TO UTERINE SCAR FROM PREVIOUS SURGERY	BOH	BOH					1	0	DISCHARGE	0	0
2010-11	444	20-24	ST	1	HINDU	1	DELIVERY	1-7 years	1	0	0	2	0	9.6	2	39	2	LB	F	2390	3	IMMEDIATE	0	O80.0	SPONTANEOUS VERTEX DELIVERY	O13	GESTATIONAL (PREG.IND.) HYPERTENSION WITHOUT SIGNIFICANT PROTEINURI					1	0	DISCHARGE	1	0
2010-11	444	30 and above	OTHER	0	HINDU	1	DELIVERY	no educatio	4	3	3		0	8.2	2	38	2	LB	F	2200	3	IMMEDIATE	0	O80.0	SPONTANEOUS VERTEX DELIVERY							4	0	DISCHARGE	1	0
2011-12	444	20-24	ST	1	HINDU	1	DELIVERY	1-7 years	1	0	0	3	0	10	2	38	2	LB	M	2620	4	IMMEDIATE	0	O80.0	SPONTANEOUS VERTEX DELIVERY	O13	GESTATIONAL (PREG.IND.) HYPERTENSION WITHOUT SIGNIFICANT PROTEINURI					1	0	DISCHARGE	0	0
2013-14	444	20-24	Other	0	Hindu	1	Delivery	8-12 years	1	0	0	2	0	10.6	3	40	2	Live Birth	Male	2684	4	Immediately	0	248	SPONTANEOUS VERTEX DELIVERY							1	0	Discharge	0	0
2012-13	445	20-24	ST	1	HINDU	1	DELIVERY	8-12 years	1	0	0	1	0	10.9	3	34	1	LB	F	1550	2	IMMEDIATE	0	O60	PRETERM DELIVERY	NA	NA					3	0	DISCHARGE	1	1
2013-14	445	20-24	Other	0	Hindu	1	Delivery	8-12 years	1	0	0	3	0	13.2	4	38	2	Live Birth	Female	2460	3	Immediately	0	248	SPONTANEOUS VERTEX DELIVERY							1	0	Discharge	1	0
2010-11	446	20-24	ST	1	HINDU	1	DELIVERY	8-12 years	1	0	0	3	0	11.1	4	38	2	LB	F	2580	4	IMMEDIATE	0	O80.0	SPONTANEOUS VERTEX DELIVERY	O68.3	LABOUR & DELIVERY COMPLICATED BY BIOCHEMICAL EVIDENCE OF FETAL STRES					3	0	DISCHARGE	0	0
2010-11	446	20-24	ST	1	HINDU	1	DELIVERY	no educatio	3	2	2	3	0	10.1	3	38	2	LB	M	2150	3	IMMEDIATE	0	O80.0	SPONTANEOUS VERTEX DELIVERY							1	0	DISCHARGE	1	0
2013-14	446	30 and above	ST	1	Hindu	1	Delivery	1-7 years	4	3	3	3	0	12	4	39	2	Live Birth	Female	2170	3	Immediately	0	248	SPONTANEOUS VERTEX DELIVERY							1	0	Discharge	1	0
2010-11	447	30 and above	OTHER	0	HINDU	1	DELIVERY	1-7 years	1	0	0	2	0	10	2	36	1	LB	F	1936	2	IMMEDIATE	0	O60	PRETERM DELIVERY							4	0	DISCHARGE	1	1
2012-13	447	20-24	ST	1	HINDU	1	DELIVERY	1-7 years	1	0	0	1	0	11	3	38	2	LB	F	2130	3	IMMEDIATE	0	O80.0	SPONTANEOUS VERTEX DELIVERY	NA	NA					1	0	DISCHARGE	1	0
2013-14	447	20-24	ST	1	Hindu	1	Delivery	1-7 years	2	1	1	2	0	9.7	2	39	2	Live Birth	Female	2662	4	Immediately	0	248	SPONTANEOUS VERTEX DELIVERY							1	0	Discharge	0	0
2010-11	448	20-24	ST	1	HINDU	1	DELIVERY	no educatio	3	2	2	2	0	10.2	3	38	2	LB	M	2455	3	IMMEDIATE	0	O80.0	SPONTANEOUS VERTEX DELIVERY	NA						1	0	DISCHARGE	1	0
2010-11	448	20-24	OTHER	0	HINDU	1	DELIVERY	8-12 years	2	1	1	3	0	10	2	38	2	LB	M	3265	4	IMMEDIATE	0	O80.0	SPONTANEOUS VERTEX DELIVERY	NA						1	0	DISCHARGE	0	0
2010-11	449	20-24	OTHER	0	HINDU	1	DELIVERY	no educatio	3	0	0	2	0	12.7	4	38	2	LB	M	2980	4	IMMEDIATE	0	O80.0	SPONTANEOUS VERTEX DELIVERY	NA						1	0	DISCHARGE	0	0
2013-14	449	20-24	ST	1	Hindu	1	Delivery	1-7 years	2	1	1	2	1	11.9	4	41	2	Live Birth	Female	2566	4	Immediately	1	120	MATERNAL CARE DUE TO UTERINE SCAR FROM PREVIOUS SURGERY							1	0	Discharge	0	0
2010-11	450	25-29	ST	1	HINDU	1	DELIVERY	8-12 years	1	0	0	2	0	11.2	4	39	2	LB	F	3010	4	IMMEDIATE	1	O63.1	PROLONGED SECOND STAGE (OF LABOUR) (non obstructed)	NA						1	0	DISCHARGE	0	0
2013-14	450	20-24	ST	1	Hindu	1	Delivery	8-12 years	1	0	0	2	0	8.5	2	39	2	Live Birth	Female	2710	4	Immediately	0	248	SPONTANEOUS VERTEX DELIVERY							1	0	Discharge	0	0
2010-11	451	20-24	ST	1	HINDU	1	DELIVERY	1-7 years	1	0	0	2	0	9.1	2	38	2	LB	M	2595	4	IMMEDIATE	0	O80.0	SPONTANEOUS VERTEX DELIVERY	NA						1	0	DISCHARGE	0	0
2010-11	451	25-29	OTHER	0	HINDU	1	DELIVERY	no educatio	4	3	3	2	0	9.9	2	38	2	LB	F	2440	3	IMMEDIATE	0	O80.0	SPONTANEOUS VERTEX DELIVERY							1	0	DISCHARGE	1	0
2010-11	451	20-24	ST	1	HINDU	1	DELIVERY	no educatio	3	2	2	2	0	9.6	2	38	2	LB	F	2110	3	IMMEDIATE	0	O80.0	SPONTANEOUS VERTEX DELIVERY	NA		NA				1	0	DISCHARGE	1	0
2010-11	452	20-24	OTHER	0	HINDU	1	DELIVERY	8-12 years	1	0	0	2	0	10.1	3	38	2	LB	F	2710	4	IMMEDIATE	0	O80.0	SPONTANEOUS VERTEX DELIVERY							2	0	DISCHARGE	0	0
2010-11	452	20-24	ST	1	HINDU	1	DELIVERY	1-7 years	1	0	0	2	0	7	1	38	2	LB	F	2540	4	IMMEDIATE	0	O80.0	SPONTANEOUS VERTEX DELIVERY							1	0	DISCHARGE	0	0
2010-11	452	20-24	ST	1	HINDU	1	DELIVERY	8-12 years	1	0	0	3	0	11.8	4	38	2	LB	M	1785	2	IMMEDIATE	0	O80.0	SPONTANEOUS VERTEX DELIVERY	NA						1	0	DISCHARGE	1	1
2010-11	452	25-29	ST	1	HINDU	1	DELIVERY	1-7 years	2	1	1	2	0	8.2	2	38	2	LB	M	2125	3	IMMEDIATE	0	O80.0	SPONTANEOUS VERTEX DELIVERY							1	0	DISCHARGE	1	0
2012-13	452	25-29	ST	1	HINDU	1	DELIVERY	no educatio	2	1	1	2	0	8.5	2	38	2	LB	M	2460	3	IMMEDIATE	0	O80.0	SPONTANEOUS VERTEX DELIVERY	NA	NA					1	0	DISCHARGE	1	0
2013-14	452	25-29	ST	1	Hindu	1	Delivery	no educatio	3	2	2	3	0	10.2	3	39	2	Live Birth	Female	2690	4	Immediately	0	248	SPONTANEOUS VERTEX DELIVERY							1	0	Discharge	0	0
2010-11	453	20-24	ST	1	HINDU	1	DELIVERY	more than 12	1	0	0	3	0	9.1	2	38	2	LB	F	2270	3	IMMEDIATE	0	O80.0	SPONTANEOUS VERTEX DELIVERY	NA		NA				1	0	DISCHARGE	1	0
2010-11	453	20-24	OTHER	0	MUSLIM	2	DELIVERY	1-7 years	2	1	1	3	0	11.8	4	38	2	LB	M	2985	4	IMMEDIATE	0	O80.0	SPONTANEOUS VERTEX DELIVERY	NA						1	0	DISCHARGE	0	0
2013-14	453	20-24	ST	1	Hindu	1	Delivery	8-12 years	1	0	0	2	0	10.7	3	37	2	Live Birth	Male	2500	4	Immediately	0	248	SPONTANEOUS VERTEX DELIVERY							1	0	Discharge	0	0
2012-13	454	20-24	OBC	0	MUSLIM	2	DELIVERY	1-7 years	2	1	1	2	0	10.9	3	39	2	LB	M	3145	4	IMMEDIATE	0	O80.0	SPONTANEOUS VERTEX DELIVERY	O13	GESTATIONAL (PREG.IND.) HYPERTENSION WITHOUT SIGNIFICANT PROTEINURI					1	0	DISCHARGE	0	0
2013-14	454	20-24	ST	1	Hindu	1	Delivery	8-12 years	2	1	1	2	0	9.6	2	39	2	Live Birth	Female	2960	4	Immediately	0	248	SPONTANEOUS VERTEX DELIVERY							1	0	Discharge	0	0
2010-11	455	20-24	ST	1	HINDU	1	DELIVERY	no educatio	2	1	1	3	0	10.5	3	38	2	LB	F	2060	3	IMMEDIATE	0	O80.0	SPONTANEOUS VERTEX DELIVERY							2	0	DISCHARGE	1	0
2010-11	455	15-19	ST	1	HINDU	1	DELIVERY	8-12 years	1	0	0	2	0	11.4	4	38	2	LB	F	2330	3	IMMEDIATE	0	O80.0	SPONTANEOUS VERTEX DELIVERY							1	0	DISCHARGE	1	0
2010-11	455	20-24	ST	1	HINDU	1	DELIVERY	8-12 years	2	1	1	2	0	12.5	4	38	2	LB	M	2375	3	IMMEDIATE	0	O80.0	SPONTANEOUS VERTEX DELIVERY							4	0	DISCHARGE	1	0
2011-12	455	20-24	ST	1	HINDU	1	DELIVERY	8-12 years	1	0	0	2	0	11.2	4	42	2	LB	F	2745	4	IMMEDIATE	0	O80.0	SPONTANEOUS VERTEX DELIVERY	NA	NA					1	0	DISCHARGE	0	0
2013-14	455	20-24	ST	1	Hindu	1	Delivery	8-12 years	1	0	0	3	0	8.3	2	39	2	Live Birth	Female	2790	4	Immediately	0	248	SPONTANEOUS VERTEX DELIVERY							1	0	Discharge	0	0
2010-11	456	20-24	OTHER	0	HINDU	1	DELIVERY	no educatio	1	0	0	2	0	11.7	4	38	2	LB	F	2045	3	IMMEDIATE	0	O80.0	SPONTANEOUS VERTEX DELIVERY							3	0	DISCHARGE	1	0
2010-11	456	30 and above	ST	1	HINDU	1	DELIVERY	8-12 years	2	1	1	2	1	11.9	4	40	2	LB	M	3160	4	IMMEDIATE	1	O34.2	MATERNAL CARE DUE TO UTERINE SCAR FROM PREVIOUS SURGERY	O33.3	MATERNAL CARE FOR DISPROPORTION DUE TO OUTLET CONTRACTION OF PELVIS	O68.3	LABOUR & DELIVERY COMPLICATED BY BIOCHEMICAL EVIDENCE OF FETAL STRES			1	0	DISCHARGE	0	0
2011-12	456	25-29	ST	1	HINDU	1	DELIVERY	8-12 years	2	1	1	3	0	9.5	2	38	2	LB	M	2680	4	IMMEDIATE	0	O80.0	SPONTANEOUS VERTEX DELIVERY	NA						1	0	DISCHARGE	0	0
2013-14	456	20-24	Other	0	Hindu	1	Delivery	no educatio	1	0	0	2	0	13.2	4	39	2	Live Birth	Female	3148	4	Immediately	0	248	SPONTANEOUS VERTEX DELIVERY							4	0	Discharge	0	0
2010-11	457	15-19	ST	1	HINDU	1	DELIVERY	8-12 years	1	0	0	3	0	12.3	4	38	2	LB	M	1725	2	IMMEDIATE	0	O80.0	SPONTANEOUS VERTEX DELIVERY	O32.1	MATERNAL CARE FOR BREECH PRESENTATION	O36.5	MATERNAL CARE FOR POOR FETAL GROWTH			1	0	DISCHARGE	1	1
2010-11	457	20-24	ST	1	HINDU	1	DELIVERY	1-7 years	2	1	1	3	0	9.8	2	38	2	LB	M	3095	4	IMMEDIATE	0	O80.0	SPONTANEOUS VERTEX DELIVERY	NA						1	0	DISCHARGE	0	0
2011-12	457	20-24	SC	0	HINDU	1	DELIVERY	8-12 years	2	1	1	3	0	10.8	3	38	2	LB	F	2075	3	IMMEDIATE	0	O80.0	SPONTANEOUS VERTEX DELIVERY	NA						1	0	DISCHARGE	1	0
2013-14	457	20-24	Other	0	Hindu	1	Delivery	no educatio	2	1	1	1	0	9.4	2	38	2	Live Birth	Male	2232	3	Immediately	0	248	SPONTANEOUS VERTEX DELIVERY							1	0	Discharge	1	0
2010-11	458	20-24	ST	1	HINDU	1	DELIVERY	no educatio	1	0	0	3	0	9.1	2	38	2	FRESH SB	M	2300	3	NOT CRY	0	O14.1	SEVERE PRE-ECLAMPSIA	O41.1	INFECTION OF AMNIOTIC SAC AND MEMBRANES	O36.4	MATERNAL CARE FOR INTRAUTERINE DEATH			1	0	DISCHARGE	1	0
2013-14	458	25-29	ST	1	Hindu	1	Delivery	1-7 years	3	2	2	2	0	6.7	1	39	2	Live Birth	Female	1964	2	Immediately	0	248	SPONTANEOUS VERTEX DELIVERY							1	0	Discharge	1	1
2012-13	459	20-24	ST	1	HINDU	1	DELIVERY	no educatio	2	1	1	2	0	9.7	2	38	2	LB	F	2050	3	IMMEDIATE	0	O80.0	SPONTANEOUS VERTEX DELIVERY							3	0	DISCHARGE	1	0
2013-14	459	20-24	Other	0	Hindu	1	Delivery	1-7 years	2	1	1	3	0	11.6	4	41	2	Live Birth	Male	3600	4	Immediately	0	248	SPONTANEOUS VERTEX DELIVERY							1	0	Discharge	0	0
2010-11	460	20-24	ST	1	HINDU	1	DELIVERY	1-7 years	3	2	2	2	0	9	2	38	2	LB	F	2580	4	IMMEDIATE	0	O80.0	SPONTANEOUS VERTEX DELIVERY							1	0	DISCHARGE	0	0
2010-11	461	20-24	ST	1	HINDU	1	DELIVERY	no educatio	2	1	1	2	0	11	3	38	2	LB	F	2365	3	IMMEDIATE	0	O80.0	SPONTANEOUS VERTEX DELIVERY	NA		NA				1	0	DISCHARGE	1	0
2010-11	461	20-24	ST	1	HINDU	1	DELIVERY	no educatio	1	0	0	2	0	8.6	2	36	1	FRESH SB	M	1500	2	NOT CRY	0	O60	PRETERM DELIVERY							1	0	DISCHARGE	1	1
2010-11	461	20-24	SC	0	HINDU	1	DELIVERY	8-12 years	1	0	0	2	0	12.1	4	38	2	LB	M	2535	4	IMMEDIATE	0	O80.0	SPONTANEOUS VERTEX DELIVERY	NA						1	0	DISCHARGE	0	0
2010-11	461	20-24	OTHER	0	HINDU	1	DELIVERY	8-12 years	1	0	0	2	0	9.4	2	38	2	LB	M	2535	4	IMMEDIATE	0	O80.0	SPONTANEOUS VERTEX DELIVERY	NA		NA				1	0	DISCHARGE	0	0
2011-12	461	25-29	ST	1	HINDU	1	DELIVERY	1-7 years	6	5	3	3	0	11	3	38	2	LB	F	3575	4	IMMEDIATE	0	O80.0	SPONTANEOUS VERTEX DELIVERY	NA						1	0	DISCHARGE	0	0
2012-13	461	20-24	ST	1	HINDU	1	DELIVERY	8-12 years	1	0	0	2	0	10.2	3	38	2	LB	F	2395	3	IMMEDIATE	1	O82.1	DELIVERY BY EMCS							2	0	DISCHARGE	1	0
2010-11	463	20-24	ST	1	HINDU	1	DELIVERY	8-12 years	2	1	1	2	0	11.3	4	38	2	LB	F	2630	4	IMMEDIATE	0	O80.0	SPONTANEOUS VERTEX DELIVERY	NA						1	0	DISCHARGE	0	0
2012-13	463	20-24	OTHER	0	HINDU	1	DELIVERY	1-7 years	2	1	1	2	0	8.1	2	34	1	LB	M	2120	3	IMMEDIATE	0	O60	PRETERM DELIVERY							4	0	DISCHARGE	1	0
2013-14	463	25-29	ST	1	Hindu	1	Delivery	1-7 years	2	1	1	3	1	11.2	4	37	2	Live Birth	Female	2588	4	Immediately	1	120	MATERNAL CARE DUE TO UTERINE SCAR FROM PREVIOUS SURGERY							1	0	Discharge	0	0
2013-14	464	20-24	ST	1	Hindu	1	Delivery	1-7 years	1	0	0	2	0	10.6	3	39	2	Live Birth	Female	2818	4	Immediately	0	248	SPONTANEOUS VERTEX DELIVERY							1	0	Discharge	0	0
2010-11	465	20-24	ST	1	HINDU	1	DELIVERY	1-7 years	1	0	0	3	0	7.9	2	38	2	LB	F	2735	4	IMMEDIATE	0	O80.0	SPONTANEOUS VERTEX DELIVERY							1	0	DISCHARGE	0	0
2013-14	465	30 and above	SC	0	Hindu	1	Delivery	1-7 years	3	2	2	2	0	9	2	40	2	Live Birth	Male	2540	4	Immediately	0	248	SPONTANEOUS VERTEX DELIVERY	305	MODERATE ANEMIA BY OUR STANDARDS (4-7gm%)	61	GESTATIONAL (PREG.IND.) HYPERTENSION WITHOUT SIGNIFICANT PROTEINURI			1	0	Discharge	0	0
2010-11	466	20-24	OTHER	0	HINDU	1	DELIVERY	1-7 years	2	1	1	3	0	11	3	38	2	LB	F	2620	4	IMMEDIATE	0	O80.0	SPONTANEOUS VERTEX DELIVERY							1	0	DISCHARGE	0	0
2011-12	466	20-24	ST	1	HINDU	1	DELIVERY	no educatio	3	2	2	2	0	9	2	38	2	LB	F	3210	4	IMMEDIATE	0	O80.0	SPONTANEOUS VERTEX DELIVERY	NA						1	0	DISCHARGE	0	0
2012-13	466	20-24	ST	1	HINDU	1	DELIVERY	8-12 years	1	0	0	2	0	10.3	3	30	1	LB	M	1500	2	IMMEDIATE	0	O60	PRETERM DELIVERY							1	0	DISCHARGE	1	1
2010-11	467	20-24	ST	1	HINDU	1	DELIVERY	no educatio	2	1	1	3	0	10.1	3	38	2	LB	M	2685	4	IMMEDIATE	0	O80.0	SPONTANEOUS VERTEX DELIVERY	NA						1	0	DISCHARGE	0	0
2013-14	467	20-24	ST	1	Hindu	1	Delivery	8-12 years	1	0	0	2	0	10.3	3	38	2	Live Birth	Female	2406	3	After Efforts	0	248	SPONTANEOUS VERTEX DELIVERY							1	0	Discharge	1	0
2012-13	468	20-24	ST	1	HINDU	1	DELIVERY	1-7 years	1	0	0	1	0	9.9	2	38	2	LB	M	2397	3	IMMEDIATE	0	O80.0	SPONTANEOUS VERTEX DELIVERY							1	0	DISCHARGE	1	0
2010-11	470	20-24	ST	1	HINDU	1	DELIVERY	1-7 years	1	0	0	2	0	9.4	2	38	2	LB	M	2855	4	IMMEDIATE	0	O80.0	SPONTANEOUS VERTEX DELIVERY							1	0	DISCHARGE	0	0
2010-11	470	20-24	ST	1	HINDU	1	DELIVERY	no educatio	3	2	2	2	0	11.1	4	38	2	LB	F	2805	4	IMMEDIATE	0	O80.0	SPONTANEOUS VERTEX DELIVERY							1	0	DISCHARGE	0	0
2013-14	470	25-29	OBC	0	Hindu	1	Delivery	8-12 years	2	1	1	3	0	10.2	3	37	2	Live Birth	Female	2716	4	Immediately	0	248	SPONTANEOUS VERTEX DELIVERY							1	0	Discharge	0	0
2010-11	471	15-19	OTHER	0	HINDU	1	DELIVERY	1-7 years	1	0	0	3	0	11.7	4	38	2	LB	F	2010	3	IMMEDIATE	1	O32.1	MATERNAL CARE FOR BREECH PRESENTATION							1	0	DISCHARGE	1	0
2010-11	471	20-24	OTHER	0	HINDU	1	DELIVERY	no educatio	2	1	1	3	0	11.1	4	38	2	LB	F	2325	3	IMMEDIATE	0	O80.0	SPONTANEOUS VERTEX DELIVERY							1	0	DISCHARGE	1	0
2010-11	472	20-24	OTHER	0	MUSLIM	2	DELIVERY	1-7 years	3	2	2	3	1	13.5	4	36	1	LB	F	1840	2	IMMEDIATE	1	O34.2	MATERNAL CARE DUE TO UTERINE SCAR FROM PREVIOUS SURGERY	O14.1	SEVERE PRE-ECLAMPSIA	BOH	BOH			3	0	DISCHARGE	1	1
2010-11	472	20-24	ST	1	HINDU	1	DELIVERY	1-7 years	3	2	2	3	0	7.2	2	28	1	LB	M	1340	1	IMMEDIATE	0	O60	PRETERM DELIVERY							1	0	DISCHARGE	1	1
2012-13	472	20-24	ST	1	HINDU	1	DELIVERY	8-12 years	1	0	0	2	0	10.5	3	36	1	LB	F	1400	1	IMMEDIATE	0	O60	PRETERM DELIVERY	O13	GESTATIONAL (PREG.IND.) HYPERTENSION WITHOUT SIGNIFICANT PROTEINURI					1	0	DISCHARGE	1	1
2013-14	472	25-29	ST	1	Hindu	1	Delivery	1-7 years	2	1	1	2	1	11.6	4	39	2	Live Birth	Female	2242	3	Immediately	1	120	MATERNAL CARE DUE TO UTERINE SCAR FROM PREVIOUS SURGERY	138	MATERNAL CARE FOR POOR FETAL GROWTH					1	0	Discharge	1	0
2010-11	473	20-24	ST	1	HINDU	1	DELIVERY	1-7 years	1	0	0	3	0	11.7	4	38	2	LB	F	2200	3	IMMEDIATE	0	O80.0	SPONTANEOUS VERTEX DELIVERY	NA						1	0	DISCHARGE	1	0
2010-11	473	25-29	ST	1	HINDU	1	DELIVERY	1-7 years	2	1	1	3	0	11	3	38	2	LB	F	2475	3	IMMEDIATE	0	O80.0	SPONTANEOUS VERTEX DELIVERY	NA						1	0	DISCHARGE	1	0
2013-14	473	20-24	ST	1	Hindu	1	Delivery	8-12 years	1	0	0	1	0	10.3	3	39	2	Live Birth	Female	2356	3	Immediately	0	248	SPONTANEOUS VERTEX DELIVERY							3	0	Discharge	1	0
2010-11	474	20-24	ST	1	HINDU	1	DELIVERY	1-7 years	1	0	0	2	0	10.4	3	38	2	LB	M	2925	4	IMMEDIATE	0	O80.0	SPONTANEOUS VERTEX DELIVERY							1	0	DISCHARGE	0	0
2013-14	474	20-24	ST	1	Hindu	1	Delivery	1-7 years	2	1	1	2	0	11.1	4	38	2	Live Birth	Male	2550	4	Immediately	0	248	SPONTANEOUS VERTEX DELIVERY							1	0	Discharge	0	0
2010-11	475	20-24	ST	1	HINDU	1	DELIVERY	1-7 years	1	0	0	3	0	10.7	3	38	2	LB	F	2350	3	IMMEDIATE	0	O80.0	SPONTANEOUS VERTEX DELIVERY	NA		NA				1	0	DISCHARGE	1	0
2010-11	475	20-24	ST	1	HINDU	1	DELIVERY	no educatio	1	0	0	2	0	9.1	2	36	1	LB	M	2430	3	IMMEDIATE	0	O60	PRETERM DELIVERY	NA						1	0	DISCHARGE	1	0
2013-14	475	30 and above	Other	0	Hindu	1	Delivery	no educatio	3	2	2	2	0	9.5	2	37	2	Live Birth	Female	2762	4	Immediately	1	100	MATERNAL CARE FOR BREECH PRESENTATION	146	PREMATURE RUPTURE OF MEMBRANES, ONSET OF LABOUR AFTER 24 HOURS	299	VIRAL HEPATITIS COMPLICATING PREGNANCY, CHILDBIRTH AND THE PUERPERIU			1	0	Discharge	0	0
2010-11	476	20-24	ST	1	HINDU	1	DELIVERY	8-12 years	2	1	1	3	0	10.6	3	38	2	LB	M	2480	3	IMMEDIATE	0	O80.0	SPONTANEOUS VERTEX DELIVERY	NA						1	0	DISCHARGE	1	0
2013-14	477	15-19	ST	1	Hindu	1	Delivery	no educatio	1	0	0	1	0	9.4	2	38	2	Live Birth	Female	2852	4	Immediately	0	201	LABOUR & DELIVERY COMPLICATED BY BIOCHEMICAL EVIDENCE OF FETAL STRES	320	MALARIA					1	0	Discharge	0	0
2010-11	478	25-29	OTHER	0	HINDU	1	DELIVERY	8-12 years	2	1	1	3	1	10	2	38	2	LB	M	2530	4	IMMEDIATE	1	O34.2	MATERNAL CARE DUE TO UTERINE SCAR FROM PREVIOUS SURGERY							3	0	DISCHARGE	0	0
2013-14	478	20-24	ST	1	Hindu	1	Delivery	8-12 years	1	0	0	2	0	9.3	2	35	1	Live Birth	Male	2040	3	Immediately	0	159	PRETERM DELIVERY							1	0	Discharge	1	0
2010-11	479	20-24	ST	1	HINDU	1	DELIVERY	no educatio	1	0	0	3	0	9.4	2	38	2	LB	M	2335	3	IMMEDIATE	0	O80.0	SPONTANEOUS VERTEX DELIVERY							1	0	DISCHARGE	1	0
2013-14	479	20-24	Other	0	Hindu	1	Delivery	no educatio	1	0	0	2	0	10.1	3	39	2	Live Birth	Male	3404	4	Immediately	0	248	SPONTANEOUS VERTEX DELIVERY							4	0	Discharge	0	0
2010-11	480	25-29	OTHER	0	HINDU	1	DELIVERY	1-7 years	1	0	0	1	0	12.6	4	34	1	LB	M	1630	2	IMMEDIATE	0	O60	PRETERM DELIVERY							4	0	DISCHARGE	1	1
2011-12	480	25-29	ST	1	HINDU	1	DELIVERY	1-7 years	2	1	1	2	0	9	2	38	2	LB	M	1940	2	IMMEDIATE	0	O80.0	SPONTANEOUS VERTEX DELIVERY	NA						1	0	DISCHARGE	1	1
2013-14	480	20-24	ST	1	Hindu	1	Delivery	1-7 years	2	1	1	2	0	11.3	4	37	2	Live Birth	Male	3326	4	Immediately	0	248	SPONTANEOUS VERTEX DELIVERY							1	0	Discharge	0	0
2010-11	481	20-24	SC	0	HINDU	1	DELIVERY	8-12 years	1	0	0	2	0	13	4	38	2	LB	M	2765	4	IMMEDIATE	1	O33.3	MATERNAL CARE FOR DISPROPORTION DUE TO OUTLET CONTRACTION OF PELVIS	NA						3	0	DISCHARGE	0	0
2010-11	481	20-24	ST	1	HINDU	1	DELIVERY	8-12 years	1	0	0		0			38	2	LB	M	2675	4	IMMEDIATE	0	O80.0	SPONTANEOUS VERTEX DELIVERY	NA		NA				3	0	DISCHARGE	0	0
2013-14	481	15-19	ST	1	Hindu	1	Delivery	8-12 years	1	0	0	2	0	10.3	3	38	2	Live Birth	Female	2478	3	Immediately	0	248	SPONTANEOUS VERTEX DELIVERY							1	0	Discharge	1	0
2010-11	482	20-24	ST	1	HINDU	1	DELIVERY	1-7 years	1	0	0	2	0	10.2	3	36	1	LB	F	1800	2	IMMEDIATE	0	O60	PRETERM DELIVERY	NA	NA					1	0	DISCHARGE	1	1
2012-13	482	20-24	ST	1	HINDU	1	DELIVERY	8-12 years	1	0	0	2	0	11.5	4	39	2	LB	M	2315	3	IMMEDIATE	0	O80.0	SPONTANEOUS VERTEX DELIVERY	NA	NA					1	0	DISCHARGE	1	0
2013-14	482	25-29	ST	1	Hindu	1	Delivery	no educatio	1	0	0	2	0	8.9	2	38	2	Live Birth	Female	2766	4	Immediately	0	248	SPONTANEOUS VERTEX DELIVERY							1	0	Discharge	0	0
2013-14	483	20-24	OBC	0	Hindu	1	Delivery	8-12 years	2	1	1	2	0	9.5	2	40	2	Live Birth	Female	3390	4	Immediately	0	248	SPONTANEOUS VERTEX DELIVERY							1	0	Discharge	0	0
2011-12	484	20-24	ST	1	HINDU	1	DELIVERY	8-12 years	3	2	2	2	0	11	3	38	2	LB	F	3045	4	IMMEDIATE	0	O80.0	SPONTANEOUS VERTEX DELIVERY	NA						1	0	DISCHARGE	0	0
2012-13	484	20-24	ST	1	HINDU	1	DELIVERY	1-7 years	1	0	0	3	0	10.4	3	38	2	LB	M	2455	3	IMMEDIATE	1	O32.1	MATERNAL CARE FOR BREECH PRESENTATION	NA	NA					1	0	DISCHARGE	1	0
2010-11	485	20-24	ST	1	HINDU	1	DELIVERY	no educatio	1	0	0	3	0	9	2	38	2	LB	M	2470	3	IMMEDIATE	1	O68.3	LABOUR & DELIVERY COMPLICATED BY BIOCHEMICAL EVIDENCE OF FETAL STRES	NA	NA					1	0	DISCHARGE	1	0
2010-11	485	20-24	ST	1	HINDU	1	DELIVERY	1-7 years	1	0	0	2	0	7.8	2	38	2	LB	M	2125	3	IMMEDIATE	0	O80.0	SPONTANEOUS VERTEX DELIVERY	NA	NA					1	0	DISCHARGE	1	0
2012-13	486	20-24	ST	1	HINDU	1	DELIVERY	1-7 years	1	0	0	2	0	10.7	3	38	2	FRESH SB	F	2030	3	NOT CRY	0	O80.0	SPONTANEOUS VERTEX DELIVERY	O15.0	ECLAMPSIA IN PREGNANCY					1	0	DISCHARGE	1	0
2012-13	487	25-29	OBC	0	MUSLIM	2	DELIVERY	1-7 years	3	2	2	1	0	5.9	1	38	2	LB	M	3045	4	IMMEDIATE	0	O80.0	SPONTANEOUS VERTEX DELIVERY	NA	NA					3	1	DISCHARGE	0	0
2013-14	487	20-24	OBC	0	Hindu	1	Delivery	8-12 years	1	0	0	2	0	10.2	3	38	2	Live Birth	Male	2520	4	Immediately	0	248	SPONTANEOUS VERTEX DELIVERY							1	0	Discharge	0	0
2010-11	488	25-29	ST	1	HINDU	1	DELIVERY	1-7 years	3	2	2	3	0	10.2	3	41	2	LB	F	2535	4	IMMEDIATE	0	O80.0	SPONTANEOUS VERTEX DELIVERY	NA						1	0	DISCHARGE	0	0
2011-12	488	20-24	ST	1	HINDU	1	DELIVERY	no educatio	1	0	0	2	0	10.6	3	38	2	LB	F	2400	3	WITH TRY	0	O80.0	SPONTANEOUS VERTEX DELIVERY	NA						1	0	DISCHARGE	1	0
2010-11	489	20-24	ST	1	HINDU	1	DELIVERY	1-7 years	1	0	0	2	0	10	2	38	2	LB	M	3140	4	IMMEDIATE	0	O80.0	SPONTANEOUS VERTEX DELIVERY	NA						1	0	DISCHARGE	0	0
2013-14	489	20-24	SC	0	Hindu	1	Delivery	8-12 years	1	0	0	2	0	10.5	3	39	2	Live Birth	Male	2578	4	Immediately	0	248	TUBAL PREGNANCY							3	0	Discharge	0	0
2010-11	490	20-24	ST	1	HINDU	1	DELIVERY	8-12 years	1	0	0	3	0	10.2	3	38	2	LB	F	2250	3	IMMEDIATE	1	O32.1	MATERNAL CARE FOR BREECH PRESENTATION	O14.1	SEVERE PRE-ECLAMPSIA					1	0	DISCHARGE	1	0
2013-14	490	30 and above	Other	0	Hindu	1	Delivery	no educatio	4	3	3	2	0	11.7	4	40	2	Live Birth	Male	2994	4	Immediately	0	248	SPONTANEOUS VERTEX DELIVERY							4	0	Discharge	0	0
2010-11	491	20-24	OTHER	0	MUSLIM	2	DELIVERY	8-12 years	1	0	0	3	0	9.8	2	39	2	LB	F	1970	2	IMMEDIATE	0	O80.0	SPONTANEOUS VERTEX DELIVERY	NA		NA				1	0	DISCHARGE	1	1
2011-12	491	20-24	ST	1	HINDU	1	DELIVERY	1-7 years	1	0	0	3	0	12.9	4	38	2	LB	F	2565	4	IMMEDIATE	0	O80.0	SPONTANEOUS VERTEX DELIVERY	NA						1	0	DISCHARGE	0	0
2012-13	491	20-24	ST	1	HINDU	1	DELIVERY	no educatio	1	0	0	1	0	6.4	1	38	2	LB	F	2165	3	IMMEDIATE	0	O80.0	SPONTANEOUS VERTEX DELIVERY	NA	NA					4	1	DISCHARGE	1	0
2013-14	491	20-24	ST	1	Hindu	1	Delivery	1-7 years	1	0	0	3	0	11.2	4	37	2	Live Birth	Male	2146	3	Immediately	0	248	SPONTANEOUS VERTEX DELIVERY							2	0	Discharge	1	0
2010-11	492	20-24	ST	1	HINDU	1	DELIVERY	1-7 years	1	0	0	3	0	10.1	3	38	2	LB	F	2880	4	IMMEDIATE	0	O80.0	SPONTANEOUS VERTEX DELIVERY	NA		NA				1	0	DISCHARGE	0	0
2010-11	492	20-24	ST	1	HINDU	1	DELIVERY	1-7 years	1	0	0	2	0	9.6	2	38	2	LB	F	2585	4	IMMEDIATE	0	O80.0	SPONTANEOUS VERTEX DELIVERY							1	0	DISCHARGE	0	0
2010-11	493	25-29	ST	1	HINDU	1	DELIVERY	8-12 years	1	0	0	2	0	10.1	3	38	2	LB	M	2760	4	IMMEDIATE	0	O80.0	SPONTANEOUS VERTEX DELIVERY							3	0	DISCHARGE	0	0
2010-11	493	20-24	ST	1	HINDU	1	DELIVERY	1-7 years	1	0	0	2	0	8.4	2	38	2	LB	M	2665	4	IMMEDIATE	0	O80.0	SPONTANEOUS VERTEX DELIVERY	NA	NA					3	0	DISCHARGE	0	0
2011-12	493	20-24	ST	1	HINDU	1	DELIVERY	8-12 years	1	0	0	2	0	10.6	3	38	2	LB	M	2445	3	IMMEDIATE	0	O80.0	SPONTANEOUS VERTEX DELIVERY	NA						1	0	DISCHARGE	1	0
2013-14	493	20-24	OBC	0	Hindu	1	Delivery	8-12 years	2	1	1	2	0	12.1	4	40	2	Live Birth	Female	2392	3	Immediately	0	248	SPONTANEOUS VERTEX DELIVERY							1	0	Discharge	1	0
2010-11	494	25-29	OTHER	0	MUSLIM	2	DELIVERY	1-7 years	3	2	2	2	0	9.2	2	38	2	LB	M	3325	4	IMMEDIATE	0	O80.0	SPONTANEOUS VERTEX DELIVERY	O13	GESTATIONAL (PREG.IND.) HYPERTENSION WITHOUT SIGNIFICANT PROTEINURI					2	0	DISCHARGE	0	0
2010-11	494	20-24	ST	1	HINDU	1	DELIVERY	1-7 years	1	0	0	1	0	10.8	3	38	2	LB	F	1730	2	IMMEDIATE	0	O80.0	SPONTANEOUS VERTEX DELIVERY							1	0	DISCHARGE	1	1
2012-13	494	25-29	OTHER	0	HINDU	1	DELIVERY	more than 12	1	0	0	3	0	11.3	4	38	2	LB	M	3160	4	IMMEDIATE	0	O80.0	SPONTANEOUS VERTEX DELIVERY							4	0	DISCHARGE	0	0
2013-14	494	20-24	ST	1	Hindu	1	Delivery	no educatio	2	1	1	1	0	6.5	1	38	2	Live Birth	Female	2872	4	Immediately	0	248	SPONTANEOUS VERTEX DELIVERY							3	1	Discharge	0	0
2010-11	495	20-24	ST	1	HINDU	1	DELIVERY	1-7 years	1	0	0	2	0	10.7	3	38	2	LB	F	2870	4	IMMEDIATE	1	O63.1	PROLONGED SECOND STAGE (OF LABOUR) (non obstructed)	NA	NA					1	0	DISCHARGE	0	0
2010-11	495	25-29	OTHER	0	HINDU	1	DELIVERY	8-12 years	2	1	1	3	0	8.6	2	30	1	LB	F	1575	2	WITH TRY	0	O41.1	INFECTION OF AMNIOTIC SAC AND MEMBRANES	O60	PRETERM DELIVERY	O32.1	MATERNAL CARE FOR BREECH PRESENTATION			1	0	DISCHARGE	1	1
2010-11	495	30 and above	OTHER	0	MUSLIM	2	DELIVERY	8-12 years	4	3	3	1	0	11	3	38	2	LB	M	2810	4	IMMEDIATE	0	O80.0	SPONTANEOUS VERTEX DELIVERY							1	0	DISCHARGE	0	0
2013-14	495	30 and above	Other	0	Muslim	2	Delivery	8-12 years	3	2	2	2	0	8.4	2	39	2	Live Birth	Female	2980	4	Immediately	0	248	SPONTANEOUS VERTEX DELIVERY							4	0	Discharge	0	0
2010-11	496	20-24	OTHER	0	HINDU	1	DELIVERY	8-12 years	2	1	1	2	0	7.7	2	37	2	LB	F	2835	4	IMMEDIATE	0	O80.0	SPONTANEOUS VERTEX DELIVERY	NA						1	0	DISCHARGE	0	0
2010-11	496	20-24	ST	1	HINDU	1	DELIVERY	no educatio	1	0	0	2	0	10.5	3	38	2	LB	F	2430	3	IMMEDIATE	0	O80.0	SPONTANEOUS VERTEX DELIVERY	NA						1	0	DISCHARGE	1	0
2013-14	496	30 and above	ST	1	Hindu	1	Delivery	8-12 years	2	1	1	3	0	11.2	4	36	1	Live Birth	Male	2544	4	Immediately	0	159	PRETERM DELIVERY							1	0	Discharge	0	0
2010-11	497	25-29	OTHER	0	HINDU	1	DELIVERY	8-12 years	3	2	2	2	0	11	3	38	2	LB	F	2565	4	IMMEDIATE	0	O80.0	SPONTANEOUS VERTEX DELIVERY	NA						1	0	DISCHARGE	0	0
2010-11	497	25-29	OTHER	0	HINDU	1	DELIVERY	no educatio	2	1	1	2	0	10.4	3	38	2	LB	M	2720	4	IMMEDIATE	0	O80.0	SPONTANEOUS VERTEX DELIVERY	NA	NA					2	0	DISCHARGE	0	0
2013-14	497	20-24	ST	1	Hindu	1	Delivery	no educatio	1	0	0	1	0	9.8	2	39	2	Live Birth	Male	2892	4	Immediately	0	248	SPONTANEOUS VERTEX DELIVERY							3	0	Discharge	0	0
2010-11	498	25-29	OTHER	0	HINDU	1	DELIVERY	no educatio	1	0	0	3	0	11.1	4	38	2	LB	M	3390	4	IMMEDIATE	0	O80.0	SPONTANEOUS VERTEX DELIVERY							1	0	DISCHARGE	0	0
2010-11	498	20-24	OBC	0	HINDU	1	DELIVERY	8-12 years	1	0	0	2	0	10.6	3	38	2	LB	M	2140	3	IMMEDIATE	0	O80.0	SPONTANEOUS VERTEX DELIVERY	NA	NA					1	0	DISCHARGE	1	0
2012-13	498	20-24	ST	1	HINDU	1	DELIVERY	1-7 years	1	0	0	2	0	11.8	4	38	2	LB	F	2520	4	IMMEDIATE	0	O80.0	SPONTANEOUS VERTEX DELIVERY							2	0	DISCHARGE	0	0
2010-11	499	20-24	ST	1	HINDU	1	DELIVERY	1-7 years	3	2	2	3	0	10.1	3	38	2	LB	M	2935	4	WITH TRY	0	O80.0	SPONTANEOUS VERTEX DELIVERY	O32.1	MATERNAL CARE FOR BREECH PRESENTATION					1	0	DISCHARGE	0	0
2010-11	499	25-29	OTHER	0	HINDU	1	DELIVERY	8-12 years	2	1	1	2	0	12.4	4	38	2	LB	F	3045	4	IMMEDIATE	0	O80.0	SPONTANEOUS VERTEX DELIVERY							4	0	DISCHARGE	0	0
2011-12	499	20-24	ST	1	HINDU	1	DELIVERY	no educatio	1	0	0	2	0	10	2	38	2	LB	F	2885	4	IMMEDIATE	0	O80.0	SPONTANEOUS VERTEX DELIVERY	NA	NA					4	0	DISCHARGE	0	0
2013-14	499	20-24	ST	1	Hindu	1	Delivery	1-7 years	2	1	1	3	0	10.5	3	38	2	Live Birth	Female	2528	4	Immediately	0	248	SPONTANEOUS VERTEX DELIVERY							1	0	Discharge	0	0
2010-11	501	20-24	ST	1	HINDU	1	DELIVERY	no educatio	2	1	1	2	0	10.5	3	38	2	LB	F	3055	4	IMMEDIATE	0	O80.0	SPONTANEOUS VERTEX DELIVERY	NA	NA					1	0	DISCHARGE	0	0
2012-13	501	20-24	ST	1	HINDU	1	DELIVERY	no educatio	1	0	0	3	0	11.5	4	38	2	LB	M	2560	4	IMMEDIATE	0	O80.0	SPONTANEOUS VERTEX DELIVERY							1	0	DISCHARGE	0	0
2013-14	501	20-24	Other	0	Hindu	1	Delivery	8-12 years	1	0	0	3	0	12	4	44	3	Live Birth	Female	2900	4	Immediately	1	170	PROLONGED SECOND STAGE (OF LABOUR) (non obstructed)							3	0	Discharge	0	0
2010-11	502	20-24	OTHER	0	MUSLIM	2	DELIVERY	1-7 years	2	1	1	3	0	11.2	4	38	2	LB	F	2835	4	IMMEDIATE	0	O80.0	SPONTANEOUS VERTEX DELIVERY							3	0	DISCHARGE	0	0
2013-14	502	25-29	ST	1	Hindu	1	Delivery	1-7 years	3	2	2	3	0	12.1	4	39	2	Live Birth	Male	2758	4	Immediately	0	248	SPONTANEOUS VERTEX DELIVERY							1	0	Discharge	0	0
2010-11	503	20-24	ST	1	HINDU	1	DELIVERY	no educatio	2	1	1	2	0	11.5	4	38	2	LB	F	2885	4	IMMEDIATE	0	O80.0	SPONTANEOUS VERTEX DELIVERY	NA						1	0	DISCHARGE	0	0
2012-13	503	15-19	ST	1	HINDU	1	DELIVERY	8-12 years	1	0	0	2	0	10.4	3	38	2	LB	M	2950	4	IMMEDIATE	0	O80.0	SPONTANEOUS VERTEX DELIVERY							1	0	DISCHARGE	0	0
2013-14	503	20-24	Other	0	Hindu	1	Delivery	1-7 years	2	1	1	2	0	9.8	2	38	2	Live Birth	Female	2838	4	Immediately	0	248	SPONTANEOUS VERTEX DELIVERY							4	0	Discharge	0	0
2010-11	504	30 and above	SC	0	HINDU	1	DELIVERY	1-7 years	4	3	3	2	0	8.2	2	38	2	LB	M	2930	4	IMMEDIATE	0	O80.0	SPONTANEOUS VERTEX DELIVERY	NA		NA				1	0	DISCHARGE	0	0
2010-11	504	25-29	ST	1	HINDU	1	DELIVERY	1-7 years	3	2	2	3	0	10.4	3	38	2	LB	M	3115	4	IMMEDIATE	0	O80.0	SPONTANEOUS VERTEX DELIVERY							1	0	DISCHARGE	0	0
2012-13	504	25-29	ST	1	HINDU	1	DELIVERY	1-7 years	2	1	1	3	0	11.4	4	40	2	LB	M	2475	3	IMMEDIATE	0	O80.0	SPONTANEOUS VERTEX DELIVERY							1	0	DISCHARGE	1	0
2013-14	504	20-24	Other	0	Hindu	1	Delivery	no educatio	1	0	0	2	0	9.6	2	38	2	Live Birth	Female	2470	3	Immediately	0	248	SPONTANEOUS VERTEX DELIVERY							4	0	Discharge	1	0
2010-11	506	20-24	OTHER	0	HINDU	1	DELIVERY	no educatio	1	0	0	2	0	10	2	38	2	LB	M	2920	4	WITH TRY	0	O80.0	SPONTANEOUS VERTEX DELIVERY							4	0	DISCHARGE	0	0
2010-11	507	20-24	ST	1	HINDU	1	DELIVERY	1-7 years	1	0	0	2	0	11.7	4	38	2	LB	F	2155	3	IMMEDIATE	0	O80.0	SPONTANEOUS VERTEX DELIVERY	NA	NA	NA	NA			1	0	DISCHARGE	1	0
2012-13	507	20-24	ST	1	HINDU	1	DELIVERY	1-7 years	2	1	1	2	0	10.9	3	39	2	LB	F	2785	4	IMMEDIATE	0	O80.0	SPONTANEOUS VERTEX DELIVERY							1	0	DISCHARGE	0	0
2013-14	507	20-24	ST	1	Hindu	1	Delivery	8-12 years	1	0	0	1	0	8.7	2	39	2	Live Birth	Male	2734	4	Immediately	0	248	TUBAL PREGNANCY							3	0	Discharge	0	0
2010-11	508	20-24	ST	1	HINDU	1	DELIVERY	1-7 years	2	1	1	2	0	9.5	2	38	2	LB	M	2780	4	IMMEDIATE	0	O80.0	SPONTANEOUS VERTEX DELIVERY	NA						1	0	DISCHARGE	0	0
2010-11	508	20-24	ST	1	HINDU	1	DELIVERY	no educatio	2	1	1	2	0	5.4	1	38	2	LB	F	2730	4	IMMEDIATE	0	O80.0	SPONTANEOUS VERTEX DELIVERY	O99.S	SEVERE ANEMIA BY OUR STANDARDS (<4gm%)	NA				1	1	DISCHARGE	0	0
2012-13	508	20-24	OTHER	0	HINDU	1	DELIVERY	8-12 years	2	1	1	2	0	11	3	38	2	LB	M	2705	4	IMMEDIATE	0	O80.0	SPONTANEOUS VERTEX DELIVERY							3	0	DISCHARGE	0	0
2013-14	508	20-24	ST	1	Hindu	1	Delivery	1-7 years	1	0	0	3	0	11.8	4	39	2	Live Birth	Male	2280	3	Immediately	0	248	SPONTANEOUS VERTEX DELIVERY							1	0	Discharge	1	0
2010-11	509	15-19	ST	1	HINDU	1	DELIVERY	8-12 years	1	0	0	2	0	10.4	3	38	2	LB	F	2420	3	IMMEDIATE	0	O80.0	SPONTANEOUS VERTEX DELIVERY	NA	NA	NA				1	0	DISCHARGE	1	0
2010-11	510	20-24	ST	1	HINDU	1	DELIVERY	no educatio	4	3	3	3	0	8	2	38	2	LB	F	2490	3	IMMEDIATE	0	O80.0	SPONTANEOUS VERTEX DELIVERY	NA	NA					1		DISCHARGE	1	0
2010-11	510	25-29	ST	1	HINDU	1	DELIVERY	8-12 years	3	2	2	1	0	6.5	1	36	1	LB	F	1765	2	IMMEDIATE	0	O42.1	PREMATURE RUPTURE OF MEMBRANES, ONSET OF LABOUR AFTER 24 HOURS	O60	PRETERM DELIVERY	O99.S	SEVERE ANEMIA BY OUR STANDARDS (<4gm%)			1	1	DISCHARGE	1	1
2010-11	510	20-24	SC	0	HINDU	1	DELIVERY	8-12 years	2	1	1	1	0	6.9	1	36	1	LB	F	2075	3	IMMEDIATE	0	O99.S	SEVERE ANEMIA BY OUR STANDARDS (<4gm%)	O75.7	VAGINAL DELIVERY FOLLOWING PREVIOUS CAESAREAN SECTION	O34.2	MATERNAL CARE DUE TO UTERINE SCAR FROM PREVIOUS SURGERY			3	1	DISCHARGE	1	0
2010-11	510	25-29	ST	1	HINDU	1	DELIVERY	8-12 years	2	1	1	3	1	12	4	36	1	LB	F	2835	4	IMMEDIATE	1	O34.2	MATERNAL CARE DUE TO UTERINE SCAR FROM PREVIOUS SURGERY							1	0	DISCHARGE	0	0
2013-14	510	25-29	ST	1	Hindu	1	Delivery	1-7 years	1	0	0	2	0	9.4	2	39	2	SB Fresh	Male	2412	3	Did not Cry	1	177	OBSTRUCTED LABOUR DUE TO SHOULDER PRESENTATION							1	0	Discharge	1	0
2010-11	511	20-24	OBC	0	HINDU	1	DELIVERY	no educatio	1	0	0	1	0	9.6	2	34	1	LB	F	1340	1	IMMEDIATE	0	O32.1	MATERNAL CARE FOR BREECH PRESENTATION	O60	PRETERM DELIVERY	NA	NA			4	0	DISCHARGE	1	1
2010-11	512	25-29	OTHER	0	HINDU	1	DELIVERY	8-12 years	2	1	1	3	0	11.3	4	39	2	LB	M	2955	4	IMMEDIATE	0	O80.0	SPONTANEOUS VERTEX DELIVERY	NA	NA	NA	NA			1	0	DISCHARGE	0	0
2013-14	512	25-29	Other	0	Muslim	2	Delivery	1-7 years	1	0	0	2	0	9.2	2	39	2	Live Birth	Female	2380	3	Immediately	0	249	SPONTANEOUS BREECH DELIVERY							3	0	Discharge	1	0
2013-14	513	20-24	Other	0	Hindu	1	Delivery	no educatio	1	0	0	2	0	9.6	2	37	2	Live Birth	Male	1878	2	Immediately	0	248	SPONTANEOUS VERTEX DELIVERY							1	0	Discharge	1	1
2010-11	515	20-24	ST	1	HINDU	1	DELIVERY	1-7 years	1	0	0	3	0	8.8	2	38	2	LB	M	2645	4	IMMEDIATE	0	O80.0	SPONTANEOUS VERTEX DELIVERY	NA	NA	NA				3	0	DISCHARGE	0	0
2010-11	515	20-24	OTHER	0	HINDU	1	DELIVERY	8-12 years	1	0	0	2	0	10.9	3	38	2	LB	M	2561	4	IMMEDIATE	1	O68.3	LABOUR & DELIVERY COMPLICATED BY BIOCHEMICAL EVIDENCE OF FETAL STRES	NA						1	0	DISCHARGE	0	0
2011-12	515	20-24	OTHER	0	HINDU	1	DELIVERY	8-12 years	2	1	1	2	0	9.7	2	38	2	LB	M	2405	3	IMMEDIATE	0	O80.0	SPONTANEOUS VERTEX DELIVERY							4	0	DISCHARGE	1	0
2010-11	516	25-29	ST	1	HINDU	1	DELIVERY	no educatio	3	2	2	2	0	9.2	2	38	2	LB	F	2620	4	IMMEDIATE	0	O80.0	SPONTANEOUS VERTEX DELIVERY							1	0	DISCHARGE	0	0
2013-14	516	20-24	ST	1	Hindu	1	Delivery	1-7 years	1	0	0	1	0	8.7	2	36	1	Live Birth	Male	2522	4	Immediately	1	62	SEVERE PRE-ECLAMPSIA	201	LABOUR & DELIVERY COMPLICATED BY BIOCHEMICAL EVIDENCE OF FETAL STRES					1	0	Discharge	0	0
2013-14	517	20-24	ST	1	Hindu	1	Delivery	1-7 years	2	1	1	2	0	10.2	3	39	2	Live Birth	Male	2450	3	Immediately	0	94	TWIN PREGNANCY	248	SPONTANEOUS VERTEX DELIVERY					1	0	Discharge	1	0
2011-12	518	25-29	OBC	0	MUSLIM	2	DELIVERY	1-7 years	5	3	3	3	0	10.2	3	38	2	LB	M	2550	4	IMMEDIATE	0	O80.0	SPONTANEOUS VERTEX DELIVERY							1	0	DISCHARGE	0	0
2013-14	518	25-29	ST	1	Hindu	1	Delivery	no educatio	1	0	0	2	0	8.7	2	33	1	Live Birth	Female	2626	4	Immediately	0	159	PRETERM DELIVERY							3	0	Discharge	0	0
2010-11	519	20-24	ST	1	HINDU	1	DELIVERY	no educatio	1	0	0	2	0	11	3	38	2	LB	F	2500	4	IMMEDIATE	1	O64.9	OBSTRUCTED LABOUR DUE TO MALPOSITION & MALPRESENTATION, UNSPECIFIED	NA						1	0	DISCHARGE	0	0
2011-12	519	20-24	ST	1	HINDU	1	DELIVERY	no educatio	2	0	0	2	0	11.9	4	38	2	LB	F	2585	4	IMMEDIATE	0	O80.0	SPONTANEOUS VERTEX DELIVERY							1	0	DISCHARGE	0	0
2013-14	519	25-29	OBC	0	Hindu	1	Delivery	8-12 years	3	1	1	3	0	10.8	3	39	2	Live Birth	Male	3232	4	Immediately	0	248	SPONTANEOUS VERTEX DELIVERY							1	0	Discharge	0	0
2013-14	520	25-29	ST	1	Hindu	1	Delivery	8-12 years	2	1	1	1	0	6.3	1	28	1	Live Birth	Female	1327	1	Did not Cry	0	145	PREMATURE RUPTURE OF MEMBRANES, ONSET OF LABOUR WITHIN 24 HOURS							1	0	Discharge	1	1
2011-12	521	20-24	ST	1	HINDU	1	DELIVERY	8-12 years	1	0	0	2	0	10	2	38	2	LB	F	2195	3	IMMEDIATE	0	O80.0	SPONTANEOUS VERTEX DELIVERY							1	0	DISCHARGE	1	0
2013-14	522	25-29	ST	1	Hindu	1	Delivery	8-12 years	3	2	2	2	0	10.7	3	39	2	Live Birth	Female	2686	4	Immediately	0	248	SPONTANEOUS VERTEX DELIVERY	61	GESTATIONAL (PREG.IND.) HYPERTENSION WITHOUT SIGNIFICANT PROTEINURI					1	0	Discharge	0	0
2011-12	523	20-24	ST	1	HINDU	1	DELIVERY	8-12 years	1	0	0	2	0	10.3	3	38	2	LB	M	2705	4	IMMEDIATE	0	O80.0	SPONTANEOUS VERTEX DELIVERY							1	0	DISCHARGE	0	0
2010-11	524	20-24	SC	0	HINDU	1	DELIVERY	8-12 years	1	0	0	2	0	7.7	2	38	2	LB	F	2490	3	IMMEDIATE	0	O80.0	SPONTANEOUS VERTEX DELIVERY	NA						1	0	DISCHARGE	1	0
2011-12	524	20-24	ST	1	HINDU	1	DELIVERY	no educatio	3	1	1	2	0	10.9	3	38	2	LB	M	2420	3	IMMEDIATE	0	O80.0	SPONTANEOUS VERTEX DELIVERY							1	0	DISCHARGE	1	0
2013-14	524	20-24	ST	1	Hindu	1	Delivery	no educatio	1	0	0	2	0	9.8	2	38	2	Live Birth	Female	2510	4	Immediately	0	61	GESTATIONAL (PREG.IND.) HYPERTENSION WITHOUT SIGNIFICANT PROTEINURI	248	SPONTANEOUS VERTEX DELIVERY					1	0	Discharge	0	0
2010-11	525	20-24	ST	1	HINDU	1	DELIVERY	1-7 years	1	0	0	1	0	8.1	2	34	1	FRESH SB	M	2210	3	NOT CRY	0	O60	PRETERM DELIVERY	O36.4	MATERNAL CARE FOR INTRAUTERINE DEATH					1	0	DISCHARGE	1	0
2011-12	525	25-29	OBC	0	HINDU	1	DELIVERY	8-12 years	1	0	0	3	0	9.7	2	38	2	LB	F	2340	3	IMMEDIATE	0	O80.0	SPONTANEOUS VERTEX DELIVERY							1	0	DISCHARGE	1	0
2013-14	525	20-24	OBC	0	Hindu	1	Delivery	8-12 years	1	0	0	3	0	12.4	4	36	1	Live Birth	Male	2958	4	Immediately	1	61	GESTATIONAL (PREG.IND.) HYPERTENSION WITHOUT SIGNIFICANT PROTEINURI	160	FAILED MEDICAL INDUCTION OF LABOUR					1	0	Discharge	0	0
2013-14	526	20-24	ST	1	Hindu	1	Delivery	no educatio	1	0	0	2	0	11.2	4	37	2	Live Birth	Female	2290	3	Immediately	0	248	SPONTANEOUS VERTEX DELIVERY							1	0	Discharge	1	0
2010-11	527	25-29	OTHER	0	HINDU	1	DELIVERY		2	1	1	1	0	8	2	38	2	LB	M	2265	3	IMMEDIATE	0	O80.0	SPONTANEOUS VERTEX DELIVERY	NA						4	0	DISCHARGE	1	0
2013-14	527	20-24	ST	1	Hindu	1	Delivery	8-12 years	1	0	0	2	0	11.1	4	39	2	Live Birth	Female	2884	4	Immediately	0	248	SPONTANEOUS VERTEX DELIVERY							1	0	Discharge	0	0
2010-11	528	20-24	OTHER	0	CHRISTIAN	3	DELIVERY	8-12 years	1	0	0	3	0	9.8	2	38	2	LB	M	2520	4	IMMEDIATE	0	O80.0	SPONTANEOUS VERTEX DELIVERY							1	0	DISCHARGE	0	0
2011-12	528	20-24	OTHER	0	MUSLIM	2	DELIVERY	8-12 years	1	0	0	2	0	10.3	3	38	2	LB	M	2475	3	IMMEDIATE	0	O80.0	SPONTANEOUS VERTEX DELIVERY							3	0	DISCHARGE	1	0
2010-11	529	25-29	ST	1	HINDU	1	DELIVERY	no educatio	1	0	0	2	0	10.8	3	39	2	FRESH SB	M	2125	3	NOT CRY	0	O80.0	SPONTANEOUS VERTEX DELIVERY	O36.4	MATERNAL CARE FOR INTRAUTERINE DEATH	O36.5	MATERNAL CARE FOR POOR FETAL GROWTH			1	0	DISCHARGE	1	0
2012-13	529	25-29	OTHER	0	HINDU	1	DELIVERY	1-7 years	3	2	2	2	0	10.9	3	38	2	LB	M	2270	3	IMMEDIATE	0	O80.0	SPONTANEOUS VERTEX DELIVERY							1	0	DISCHARGE	1	0
2010-11	530	20-24	ST	1	HINDU	1	DELIVERY	8-12 years	3	0	0	3	0	11.2	4	38	2	LB	M	2005	3	IMMEDIATE	0	O80.0	SPONTANEOUS VERTEX DELIVERY	O13	GESTATIONAL (PREG.IND.) HYPERTENSION WITHOUT SIGNIFICANT PROTEINURI					1	0	DISCHARGE	1	0
2013-14	530	20-24	ST	1	Hindu	1	Delivery	8-12 years	2	1	1	3	0	11	3	39	2	Live Birth	Male	3054	4	Immediately	0	248	SPONTANEOUS VERTEX DELIVERY							1	0	Discharge	0	0
2011-12	531	20-24	ST	1	HINDU	1	DELIVERY	8-12 years	3	2	2	2	0	9.3	2	38	2	LB	F	2365	3	IMMEDIATE	0	O80.0	SPONTANEOUS VERTEX DELIVERY	NA	NA					1	0	DISCHARGE	1	0
2013-14	531	20-24	ST	1	Hindu	1	Delivery	no educatio	1	0	0	1	0	4.6	1	37	2	Live Birth	Female	1933	2	Immediately	1	62	SEVERE PRE-ECLAMPSIA	201	LABOUR & DELIVERY COMPLICATED BY BIOCHEMICAL EVIDENCE OF FETAL STRES					1	1	Discharge	1	1
2013-14	532	20-24	OBC	0	Hindu	1	Delivery	8-12 years	1	0	0	2	0	10.8	3	41	2	Live Birth	Male	2840	4	Immediately	0	248	SPONTANEOUS VERTEX DELIVERY	201	LABOUR & DELIVERY COMPLICATED BY BIOCHEMICAL EVIDENCE OF FETAL STRES					1	0	Discharge	0	0
2010-11	533	15-19	SC	0	HINDU	1	DELIVERY	1-7 years	1	0	0	3	0	11.4	4	38	2	LB	F	2625	4	IMMEDIATE	0	O80.0	SPONTANEOUS VERTEX DELIVERY	NA	NA					3	0	DISCHARGE	0	0
2013-14	533	25-29	ST	1	Hindu	1	Delivery	1-7 years	5	4	3	2	0	5.1	1	37	2	Live Birth	Female	2280	3	Immediately	0	306	SEVERE ANEMIA BY OUR STANDARDS (<4gm%)	248	SPONTANEOUS VERTEX DELIVERY					1	1	Discharge	1	0
2010-11	534	20-24	ST	1	HINDU	1	DELIVERY	more than 12	1	0	0	2	0	8.9	2	38	2	LB	M	2965	4	IMMEDIATE	0	O80.0	SPONTANEOUS VERTEX DELIVERY							1	0	DISCHARGE	0	0
2013-14	535	20-24	ST	1	Hindu	1	Delivery	8-12 years	1	0	0	2	0	8.6	2	39	2	Live Birth	Male	2560	4	Immediately	0	248	SPONTANEOUS VERTEX DELIVERY							1	0	Discharge	0	0
2011-12	537	20-24	ST	1	HINDU	1	DELIVERY	1-7 years	1	0	0	2	0	11.4	4	37	2	LB	M	1905	2	IMMEDIATE	1	O13	GESTATIONAL (PREG.IND.) HYPERTENSION WITHOUT SIGNIFICANT PROTEINURI	O36.5	MATERNAL CARE FOR POOR FETAL GROWTH					1	0	DISCHARGE	1	1
2012-13	537	20-24	OBC	0	HINDU	1	DELIVERY	8-12 years	2	1	1	2	0	11.4	4	38	2	LB	M	2560	4	IMMEDIATE	0	O80.0	SPONTANEOUS VERTEX DELIVERY							4	0	DISCHARGE	0	0
2013-14	537	20-24	OBC	0	Hindu	1	Delivery	1-7 years	1	0	0	2	0	11	3	39	2	Live Birth	Male	2630	4	Immediately	0	248	SPONTANEOUS VERTEX DELIVERY							3	0	Discharge	0	0
2010-11	538	20-24	ST	1	HINDU	1	DELIVERY	8-12 years	2	1	1	3	0	10.7	3	38	2	LB	M	3455	4	IMMEDIATE	0	O80.0	SPONTANEOUS VERTEX DELIVERY							1	0	DISCHARGE	0	0
2013-14	538	15-19	ST	1	Hindu	1	Delivery	8-12 years	1	0	0	3	0	10.6	3	38	2	Live Birth	Male	2500	4	Immediately	0	248	SPONTANEOUS VERTEX DELIVERY							1	0	Discharge	0	0
2013-14	539	20-24	OBC	0	Hindu	1	Delivery	1-7 years	1	0	0	2	0	11.2	4	39	2	Live Birth	Female	2780	4	Immediately	0	248	SPONTANEOUS VERTEX DELIVERY							3	0	Discharge	0	0
2010-11	540	20-24	ST	1	HINDU	1	DELIVERY	8-12 years	2	1	1	2	0	10.4	3	38	2	LB	F	3575	4	IMMEDIATE	0	O80.0	SPONTANEOUS VERTEX DELIVERY							1	0	DISCHARGE	0	0
2010-11	540	20-24	ST	1	HINDU	1	DELIVERY	1-7 years	2	1	1	3	0	9.1	2	38	2	LB	F	2325	3	IMMEDIATE	0	O80.0	SPONTANEOUS VERTEX DELIVERY							1	0	DISCHARGE	1	0
2010-11	540	20-24	ST	1	HINDU	1	DELIVERY	1-7 years	1	0	0	2	0	8.6	2	38	2	LB	F	2220	3	IMMEDIATE	0	O80.0	SPONTANEOUS VERTEX DELIVERY	NA						1	0	DISCHARGE	1	0
2013-14	540	20-24	ST	1	Hindu	1	Delivery	1-7 years	1	0	0	1	0	6.9	1	40	2	Live Birth	Male	2760	4	Immediately	0	322	SICKLE CELL ANEMIA WITHOUT CRISIS	305	MODERATE ANEMIA BY OUR STANDARDS (4-7gm%)					1	1	Discharge	0	0
2013-14	541	25-29	ST	1	Hindu	1	Delivery	1-7 years	3	2	2	2	0	11.2	4	38	2	Live Birth	Male	3100	4	Immediately	0	248	SPONTANEOUS VERTEX DELIVERY							1	0	Discharge	0	0
2010-11	542	20-24	OTHER	0	HINDU	1	DELIVERY	8-12 years	1	0	0	1	0	10.7	3	38	2	LB	M	2790	4	IMMEDIATE	0	O80.0	SPONTANEOUS VERTEX DELIVERY	NA						1	0	DISCHARGE	0	0
2012-13	542	20-24	ST	1	HINDU	1	DELIVERY	no educatio	2	1	1	2	0	8.7	2	38	2	LB	M	2580	4	IMMEDIATE	0	O80.0	SPONTANEOUS VERTEX DELIVERY							1	0	DISCHARGE	0	0
2013-14	542	25-29	ST	1	Hindu	1	Delivery	1-7 years	1	0	0	3	0	9.8	2	38	2	Live Birth	Female	2510	4	Immediately	0	248	SPONTANEOUS VERTEX DELIVERY							1	0	Discharge	0	0
2013-14	543	25-29	ST	1	Hindu	1	Delivery	8-12 years	2	1	1	2	0	11	3	36	1	Live Birth	Female	2064	3	Immediately	0	159	PRETERM DELIVERY							1	0	Discharge	1	0
2013-14	544	20-24	ST	1	Hindu	1	Delivery	8-12 years	1	0	0	3	0	11.2	4	39	2	Live Birth	Male	1980	2	After Efforts	0	248	SPONTANEOUS VERTEX DELIVERY							1	0	Discharge	1	1
2012-13	545	20-24	ST	1	HINDU	1	DELIVERY	1-7 years	2	1	1	2	0	8.8	2	38	2	LB	M	2780	4	IMMEDIATE	0	O80.0	SPONTANEOUS VERTEX DELIVERY							1	0	DISCHARGE	0	0
2013-14	545	25-29	ST	1	Hindu	1	Delivery	1-7 years	3	2	2	2	0	13.4	4	38	2	Live Birth	Male	2660	4	Immediately	0	245	VAGINAL DELIVERY FOLLOWING PREVIOUS CAESAREAN SECTION							1	0	Discharge	0	0
2013-14	546	25-29	Other	0	Hindu	1	Delivery	8-12 years	2	1	1	2	0	9.8	2	38	2	Live Birth	Female	2674	4	Immediately	0	248	SPONTANEOUS VERTEX DELIVERY							1	0	Discharge	0	0
2012-13	547	20-24	ST	1	HINDU	1	DELIVERY	8-12 years	1	0	0	3	0	11.1	4	34	1	LB	M	1810	2	IMMEDIATE	0	O60	PRETERM DELIVERY							1	0	DISCHARGE	1	1
2013-14	548	20-24	ST	1	Hindu	1	Delivery	no educatio	1	0	0	2	0	9.4	2	37	2	Live Birth	Male	2148	3	Immediately	0	248	SPONTANEOUS VERTEX DELIVERY							1	0	Discharge	1	0
2011-12	549	30 and above	ST	1	HINDU	1	DELIVERY	1-7 years	5	2	2	2	0	8.3	2	38	2	LB	M	2675	4	IMMEDIATE	0	O80.0	SPONTANEOUS VERTEX DELIVERY							1	0	DISCHARGE	0	0
2011-12	550	20-24	ST	1	HINDU	1	DELIVERY	no educatio	1	0	0	3	0	11.7	4	38	2	LB	F	3060	4	IMMEDIATE	0	O80.0	SPONTANEOUS VERTEX DELIVERY							1	0	DISCHARGE	0	0
2011-12	551	20-24	ST	1	HINDU	1	DELIVERY	1-7 years	1	0	0	2	0	12.3	4	38	2	LB	M	2800	4	IMMEDIATE	0	O80.0	SPONTANEOUS VERTEX DELIVERY							1	0	DISCHARGE	0	0
2013-14	551	30 and above	Other	0	Muslim	2	Delivery	no educatio	2	1	1	1	0	10.8	3	38	2	Live Birth	Male	2830	4	Immediately	0	248	SPONTANEOUS VERTEX DELIVERY							1	0	Discharge	0	0
2011-12	552	25-29	ST	1	HINDU	1	DELIVERY	8-12 years	3	2	2	1	0	10.2	3	38	2	LB	M	2940	4	IMMEDIATE	0	O80.0	SPONTANEOUS VERTEX DELIVERY							3	0	DISCHARGE	0	0
2012-13	552	20-24	OBC	0	HINDU	1	DELIVERY	1-7 years	2	1	1	3	0	8.5	2	32	1	LB	F	2015	3	IMMEDIATE	0	O60	PRETERM DELIVERY							1	0	DISCHARGE	1	0
2010-11	553	20-24	ST	1	HINDU	1	DELIVERY	no educatio	2	1	1	2	0	10.1	3	38	2	LB	F	2630	4	IMMEDIATE	0	O80.0	SPONTANEOUS VERTEX DELIVERY							1	0	DISCHARGE	0	0
2011-12	553	30 and above	ST	1	HINDU	1	DELIVERY	1-7 years	3	2	2	3	0	9	2	38	2	LB	F	2355	3	IMMEDIATE	0	O80.0	SPONTANEOUS VERTEX DELIVERY	NA						1	0	DISCHARGE	1	0
2012-13	553	20-24	OTHER	0	MUSLIM	2	DELIVERY	8-12 years	2	1	1	1	0	9.1	2	38	2	LB	M	2555	4	IMMEDIATE	0	O80.0	SPONTANEOUS VERTEX DELIVERY							1	0	DISCHARGE	0	0
2013-14	553	20-24	Other	0	Muslim	2	Delivery	no educatio	1	0	0	2	0	9	2	36	1	Live Birth	Male	1954	2	Immediately	1	201	LABOUR & DELIVERY COMPLICATED BY BIOCHEMICAL EVIDENCE OF FETAL STRES	61	GESTATIONAL (PREG.IND.) HYPERTENSION WITHOUT SIGNIFICANT PROTEINURI					4	0	Discharge	1	1
2011-12	554	20-24	ST	1	HINDU	1	DELIVERY	8-12 years	2	1	1	3	0	9.1	2	38	2	LB	F	3040	4	IMMEDIATE	0	O80.0	SPONTANEOUS VERTEX DELIVERY							1	0	DISCHARGE	0	0
2012-13	554	20-24	ST	1	HINDU	1	DELIVERY	more than 12	2	1	1	2	0	12.5	4	38	2	LB	M	2885	4	IMMEDIATE	0	O80.0	SPONTANEOUS VERTEX DELIVERY							1	0	DISCHARGE	0	0
2013-14	554	20-24	ST	1	Hindu	1	Delivery	1-7 years	3	2	2	2	0	11.3	4	39	2	Live Birth	Male	2760	4	Immediately	0	248	SPONTANEOUS VERTEX DELIVERY							1	0	Discharge	0	0
2010-11	555	20-24	OTHER	0	HINDU	1	DELIVERY	8-12 years	4	1	1	3	0	12.8	4	39	2	LB	M	3385	4	IMMEDIATE	0	O80.0	SPONTANEOUS VERTEX DELIVERY	NA	NA	NA	NA			1	0	DISCHARGE	0	0
2012-13	555	20-24	OBC	0	HINDU	1	DELIVERY	1-7 years	1	0	0	2	0	8.4	2	38	2	LB	M	2175	3	IMMEDIATE	0	O80.0	SPONTANEOUS VERTEX DELIVERY							1	0	DISCHARGE	1	0
2013-14	555	20-24	ST	1	Hindu	1	Delivery	1-7 years	1	0	0	2	0	6.8	1	36	1	Live Birth	Female	1780	2	Immediately	0	159	PRETERM DELIVERY	305	MODERATE ANEMIA BY OUR STANDARDS (4-7gm%)					1	0	Discharge	1	1
2010-11	556	20-24	ST	1	HINDU	1	DELIVERY	1-7 years	2	1	1	3	0	9.9	2	39	2	LB	M	1810	2	IMMEDIATE	0	O80.0	SPONTANEOUS VERTEX DELIVERY	NA		NA				1	0	DISCHARGE	1	1
2011-12	556	25-29	SC	0	HINDU	1	DELIVERY	8-12 years	2	1	1	2	0	11.2	4	38	2	LB	F	2585	4	IMMEDIATE	0	O80.0	SPONTANEOUS VERTEX DELIVERY							4	0	DISCHARGE	0	0
2013-14	556	20-24	ST	1	Hindu	1	Delivery	1-7 years	1	0	0	2	0	11.5	4	37	2	Live Birth	Male	2334	3	Immediately	0	248	SPONTANEOUS VERTEX DELIVERY							3	0	Discharge	1	0
2010-11	557	20-24	OBC	0	HINDU	1	DELIVERY	1-7 years	1	0	0	3	0	10.1	3	39	2	LB	F	2910	4	IMMEDIATE	0	O80.0	SPONTANEOUS VERTEX DELIVERY							3	0	DISCHARGE	0	0
2013-14	557	20-24	ST	1	Hindu	1	Delivery	8-12 years	1	0	0	3	0	10.3	3	37	2	Live Birth	Female	2380	3	Immediately	0	248	SPONTANEOUS VERTEX DELIVERY							1	0	Discharge	1	0
2011-12	558	25-29	OTHER	0	HINDU	1	DELIVERY	8-12 years	2	0	0	2	0	11.5	4	38	2	LB	M	2675	4	IMMEDIATE	0	O80.0	SPONTANEOUS VERTEX DELIVERY							1	0	DISCHARGE	0	0
2012-13	558	20-24	OTHER	0	MUSLIM	2	DELIVERY	8-12 years	1	0	0	2	0	11.2	4	38	2	LB	F	2750	4	IMMEDIATE	0	O80.0	SPONTANEOUS VERTEX DELIVERY							1	0	DISCHARGE	0	0
2013-14	558	20-24	ST	1	Hindu	1	Delivery	1-7 years	1	0	0	1	0	13.2	4	34	1	Live Birth	Male	1608	2	Immediately	0	159	PRETERM DELIVERY	61	GESTATIONAL (PREG.IND.) HYPERTENSION WITHOUT SIGNIFICANT PROTEINURI					3	0	Discharge	1	1
2011-12	559	20-24	ST	1	HINDU	1	DELIVERY	no educatio	2	1	1	2	0	10	2	38	2	LB	F	2585	4	IMMEDIATE	0	O80.0	SPONTANEOUS VERTEX DELIVERY							4	0	DISCHARGE	0	0
2013-14	559	30 and above	ST	1	Hindu	1	Delivery	1-7 years	2	1	1	3	0	5.1	1	38	2	Live Birth	Female	2819	4	Immediately	0	248	SPONTANEOUS VERTEX DELIVERY	306	SEVERE ANEMIA BY OUR STANDARDS (<4gm%)					1	1	Discharge	0	0
2011-12	560	20-24	ST	1	HINDU	1	DELIVERY	no educatio	1	0	0	3	0	10	2	38	2	LB	M	2670	4	IMMEDIATE	0	O80.0	SPONTANEOUS VERTEX DELIVERY							1	0	DISCHARGE	0	0
2012-13	560	20-24	ST	1	HINDU	1	DELIVERY	8-12 years	1	0	0	2	0	8.1	2	32	1	LB	M	1600	2	IMMEDIATE	0	O60	PRETERM DELIVERY	NA	NA					1	0	DISCHARGE	1	1
2013-14	560	25-29	Other	0	Hindu	1	Delivery	8-12 years	2	1	1	2	0	11.4	4	39	2	Live Birth	Male	2830	4	Immediately	0	248	SPONTANEOUS VERTEX DELIVERY							1	0	Discharge	0	0
2010-11	561	20-24	OTHER	0	HINDU	1	DELIVERY	1-7 years	1	0	0	3	0	10.1	3	38	2	LB	F	2375	3	IMMEDIATE	0	O80.0	SPONTANEOUS VERTEX DELIVERY	NA						4	0	DISCHARGE	1	0
2010-11	561	25-29	ST	1	HINDU	1	DELIVERY	1-7 years	3	2	2	2	0	8	2	38	2	LB	M	2940	4	IMMEDIATE	0	O80.0	SPONTANEOUS VERTEX DELIVERY	NA						1	0	DISCHARGE	0	0
2011-12	561	20-24	ST	1	HINDU	1	DELIVERY	1-7 years	2	1	1	2	0	9.5	2	38	2	LB	M	2835	4	IMMEDIATE	0	O80.0	SPONTANEOUS VERTEX DELIVERY							1	0	DISCHARGE	0	0
2012-13	563	20-24	OBC	0	MUSLIM	2	DELIVERY	1-7 years	1	0	0	2	0	11.2	4	38	2	LB	M	2285	3	IMMEDIATE	0	O80.0	SPONTANEOUS VERTEX DELIVERY	NA	NA					1	0	DISCHARGE	1	0
2013-14	563	25-29	ST	1	Hindu	1	Delivery	8-12 years	4	3	3	2	0	10.1	3	42	2	Live Birth	Female	2522	4	Immediately	0	248	SPONTANEOUS VERTEX DELIVERY							1	0	Discharge	0	0
2013-14	565	20-24	ST	1	Hindu	1	Delivery	8-12 years	2	1	1	2	0	9.2	2	39	2	Live Birth	Male	2090	3	Immediately	0	248	SPONTANEOUS VERTEX DELIVERY							1	0	Discharge	1	0
2012-13	566	20-24	ST	1	HINDU	1	DELIVERY	no educatio	1	0	0	1	0	10.4	3	41	2	LB	M	2530	4	IMMEDIATE	1	O41.1	INFECTION OF AMNIOTIC SAC AND MEMBRANES	O63.1	PROLONGED SECOND STAGE (OF LABOUR) (non obstructed)					3	0	DISCHARGE	0	0
2013-14	566	20-24	ST	1	Hindu	1	Delivery	no educatio	2	1	1	2	0	8.6	2	39	2	Live Birth	Female	2800	4	Immediately	0	248	SPONTANEOUS VERTEX DELIVERY							1	0	Discharge	0	0
2010-11	567	25-29	ST	1	HINDU	1	DELIVERY	8-12 years	2	1	1	3	0	8.6	2	35	1	LB	F	3030	4	IMMEDIATE	0	O60	PRETERM DELIVERY							3	0	DISCHARGE	0	0
2010-11	567	30 and above	ST	1	HINDU	1	DELIVERY	8-12 years	2	1	1	2	0	4.7	1	38	2	LB	M	2065	3	IMMEDIATE	0	O80.0	SPONTANEOUS VERTEX DELIVERY	O99.S	SEVERE ANEMIA BY OUR STANDARDS (<4gm%)					1	1	DISCHARGE	1	0
2011-12	567	20-24	ST	1	HINDU	1	DELIVERY	8-12 years	1	0	0	3	0	9.5	2	36	1	LB	M	1765	2	IMMEDIATE	0	O60	PRETERM DELIVERY							1	0	DISCHARGE	1	1
2013-14	567	20-24	ST	1	Hindu	1	Delivery	1-7 years	1	0	0	2	0	11.8	4	39	2	Live Birth	Male	2422	3	Immediately	0	248	SPONTANEOUS VERTEX DELIVERY							1	0	Discharge	1	0
2010-11	568	20-24	OTHER	0	HINDU	1	DELIVERY	8-12 years	1	0	0	2	0	10.7	3	38	2	LB	F	2345	3	IMMEDIATE	0	O80.0	SPONTANEOUS VERTEX DELIVERY							4	0	DISCHARGE	1	0
2010-11	568	20-24	ST	1	HINDU	1	DELIVERY	1-7 years	1	0	0	3	0	9.8	2	38	2	LB	F	2700	4	IMMEDIATE	0	O80.0	SPONTANEOUS VERTEX DELIVERY	NA						3	0	DISCHARGE	0	0
2013-14	568	30 and above	Other	0	Hindu	1	Delivery	1-7 years	3	2	2	3	0	11.2	4	39	2	Live Birth	Male	2785	4	Immediately	0	248	SPONTANEOUS VERTEX DELIVERY							3	0	Discharge	0	0
2013-14	569	20-24	ST	1	Hindu	1	Delivery	8-12 years	1	0	0	3	0	11.2	4	38	2	Live Birth	Male	3227	4	After Efforts	1	201	LABOUR & DELIVERY COMPLICATED BY BIOCHEMICAL EVIDENCE OF FETAL STRES							1	0	Discharge	0	0
2013-14	570	20-24	Other	0	Muslim	2	Delivery	8-12 years	1	0	0	3	0	11.1	4	39	2	Live Birth	Female	2748	4	Immediately	0	248	SPONTANEOUS VERTEX DELIVERY							3	0	Discharge	0	0
2013-14	571	20-24	ST	1	Hindu	1	Delivery	no educatio	3	2	2	3	0	11.8	4	39	2	Live Birth	Female	2408	3	Immediately	0	248	SPONTANEOUS VERTEX DELIVERY							3	0	Discharge	1	0
2010-11	572	20-24	ST	1	HINDU	1	DELIVERY	8-12 years	2	1	1	3	0	10.8	3	38	2	LB	F	2975	4	IMMEDIATE	0	O80.0	SPONTANEOUS VERTEX DELIVERY	NA						1	0	DISCHARGE	0	0
2013-14	572	20-24	Other	0	Hindu	1	Delivery	8-12 years	1	0	0	2	0	9.6	2	28	1	SB Fresh	Male	1088	1	Did not Cry	0	159	PRETERM DELIVERY	100	MATERNAL CARE FOR BREECH PRESENTATION					4	0	Discharge	1	1
2010-11	573	20-24	ST	1	HINDU	1	DELIVERY	no educatio	1	0	0	2	0	6.2	1	38	2	LB	F	2390	3	IMMEDIATE	0	O80.0	SPONTANEOUS VERTEX DELIVERY	O99.S	SEVERE ANEMIA BY OUR STANDARDS (<4gm%)					3	0	DISCHARGE	1	0
2010-11	573	20-24	OTHER	0	HINDU	1	DELIVERY	more than 12	1	0	0	2	0	9.3	2	38	2	LB	M	2320	3	IMMEDIATE	1	O41.0	OLIGOHYDRAMNIOS	O68.3	LABOUR & DELIVERY COMPLICATED BY BIOCHEMICAL EVIDENCE OF FETAL STRES	O68.1	LABOUR AND DELIVERY COMPLICATED BY MECONIUM IN AMNIOTIC FLUID			4	0	DISCHARGE	1	0
2013-14	573	25-29	ST	1	Hindu	1	Delivery	no educatio	3	2	2	2	0	9.3	2	39	2	Live Birth	Male	2710	4	Immediately	0	248	SPONTANEOUS VERTEX DELIVERY							1	0	Discharge	0	0
2010-11	574	20-24	ST	1	HINDU	1	DELIVERY	1-7 years	2	1	1	2	0	10.6	3	38	2	LB	M	3305	4	IMMEDIATE	0	O80.0	SPONTANEOUS VERTEX DELIVERY							1	0	DISCHARGE	0	0
2010-11	574	20-24	SC	0	HINDU	1	DELIVERY	8-12 years	1	0	0	2	0	9.8	2	38	2	LB	M	2560	4	IMMEDIATE	0	O80.0	SPONTANEOUS VERTEX DELIVERY							4	0	DISCHARGE	0	0
2010-11	575	25-29	OTHER	0	HINDU	1	DELIVERY	no educatio	1	0	0	2	0	12.9	4	38	2	LB	F	2830	4	IMMEDIATE	0	O80.0	SPONTANEOUS VERTEX DELIVERY	NA						1	0	DISCHARGE	0	0
2013-14	575	25-29	OBC	0	Hindu	1	Delivery	8-12 years	3	2	2	3	0	11.1	4	39	2	Live Birth	Male	3000	4	Immediately	0	248	SPONTANEOUS VERTEX DELIVERY							4	0	Discharge	0	0
2010-11	576	20-24	ST	1	HINDU	1	DELIVERY	1-7 years	1	0	0	2	0	8.2	2	33	1	LB	M	1530	2	IMMEDIATE	1	O32.1	MATERNAL CARE FOR BREECH PRESENTATION	O13	GESTATIONAL (PREG.IND.) HYPERTENSION WITHOUT SIGNIFICANT PROTEINURI					1	0	DISCHARGE	1	1
2012-13	576	20-24	ST	1	HINDU	1	DELIVERY	no educatio	2	1	1	2	0	11.3	4	38	2	LB	M	2570	4	IMMEDIATE	0	O80.0	SPONTANEOUS VERTEX DELIVERY	NA	NA					1	0	DISCHARGE	0	0
2013-14	576	20-24	Other	0	Muslim	2	Delivery	1-7 years	4	3	3	2	0	7.2	2	39	2	Live Birth	Male	2945	4	Immediately	0	248	SPONTANEOUS VERTEX DELIVERY	305	MODERATE ANEMIA BY OUR STANDARDS (4-7gm%)					1	0	Discharge	0	0
2013-14	577	20-24	OBC	0	Hindu	1	Delivery	no educatio	1	0	0	3	0	9.3	2	39	2	Live Birth	Female	2272	3	Immediately	1	160	FAILED MEDICAL INDUCTION OF LABOUR	201	LABOUR & DELIVERY COMPLICATED BY BIOCHEMICAL EVIDENCE OF FETAL STRES					1	0	Discharge	1	0
2010-11	578	20-24	ST	1	HINDU	1	DELIVERY	1-7 years	1	0	0	3	0	9.4	2	38	2	LB	M	2375	3	WITH TRY	0	O80.0	SPONTANEOUS VERTEX DELIVERY	O69.1	LABOUR & DELIVERY COMPLICATED BY CORD AROUND NECK, WITH COMPRESSION	O13	GESTATIONAL (PREG.IND.) HYPERTENSION WITHOUT SIGNIFICANT PROTEINURI			1	0	DISCHARGE	1	0
2010-11	578	20-24	OTHER	0	HINDU	1	DELIVERY	no educatio	1	0	0	2	0	9.4	2	38	2	LB	F	2300	3	IMMEDIATE	0	O80.0	SPONTANEOUS VERTEX DELIVERY	NA						4	0	DISCHARGE	1	0
2011-12	578	20-24	ST	1	HINDU	1	DELIVERY	1-7 years	3	2	2	3	0	10.2	3	37	2	LB	F	3097	4	IMMEDIATE	0	O80.0	SPONTANEOUS VERTEX DELIVERY	O13	GESTATIONAL (PREG.IND.) HYPERTENSION WITHOUT SIGNIFICANT PROTEINURI	NA	NA			1	0	DISCHARGE	0	0
2010-11	579	25-29	ST	1	HINDU	1	DELIVERY	no educatio	3	2	2	3	0	9.6	2	38	2	LB	M	2660	4	IMMEDIATE	0	O80.0	SPONTANEOUS VERTEX DELIVERY	NA		NA				1	0	DISCHARGE	0	0
2011-12	579	20-24	OBC	0	MUSLIM	2	DELIVERY	1-7 years	1	0	0	2	0	10.2	3	38	2	LB	M	2180	3	WITH TRY	0	O80.0	SPONTANEOUS VERTEX DELIVERY	O68.1	LABOUR AND DELIVERY COMPLICATED BY MECONIUM IN AMNIOTIC FLUID	O41.0	OLIGOHYDRAMNIOS			3	0	DISCHARGE	1	0
2013-14	579	20-24	ST	1	Hindu	1	Delivery	8-12 years	1	0	0	3	0	12.4	4	39	2	Live Birth	Female	2602	4	Immediately	0	248	SPONTANEOUS VERTEX DELIVERY							1	0	Discharge	0	0
2010-11	580	20-24	ST	1	HINDU	1	DELIVERY	no educatio	1	0	0	2	0			30	1	LB	M	1550	2	IMMEDIATE	0	O60	PRETERM DELIVERY							3	0	DISCHARGE	1	1
2010-11	580	25-29	ST	1	HINDU	1	DELIVERY	no educatio	1	0	0	3	0	12.5	4	38	2	LB	F	2380	3	IMMEDIATE	0	O80.0	SPONTANEOUS VERTEX DELIVERY							3	0	DISCHARGE	1	0
2013-14	581	20-24	Other	0	Hindu	1	Delivery	no educatio	1	0	0	2	0	13.5	4	39	2	Live Birth	Female	2540	4	Immediately	0	248	SPONTANEOUS VERTEX DELIVERY							4	0	Discharge	0	0
2010-11	582	30 and above	SC	0	HINDU	1	DELIVERY	no educatio	3	2	2	2	0	5.7	1	40	2	LB	M	3345	4	IMMEDIATE	0	O80.0	SPONTANEOUS VERTEX DELIVERY	O72.1	OTHER IMMEDIATE POSTPARTUM HAEMORRHAGE					4	1	DOR	0	0
2013-14	582	15-19	ST	1	Hindu	1	Delivery	1-7 years	1	0	0	2	0	10.4	3	38	2	Live Birth	Male	2510	4	Immediately	0	248	SPONTANEOUS VERTEX DELIVERY							1	0	Discharge	0	0
2010-11	583	20-24	ST	1	HINDU	1	DELIVERY	8-12 years	1	0	0	3	0	10.1	3	38	2	LB	M	2470	3	IMMEDIATE	0	O80.0	SPONTANEOUS VERTEX DELIVERY	NA						1	0	DISCHARGE	1	0
2011-12	583	20-24	ST	1	HINDU	1	DELIVERY	8-12 years	1	0	0	2	0	8.9	2	38	2	LB	M	2600	4	IMMEDIATE	0	O80.0	SPONTANEOUS VERTEX DELIVERY	NA		NA				1	0	DISCHARGE	0	0
2011-12	584	20-24	ST	1	HINDU	1	DELIVERY	no educatio	2	1	1	2	0	10.2	3	38	2	LB	F	2885	4	IMMEDIATE	0	O75.7	VAGINAL DELIVERY FOLLOWING PREVIOUS CAESAREAN SECTION	NA		NA				1	0	DISCHARGE	0	0
2013-14	584	20-24	ST	1	Hindu	1	Delivery	1-7 years	1	0	0	2	0	10.6	3	36	1	Live Birth	Male	2032	3	Immediately	1	100	MATERNAL CARE FOR BREECH PRESENTATION							1	0	Discharge	1	0
2010-11	585	20-24	SC	0	HINDU	1	DELIVERY	1-7 years	1	0	0	3	0	9.1	2	38	2	LB	M	2310	3	IMMEDIATE	0	O80.0	SPONTANEOUS VERTEX DELIVERY	NA						1	0	DISCHARGE	1	0
2010-11	585	20-24	ST	1	HINDU	1	DELIVERY	1-7 years	2	1	1	2	0	8	2	38	2	LB	M	2905	4	IMMEDIATE	0	O80.0	SPONTANEOUS VERTEX DELIVERY							1	0	DISCHARGE	0	0
2013-14	585	30 and above	Other	0	Muslim	2	Delivery	1-7 years	4	3	3	2	0	11.5	4	39	2	Live Birth	Male	2902	4	Immediately	0	248	SPONTANEOUS VERTEX DELIVERY							1	0	Discharge	0	0
2010-11	586	20-24	ST	1	HINDU	1	DELIVERY	1-7 years	3	2	2	3	0	10.1	3	38	2	LB	F	2480	3	IMMEDIATE	0	O80.0	SPONTANEOUS VERTEX DELIVERY							1	0	DISCHARGE	1	0
2010-11	586	20-24	ST	1	HINDU	1	DELIVERY	no educatio	1	0	0	3	0	9.4	2	38	2	LB	F	2625	4	IMMEDIATE	0	O80.0	SPONTANEOUS VERTEX DELIVERY	NA						1	0	DISCHARGE	0	0
2010-11	586	20-24	ST	1	HINDU	1	DELIVERY	8-12 years	1	0	0	3	0	11.9	4	38	2	LB	F	2095	3	WITH TRY	0	O80.0	SPONTANEOUS VERTEX DELIVERY							1	0	DISCHARGE	1	0
2010-11	586	15-19	ST	1	HINDU	1	DELIVERY	8-12 years	1	0	0	3	0	12.3	4	39	2	LB	M	3340	4	IMMEDIATE	0	O80.0	SPONTANEOUS VERTEX DELIVERY	NA	NA					1	0	DISCHARGE	0	0
2011-12	586	20-24	OBC	0	HINDU	1	DELIVERY	8-12 years	2	1	1	2	0	10.2	3	38	2	LB	M	2305	3	IMMEDIATE	0	O80.0	SPONTANEOUS VERTEX DELIVERY	NA		NA				1	0	DISCHARGE	1	0
2013-14	586	20-24	ST	1	Hindu	1	Delivery	1-7 years	1	0	0	2	0	11.9	4	39	2	Live Birth	Female	3362	4	Immediately	0	248	SPONTANEOUS VERTEX DELIVERY							1	0	Discharge	0	0
2011-12	587	30 and above	ST	1	HINDU	1	DELIVERY	more than 12	4	3	3	3	0	9	2	38	2	LB	F	2980	4	IMMEDIATE	0	O80.0	SPONTANEOUS VERTEX DELIVERY	NA		NA				1	0	DISCHARGE	0	0
2010-11	588	20-24	ST	1	HINDU	1	DELIVERY	8-12 years	1	0	0	3	0	9.2	2	38	2	LB	F	2400	3	IMMEDIATE	0	O80.0	SPONTANEOUS VERTEX DELIVERY	NA						1	0	DISCHARGE	1	0
2011-12	588	20-24	ST	1	HINDU	1	DELIVERY	no educatio	1	0	0	2	0	3.6	1	38	2	LB	F	2135	3	IMMEDIATE	0	O80.0	SPONTANEOUS VERTEX DELIVERY	O99.S	SEVERE ANEMIA BY OUR STANDARDS (<4gm%)	NA				1	1	DISCHARGE	1	0
2013-14	589	25-29	ST	1	Hindu	1	Delivery	8-12 years	2	1	1	2	0	10	2	39	2	Live Birth	Female	2260	3	Immediately	0	248	SPONTANEOUS VERTEX DELIVERY							1	0	Discharge	1	0
2010-11	591	20-24	OTHER	0	HINDU	1	DELIVERY	more than 12	1	0	0	3	0	12.5	4	38	2	LB	F	2500	4	IMMEDIATE	1	O68.1	LABOUR AND DELIVERY COMPLICATED BY MECONIUM IN AMNIOTIC FLUID	O68.3	LABOUR & DELIVERY COMPLICATED BY BIOCHEMICAL EVIDENCE OF FETAL STRES					1	0	DISCHARGE	0	0
2012-13	591	25-29	OBC	0	HINDU	1	DELIVERY	no educatio	1	0	0	1	0	11.6	4	33	1	LB	F	1880	2	IMMEDIATE	0	O60	PRETERM DELIVERY	NA	NA					1	0	DISCHARGE	1	1
2013-14	591	20-24	ST	1	Hindu	1	Delivery	8-12 years	2	1	1	2	0	10.6	3	39	2	Live Birth	Female	3216	4	Immediately	0	248	SPONTANEOUS VERTEX DELIVERY							1	0	Discharge	0	0
2010-11	592	20-24	ST	1	HINDU	1	DELIVERY	1-7 years	2	1	1	2	0	10.5	3	38	2	LB	M	2785	4	IMMEDIATE	0	O80.0	SPONTANEOUS VERTEX DELIVERY	NA						1	0	DISCHARGE	0	0
2011-12	592	25-29	ST	1	HINDU	1	DELIVERY		5	4	3	2	0	11.1	4	38	2	LB	F	2860	4	IMMEDIATE	0	O80.0	SPONTANEOUS VERTEX DELIVERY	NA	NA	NA				1	0	DISCHARGE	0	0
2010-11	593	25-29	ST	1	HINDU	1	DELIVERY	no educatio	4	3	3	3	0	8.4	2	38	2	LB	M	2435	3	IMMEDIATE	0	O80.0	SPONTANEOUS VERTEX DELIVERY	NA						1	0	DISCHARGE	1	0
2013-14	593	20-24	ST	1	Hindu	1	Delivery	1-7 years	2	1	1	2	0	10.3	3	39	2	Live Birth	Female	2900	4	Immediately	0	248	SPONTANEOUS VERTEX DELIVERY							1	0	Discharge	0	0
2010-11	594	20-24	OTHER	0	HINDU	1	DELIVERY	1-7 years	1	0	0	2	0	11.6	4	38	2	LB	M	2425	3	IMMEDIATE	0	O80.0	SPONTANEOUS VERTEX DELIVERY	O13	GESTATIONAL (PREG.IND.) HYPERTENSION WITHOUT SIGNIFICANT PROTEINURI					3	0	DISCHARGE	1	0
2013-14	594	20-24	OBC	0	Hindu	1	Delivery	no educatio	1	0	0	2	0	11.8	4	38	2	Live Birth	Female	2300	3	Immediately	0	248	SPONTANEOUS VERTEX DELIVERY							4	0	Discharge	1	0
2010-11	595	20-24	OTHER	0	HINDU	1	DELIVERY	more than 12	1	0	0	3	0	10.2	3	38	2	LB	M	3085	4	IMMEDIATE	1	O68.3	LABOUR & DELIVERY COMPLICATED BY BIOCHEMICAL EVIDENCE OF FETAL STRES	O65.1	OBSTRUCTED LABOUR DUE TO GENERALLY CONTRACTED PELVIS					4	0	DISCHARGE	0	0
2012-13	595	25-29	ST	1	HINDU	1	DELIVERY	1-7 years	1	0	0	2	0	10	2	38	2	LB	M	2780	4	IMMEDIATE	0	O68.3	LABOUR & DELIVERY COMPLICATED BY BIOCHEMICAL EVIDENCE OF FETAL STRES	NA	NA					1	0	DISCHARGE	0	0
2010-11	596	20-24	ST	1	HINDU	1	DELIVERY	8-12 years	1	0	0	2	0	11.1	4	39	2	LB	M	2270	3	IMMEDIATE	0	O80.0	SPONTANEOUS VERTEX DELIVERY	NA						1	0	DISCHARGE	1	0
2012-13	596	20-24	ST	1	HINDU	1	DELIVERY	8-12 years	1	0	0	2	0	9.2	2	38	2	LB	F	2620	4	IMMEDIATE	0	O80.0	SPONTANEOUS VERTEX DELIVERY							1	0	DISCHARGE	0	0
2013-14	596	25-29	ST	1	Hindu	1	Delivery	8-12 years	1	0	0	2	0	5.9	1	38	2	Live Birth	Male	2722	4	Immediately	0	248	SPONTANEOUS VERTEX DELIVERY	306	SEVERE ANEMIA BY OUR STANDARDS (<4gm%)					1	0	Discharge	0	0
2013-14	597	20-24	ST	1	Hindu	1	Delivery	8-12 years	1	0	0	2	0	12.6	4	39	2	Live Birth	Male	2268	3	Immediately	0	248	SPONTANEOUS VERTEX DELIVERY							1	0	Discharge	1	0
2010-11	598	20-24	ST	1	HINDU	1	DELIVERY	no educatio	2	1	1	2	0	8.1	2	38	2	LB	F	2770	4	IMMEDIATE	0	O80.0	SPONTANEOUS VERTEX DELIVERY	NA						1	0	DISCHARGE	0	0
2010-11	598	20-24	ST	1	HINDU	1	DELIVERY	1-7 years	1	0	0	2	0	10.5	3	38	2	LB	M	2520	4	IMMEDIATE	0	O80.0	SPONTANEOUS VERTEX DELIVERY	O32.1	MATERNAL CARE FOR BREECH PRESENTATION					1	0	DISCHARGE	0	0
2013-14	598	20-24	ST	1	Hindu	1	Delivery	8-12 years	1	0	0	2	0	10.4	3	39	2	Live Birth	Male	2469	3	Immediately	0	248	SPONTANEOUS VERTEX DELIVERY							1	0	Discharge	1	0
2010-11	599	25-29	ST	1	HINDU	1	DELIVERY	8-12 years	1	0	0	2	0	8.6	2	38	2	LB	F	2740	4	IMMEDIATE	0	O80.0	SPONTANEOUS VERTEX DELIVERY	NA						1	0	DISCHARGE	0	0
2013-14	599	20-24	ST	1	Hindu	1	Delivery	8-12 years	1	0	0	2	0	11.6	4	39	2	Live Birth	Male	1964	2	Immediately	0	248	SPONTANEOUS VERTEX DELIVERY							1	0	Discharge	1	1
2012-13	600	20-24	OTHER	0	HINDU	1	DELIVERY	no educatio	1	0	0	1	0	10.2	3	40	2	LB	F	2815	4	IMMEDIATE	0	O80.0	SPONTANEOUS VERTEX DELIVERY							2	0	DISCHARGE	0	0
2013-14	601	20-24	ST	1	Hindu	1	Delivery	1-7 years	3	0	0	3	0	10.8	3	32	1	Live Birth	Female	1560	2	Immediately	0	159	PRETERM DELIVERY							1	0	Discharge	1	1
2011-12	603	30 and above	OBC	0	MUSLIM	2	DELIVERY	1-7 years	2	1	1	3	1	12.2	4	40	2	LB	M	3190	4	IMMEDIATE	1	O34.2	MATERNAL CARE DUE TO UTERINE SCAR FROM PREVIOUS SURGERY	BOH	BOH	O98.0	TUBERCULOSIS COMPLICATING PREGNANCY, CHILDBIRTH AND THE PUERPERIUM			3	0	DISCHARGE	0	0
2010-11	604	20-24	OTHER	0	HINDU	1	DELIVERY	1-7 years	1	0	0	2	0	11.2	4	38	2	LB	M	2005	3	IMMEDIATE	0	O80.0	SPONTANEOUS VERTEX DELIVERY							1	0	DISCHARGE	1	0
2012-13	604	30 and above	SC	0	HINDU	1	DELIVERY	more than 12	1	0	0	3	0	9.7	2	38	2	LB	F	2675	4	IMMEDIATE	0	O80.0	SPONTANEOUS VERTEX DELIVERY							4	0	DISCHARGE	0	0
2010-11	605	15-19	ST	1	HINDU	1	DELIVERY	8-12 years	1	0	0	3	0	11.8	4	38	2	LB	F	2365	3	IMMEDIATE	1	O41.1	INFECTION OF AMNIOTIC SAC AND MEMBRANES							1	0	DISCHARGE	1	0
2012-13	606	20-24	ST	1	HINDU	1	DELIVERY	1-7 years	1	0	0	2	0	10.5	3	38	2	LB	F	2610	4	IMMEDIATE	0	O80.0	SPONTANEOUS VERTEX DELIVERY							1	0	DISCHARGE	0	0
2013-14	606	20-24	ST	1	Hindu	1	Delivery	1-7 years	1	0	0	3	0	9.2	2	39	2	Live Birth	Male	2844	4	Immediately	0	248	SPONTANEOUS VERTEX DELIVERY							1	0	Discharge	0	0
2010-11	607	20-24	ST	1	HINDU	1	DELIVERY	8-12 years	1	0	0	3	0	11.3	4	38	2	LB	F	1790	2	IMMEDIATE	0	O80.0	SPONTANEOUS VERTEX DELIVERY	O13	GESTATIONAL (PREG.IND.) HYPERTENSION WITHOUT SIGNIFICANT PROTEINURI					1	0	DISCHARGE	1	1
2013-14	607	20-24	ST	1	Hindu	1	Delivery	8-12 years	2	1	1	1	0	8.6	2	39	2	Live Birth	Male	2306	3	Immediately	1	204	LABOUR AND DELIVERY COMPLICATED BY PROLAPSE OF CORD							1	0	Discharge	1	0
2012-13	608	20-24	ST	1	HINDU	1	DELIVERY	8-12 years	1	0	0	2	0	11.4	4	38	2	LB	F	2550	4	IMMEDIATE	0	O80.0	SPONTANEOUS VERTEX DELIVERY							1	0	DISCHARGE	0	0
2013-14	608	25-29	ST	1	Hindu	1	Delivery	no educatio	2	1	1	2	0	12.9	4	39	2	Live Birth	Female	2380	3	Immediately	0	248	SPONTANEOUS VERTEX DELIVERY							1	0	Discharge	1	0
2010-11	610	20-24	ST	1	HINDU	1	DELIVERY	1-7 years	1	0	0	2	0	9.5	2	36	1	LB	M	2410	3	IMMEDIATE	0	O60	PRETERM DELIVERY	NA						1	0	DISCHARGE	1	0
2010-11	610	20-24	ST	1	HINDU	1	DELIVERY	8-12 years	1	0	0	2	0	11.2	4	38	2	LB	M	2730	4	IMMEDIATE	0	O80.0	SPONTANEOUS VERTEX DELIVERY							1	0	DISCHARGE	0	0
2012-13	610	20-24	ST	1	HINDU	1	DELIVERY	8-12 years	1	0	0	2	0	10	2	38	2	LB	M	2755	4	IMMEDIATE	0	O80.0	SPONTANEOUS VERTEX DELIVERY							1	0	DISCHARGE	0	0
2013-14	610	30 and above	ST	1	Hindu	1	Delivery	no educatio	4	3	3	2	0	11.1	4	40	2	Live Birth	Female	2580	4	Immediately	0	248	SPONTANEOUS VERTEX DELIVERY	61	GESTATIONAL (PREG.IND.) HYPERTENSION WITHOUT SIGNIFICANT PROTEINURI					1	0	Discharge	0	0
2010-11	611	20-24	ST	1	HINDU	1	DELIVERY	no educatio	1	0	0	2	0	8.6	2	38	2	LB	M	2650	4	IMMEDIATE	0	O80.0	SPONTANEOUS VERTEX DELIVERY	O99.M	MODERATE ANEMIA BY OUR STANDARDS (4-7gm%)	NA				1	0	DISCHARGE	0	0
2010-11	611	20-24	OTHER	0	HINDU	1	DELIVERY	1-7 years	1	0	0	3	0	13.2	4	39	2	LB	M	2340	3	IMMEDIATE	0	O80.0	SPONTANEOUS VERTEX DELIVERY							1	0	DISCHARGE	1	0
2013-14	611	20-24	ST	1	Hindu	1	Delivery	8-12 years	1	0	0	2	0	8.7	2	39	2	Live Birth	Female	2070	3	Immediately	0	248	SPONTANEOUS VERTEX DELIVERY							1	0	Discharge	1	0
2012-13	612	20-24	OTHER	0	HINDU	1	DELIVERY	8-12 years	2	1	1	2	0	10.7	3	38	2	LB	M	3240	4	IMMEDIATE	0	O80.0	SPONTANEOUS VERTEX DELIVERY							1	0	DISCHARGE	0	0
2010-11	613	20-24	ST	1	HINDU	1	DELIVERY	8-12 years	1	0	0	2	0	10.1	3	38	2	LB	F	2135	3	IMMEDIATE	0	O80.0	SPONTANEOUS VERTEX DELIVERY							1	0	DISCHARGE	1	0
2013-14	614	20-24	OBC	0	Hindu	1	Delivery	8-12 years	1	0	0	2	0	11.5	4	39	2	Live Birth	Male	3020	4	Immediately	0	248	SPONTANEOUS VERTEX DELIVERY							4	0	Discharge	0	0
2010-11	615	20-24	OTHER	0	HINDU	1	DELIVERY	1-7 years	1	0	0	2	0	8.5	2	38	2	LB	F	2450	3	IMMEDIATE	0	O80.0	SPONTANEOUS VERTEX DELIVERY							2	0	DISCHARGE	1	0
2013-14	615	20-24	ST	1	Hindu	1	Delivery	no educatio	3	2	2	2	0	8.2	2	39	2	Live Birth	Male	2370	3	Immediately	0	248	SPONTANEOUS VERTEX DELIVERY							1	0	Discharge	1	0
2011-12	617	25-29	OBC	0	MUSLIM	2	DELIVERY	no educatio	4	3	3	3	0	10.5	3	38	2	LB	F	2865	4	IMMEDIATE	0	O80.0	SPONTANEOUS VERTEX DELIVERY	NA		NA				1	0	DISCHARGE	0	0
2013-14	617	20-24	ST	1	Hindu	1	Delivery	1-7 years	1	0	0	1	0			28	1	Live Birth	Male	1212	1	Immediately	0	159	PRETERM DELIVERY							1	0	Discharge	1	1
2011-12	618	20-24	ST	1	HINDU	1	DELIVERY	1-7 years	1	0	0	2	0	11.3	4	38	2	LB	F	1990	2	IMMEDIATE	0	O80.0	SPONTANEOUS VERTEX DELIVERY	NA		NA				1	0	DISCHARGE	1	1
2013-14	618	25-29	ST	1	Hindu	1	Delivery	8-12 years	2	1	1	3	0	12.9	4	38	2	Live Birth	Female	3164	4	Immediately	0	61	GESTATIONAL (PREG.IND.) HYPERTENSION WITHOUT SIGNIFICANT PROTEINURI	248	SPONTANEOUS VERTEX DELIVERY					1	0	Discharge	0	0
2011-12	620	20-24	OBC	0	HINDU	1	DELIVERY	no educatio	1	0	0	2	0	11	3	38	2	LB	M	2875	4	IMMEDIATE	0	O80.0	SPONTANEOUS VERTEX DELIVERY	NA		NA				4	0	DISCHARGE	0	0
2013-14	620	20-24	ST	1	Hindu	1	Delivery	8-12 years	1	0	0	2	0	10.1	3	39	2	Live Birth	Female	2266	3	Immediately	0	248	SPONTANEOUS VERTEX DELIVERY							1	0	Discharge	1	0
2011-12	621	20-24	ST	1	HINDU	1	DELIVERY	1-7 years	1	0	0	2	0	10.5	3	38	2	LB	M	2095	3	IMMEDIATE	0	O80.0	SPONTANEOUS VERTEX DELIVERY	NA		NA				1	0	DISCHARGE	1	0
2013-14	623	20-24	ST	1	Hindu	1	Delivery	8-12 years	1	0	0	2	0	12.5	4	39	2	Live Birth	Female	2372	3	Immediately	0	248	SPONTANEOUS VERTEX DELIVERY							1	0	Discharge	1	0
2010-11	624	20-24	ST	1	HINDU	1	DELIVERY	1-7 years	1	0	0	2	0	10.4	3	32	1	LB	F	1475	1	IMMEDIATE	0	O60	PRETERM DELIVERY	O32.1	MATERNAL CARE FOR BREECH PRESENTATION	O42.1	PREMATURE RUPTURE OF MEMBRANES, ONSET OF LABOUR AFTER 24 HOURS			1	0	DISCHARGE	1	1
2013-14	624	20-24	Other	0	Hindu	1	Delivery	8-12 years	2	1	1	2	0	10.4	3	39	2	Live Birth	Female	2464	3	Immediately	0	248	SPONTANEOUS VERTEX DELIVERY							4	0	Discharge	1	0
2010-11	626	20-24	OTHER	0	HINDU	1	DELIVERY	8-12 years	2	1	1	2	0	12.2	4	38	2	LB	F	3045	4	IMMEDIATE	0	O80.0	SPONTANEOUS VERTEX DELIVERY	NA						1	0	DISCHARGE	0	0
2013-14	626	20-24	ST	1	Hindu	1	Delivery	8-12 years	3	2	2	3	0	8.9	2	39	2	Live Birth	Male	3442	4	Immediately	0	248	SPONTANEOUS VERTEX DELIVERY							1	0	Discharge	0	0
2010-11	627	15-19	OTHER	0	HINDU	1	DELIVERY	1-7 years	1	0	0	3	0	8.8	2	38	2	LB	M	2710	4	IMMEDIATE	0	O80.0	SPONTANEOUS VERTEX DELIVERY							1	0	DISCHARGE	0	0
2010-11	627	25-29	ST	1	HINDU	1	DELIVERY	no educatio	3	2	2	2	0	9	2	38	2	LB	M	2915	4	IMMEDIATE	0	O80.0	SPONTANEOUS VERTEX DELIVERY							1	0	DISCHARGE	0	0
2013-14	627	15-19	ST	1	Hindu	1	Delivery	8-12 years	1	0	0	1	0	9.6	2	38	2	Live Birth	Female	2685	4	Immediately	0	248	SPONTANEOUS VERTEX DELIVERY							4	0	Discharge	0	0
2010-11	628	20-24	ST	1	HINDU	1	DELIVERY	no educatio	1	0	0	2	0	10.1	3	38	2	LB	F	2780	4	IMMEDIATE	0	O80.0	SPONTANEOUS VERTEX DELIVERY							1	0	DISCHARGE	0	0
2013-14	628	20-24	OBC	0	Hindu	1	Delivery	1-7 years	2	1	1	2	0	10.7	3	38	2	Live Birth	Male	2076	3	Immediately	0	248	SPONTANEOUS VERTEX DELIVERY							3	0	Discharge	1	0
2010-11	629	20-24	ST	1	HINDU	1	DELIVERY	no educatio	1	0	0	2	0	12.5	4	38	2	LB	M	2665	4	IMMEDIATE	0	O80.0	SPONTANEOUS VERTEX DELIVERY							1	0	DISCHARGE	0	0
2013-14	630	20-24	ST	1	Hindu	1	Delivery	no educatio	1	0	0	2	0	10.7	3	39	2	Live Birth	Male	2668	4	Immediately	0	248	SPONTANEOUS VERTEX DELIVERY							1	0	Discharge	0	0
2010-11	631	20-24	ST	1	HINDU	1	DELIVERY	1-7 years	1	0	0	3	0	9.5	2	38	2	LB	M	3160	4	IMMEDIATE	1	O65.1	OBSTRUCTED LABOUR DUE TO GENERALLY CONTRACTED PELVIS							1	0	DISCHARGE	0	0
2013-14	631	20-24	ST	1	Hindu	1	Delivery	1-7 years	1	0	0	3	0	11.9	4	39	2	Live Birth	Female	2368	3	Immediately	0	248	SPONTANEOUS VERTEX DELIVERY							1	0	Discharge	1	0
2010-11	632	25-29	ST	1	HINDU	1	DELIVERY	1-7 years	3	2	2	2	1	10.5	3	36	1	LB	M	1700	2	IMMEDIATE	1	O34.2	MATERNAL CARE DUE TO UTERINE SCAR FROM PREVIOUS SURGERY							1	0	DISCHARGE	1	1
2010-11	632	25-29	OTHER	0	HINDU	1	DELIVERY	no educatio	2	1	1	1	0	4.4	1	38	2	LB	F	2095	3	IMMEDIATE	0	O99.S	SEVERE ANEMIA BY OUR STANDARDS (<4gm%)	O80.0	SPONTANEOUS VERTEX DELIVERY					4	1	DISCHARGE	1	0
2012-13	632	20-24	OTHER	0	HINDU	1	DELIVERY	8-12 years	1	0	0	2	0	11.8	4	38	2	LB	F	2600	4	IMMEDIATE	0	O80.0	SPONTANEOUS VERTEX DELIVERY							1	0	DISCHARGE	0	0
2012-13	633	20-24	ST	1	HINDU	1	DELIVERY	1-7 years	1	0	0	2	0	10.5	3	32	1	LB	F	1895	2	IMMEDIATE	0	O60	PRETERM DELIVERY	O32.1	MATERNAL CARE FOR BREECH PRESENTATION					1	0	DISCHARGE	1	1
2010-11	634	15-19	ST	1	HINDU	1	DELIVERY	1-7 years	1	0	0	2	0	10.5	3	38	2	LB	M	2815	4	IMMEDIATE	0	O80.0	SPONTANEOUS VERTEX DELIVERY	O13	GESTATIONAL (PREG.IND.) HYPERTENSION WITHOUT SIGNIFICANT PROTEINURI					1	0	DISCHARGE	0	0
2010-11	634	20-24	ST	1	HINDU	1	DELIVERY	no educatio	1	0	0	2	0	10	2	40	2	LB	F	2865	4	IMMEDIATE	0	O80.0	SPONTANEOUS VERTEX DELIVERY							1	0	DISCHARGE	0	0
2013-14	634	20-24	Other	0	Muslim	2	Delivery	8-12 years	1	0	0	2	0	11.3	4	39	2	Live Birth	Female	2700	4	Immediately	1	182	OBSTRUCTED LABOUR DUE TO GENERALLY CONTRACTED PELVIS							1	0	Discharge	0	0
2010-11	635	20-24	OTHER	0	HINDU	1	DELIVERY	8-12 years	1	0	0	2	0	9.6	2	38	2	LB	F	3065	4	IMMEDIATE	0	O80.0	SPONTANEOUS VERTEX DELIVERY							4	0	DISCHARGE	0	0
2013-14	636	15-19	ST	1	Hindu	1	Delivery	1-7 years	1	0	0	2	0	11.1	4	39	2	Live Birth	Female	2500	4	Immediately	0	248	SPONTANEOUS VERTEX DELIVERY							1	0	Discharge	0	0
2010-11	637	15-19	OTHER	0	HINDU	1	DELIVERY	1-7 years	1	0	0	2	0	10.8	3	38	2	LB	F	2520	4	IMMEDIATE	1	O68.3	LABOUR & DELIVERY COMPLICATED BY BIOCHEMICAL EVIDENCE OF FETAL STRES	NA		NA				1	0	DISCHARGE	0	0
2010-11	637	20-24	ST	1	HINDU	1	DELIVERY	1-7 years	2	1	1	2	0	10.2	3	34	1	LB	F	1830	2	IMMEDIATE	0	O60	PRETERM DELIVERY	NA		NA				1	0	DISCHARGE	1	1
2013-14	638	20-24	ST	1	Hindu	1	Delivery	8-12 years	1	0	0	3	0	9.9	2	37	2	Live Birth	Male	2328	3	Immediately	0	248	SPONTANEOUS VERTEX DELIVERY							1	0	Discharge	1	0
2010-11	639	25-29	ST	1	HINDU	1	DELIVERY	1-7 years	2	1	1		0	11.2	4	38	2	LB	M	2485	3	IMMEDIATE	0	O80.0	SPONTANEOUS VERTEX DELIVERY	NA	NA					1	0	DISCHARGE	1	0
2013-14	639	20-24	ST	1	Hindu	1	Delivery	1-7 years	3	2	2	2	0	10.5	3	38	2	Live Birth	Male	3652	4	Immediately	0	248	SPONTANEOUS VERTEX DELIVERY							1	0	Discharge	0	0
2010-11	640	20-24	ST	1	HINDU	1	DELIVERY	8-12 years	2	1	1	3	0	9.3	2	38	2	LB	M	3005	4	IMMEDIATE	0	O80.0	SPONTANEOUS VERTEX DELIVERY	D57.1	SICKLE CELL ANEMIA WITHOUT CRISIS	NA				1	0	DISCHARGE	0	0
2013-14	640	20-24	ST	1	Hindu	1	Delivery	1-7 years	2	1	1	2	0	7.7	2	38	2	Live Birth	Male	2836	4	Immediately	0	248	SPONTANEOUS VERTEX DELIVERY	305	MODERATE ANEMIA BY OUR STANDARDS (4-7gm%)					1	0	Discharge	0	0
2010-11	641	20-24	ST	1	HINDU	1	DELIVERY	1-7 years	3	2	2	3	1	10.2	3	38	2	LB	M	2785	4	IMMEDIATE	1	O34.2	MATERNAL CARE DUE TO UTERINE SCAR FROM PREVIOUS SURGERY	O40	POLYHYDRAMNIOS					1	0	DISCHARGE	0	0
2012-13	641	20-24	ST	1	HINDU	1	DELIVERY	no educatio	3	0	0	2	0	9.2	2	32	1	LB	M	1900	2	IMMEDIATE	0	O60	PRETERM DELIVERY							1	0	DISCHARGE	1	1
2010-11	642	20-24	OTHER	0	HINDU	1	DELIVERY	8-12 years	1	0	0	2	0	10.8	3	38	2	LB	M	2380	3	IMMEDIATE	0	O80.0	SPONTANEOUS VERTEX DELIVERY	O13	GESTATIONAL (PREG.IND.) HYPERTENSION WITHOUT SIGNIFICANT PROTEINURI					4	0	DISCHARGE	1	0
2013-14	642	20-24	ST	1	Hindu	1	Delivery	1-7 years	1	0	0	3	0	11.8	4	39	2	Live Birth	Female	2735	4	Immediately	0	248	SPONTANEOUS VERTEX DELIVERY							1	0	Discharge	0	0
2010-11	643	20-24	ST	1	HINDU	1	DELIVERY	8-12 years	1	0	0	3	0	10.1	3	38	2	LB	F	2635	4	IMMEDIATE	0	O80.0	SPONTANEOUS VERTEX DELIVERY	NA						1	0	DISCHARGE	0	0
2013-14	643	25-29	Other	0	Hindu	1	Delivery	more than 12	1	0	0	3	0	11.1	4	34	1	Live Birth	Male	2500	4	Immediately	1	146	PREMATURE RUPTURE OF MEMBRANES, ONSET OF LABOUR AFTER 24 HOURS							1	0	Discharge	0	0
2010-11	644	25-29	ST	1	HINDU	1	DELIVERY	1-7 years	8	7	3	2	0	9.7	2	38	2	LB	F	2200	3	IMMEDIATE	0	O80.0	SPONTANEOUS VERTEX DELIVERY							1	0	DISCHARGE	1	0
2010-11	645	20-24	SC	0	HINDU	1	DELIVERY	1-7 years	1	0	0	1	0	12.4	4	38	2	LB	M	1675	2	IMMEDIATE	0	O80.0	SPONTANEOUS VERTEX DELIVERY	O13	GESTATIONAL (PREG.IND.) HYPERTENSION WITHOUT SIGNIFICANT PROTEINURI	O36.5	MATERNAL CARE FOR POOR FETAL GROWTH			3	0	DISCHARGE	1	1
2013-14	645	20-24	ST	1	Hindu	1	Delivery	8-12 years	1	0	0	2	0	11.8	4	39	2	Live Birth	Male	2712	4	Immediately	0	61	GESTATIONAL (PREG.IND.) HYPERTENSION WITHOUT SIGNIFICANT PROTEINURI							1	0	Discharge	0	0
2013-14	646	20-24	ST	1	Hindu	1	Delivery	no educatio	1	0	0	1	0	9.3	2	37	2	Live Birth	Male	2414	3	Immediately	1	199	LABOUR AND DELIVERY COMPLICATED BY MECONIUM IN AMNIOTIC FLUID							1	0	Discharge	1	0
2010-11	647	25-29	ST	1	HINDU	1	DELIVERY	more than 12	1	0	0	3	0	11.1	4	38	2	LB	F	2105	3	IMMEDIATE	0	O80.0	SPONTANEOUS VERTEX DELIVERY							2	0	DISCHARGE	1	0
2012-13	647	20-24	ST	1	HINDU	1	DELIVERY	1-7 years	1	0	0	2	0	10.2	3	38	2	LB	F	2665	4	IMMEDIATE	0	O80.0	SPONTANEOUS VERTEX DELIVERY							1	0	DISCHARGE	0	0
2013-14	647	20-24	ST	1	Hindu	1	Delivery	more than 12	1	0	0	2	0	11.2	4	39	2	Live Birth	Female	2424	3	Immediately	0	248	SPONTANEOUS VERTEX DELIVERY							1	0	Discharge	1	0
2010-11	648	20-24	ST	1	HINDU	1	DELIVERY	no educatio	3	2	2	2	0	10.8	3	38	2	LB	M	2215	3	IMMEDIATE	0	O80.0	SPONTANEOUS VERTEX DELIVERY							1	0	DISCHARGE	1	0
2012-13	648	20-24	OTHER	0	HINDU	1	DELIVERY	1-7 years	1	0	0	2	0	11.8	4	38	2	LB	M	3190	4	IMMEDIATE	0	O80.0	SPONTANEOUS VERTEX DELIVERY	NA	NA					4	0	DISCHARGE	0	0
2013-14	648	20-24	ST	1	Hindu	1	Delivery	8-12 years	1	0	0	2	0	10.9	3	38	2	Live Birth	Male	2366	3	Immediately	0	248	SPONTANEOUS VERTEX DELIVERY							1	0	Discharge	1	0
2010-11	649	25-29	ST	1	HINDU	1	DELIVERY	1-7 years	3	2	2	2	0	8	2	38	2	LB	F	2280	3	IMMEDIATE	0	O80.0	SPONTANEOUS VERTEX DELIVERY							1	0	DISCHARGE	1	0
2013-14	649	20-24	ST	1	Hindu	1	Delivery	8-12 years	2	1	1	2	1	8.9	2	39	2	Live Birth	Female	2890	4	Immediately	1	120	MATERNAL CARE DUE TO UTERINE SCAR FROM PREVIOUS SURGERY							1	0	Discharge	0	0
2010-11	650	20-24	ST	1	HINDU	1	DELIVERY	1-7 years	2	1	1	2	1	11.8	4	38	2	LB	M	2855	4	IMMEDIATE	0	O34.2	MATERNAL CARE DUE TO UTERINE SCAR FROM PREVIOUS SURGERY	O75.7	VAGINAL DELIVERY FOLLOWING PREVIOUS CAESAREAN SECTION					1	0	DISCHARGE	0	0
2013-14	650	25-29	ST	1	Hindu	1	Delivery	1-7 years	3	2	2	2	0	11.6	4	39	2	Live Birth	Male	2658	4	Immediately	0	248	SPONTANEOUS VERTEX DELIVERY							1	0	Discharge	0	0
2010-11	651	20-24	ST	1	HINDU	1	DELIVERY	no educatio	1	0	0	2	0	7.4	2	38	2	LB	F	2665	4	IMMEDIATE	0	O80.0	SPONTANEOUS VERTEX DELIVERY	NA	NA					4	0	DISCHARGE	0	0
2010-11	651	25-29	ST	1	HINDU	1	DELIVERY	1-7 years	5	4	3	2	0	5.2	1	38	2	LB	M	2600	4	IMMEDIATE	0	O80.0	SPONTANEOUS VERTEX DELIVERY							1	1	DISCHARGE	0	0
2013-14	651	20-24	ST	1	Hindu	1	Delivery	8-12 years	1	0	0	2	0	11.3	4	39	2	Live Birth	Male	2825	4	Immediately	0	248	SPONTANEOUS VERTEX DELIVERY							1	0	Discharge	0	0
2012-13	652	20-24	ST	1	HINDU	1	DELIVERY	no educatio	1	0	0	3	0	11.1	4	39	2	LB	F	2765	4	IMMEDIATE	0	O80.0	SPONTANEOUS VERTEX DELIVERY	NA	NA					1	0	DISCHARGE	0	0
2013-14	653	20-24	ST	1	Hindu	1	Delivery	1-7 years	2	1	1	2	0	11.3	4	39	2	Live Birth	Female	2164	3	Immediately	0	248	SPONTANEOUS VERTEX DELIVERY							1	0	Discharge	1	0
2011-12	654	20-24	SC	0	HINDU	1	DELIVERY	more than 12	1	0	0	3	0	13.5	4	40	2	LB	M	2890	4	IMMEDIATE	1	O68.1	LABOUR AND DELIVERY COMPLICATED BY MECONIUM IN AMNIOTIC FLUID	O68.3	LABOUR & DELIVERY COMPLICATED BY BIOCHEMICAL EVIDENCE OF FETAL STRES					3	0	DISCHARGE	0	0
2013-14	654	20-24	ST	1	Hindu	1	Delivery	1-7 years	1	0	0	2	0	10.3	3	39	2	Live Birth	Male	2128	3	Immediately	0	248	SPONTANEOUS VERTEX DELIVERY							1	0	Discharge	1	0
2013-14	656	25-29	OBC	0	Hindu	1	Delivery	8-12 years	2	1	1	3	0	13.9	4	39	2	Live Birth	Male	2208	3	Immediately	0	248	SPONTANEOUS VERTEX DELIVERY							2	0	Discharge	1	0
2011-12	657	20-24	ST	1	HINDU	1	DELIVERY	1-7 years	1	0	0	3	0	10.1	3	36	1	LB	M	2535	4	IMMEDIATE	1	O32.1	MATERNAL CARE FOR BREECH PRESENTATION							1	0	DISCHARGE	0	0
2013-14	657	20-24	ST	1	Hindu	1	Delivery	1-7 years	3	2	2	2	0	10.1	3	38	2	Live Birth	Female	2700	4	Immediately	0	248	SPONTANEOUS VERTEX DELIVERY							1	0	Discharge	0	0
2010-11	658	25-29	ST	1	HINDU	1	DELIVERY	no educatio	2	1	1	2	0	8.1	2	32	1	LB	M	1595	2	IMMEDIATE	0	O60	PRETERM DELIVERY	NA						1	0	DISCHARGE	1	1
2013-14	658	20-24	ST	1	Hindu	1	Delivery	8-12 years	3	2	2	2	0	8.2	2	39	2	Live Birth	Male	3520	4	Immediately	0	248	SPONTANEOUS VERTEX DELIVERY							1	0	Discharge	0	0
2011-12	659	20-24	ST	1	HINDU	1	DELIVERY	8-12 years	1	0	0	3	0	10.2	3	38	2	LB	M	3140	4	IMMEDIATE	0	O80.0	SPONTANEOUS VERTEX DELIVERY							1	0	DISCHARGE	0	0
2013-14	659	20-24	ST	1	Hindu	1	Delivery	1-7 years	1	0	0	2	0	8.8	2	32	1	SB Fresh	Female	1524	2	Did not Cry	0	1	SEVERE PRE-ECLAMPSIA							1	0	Discharge	1	1
2010-11	660	20-24	OTHER	0	HINDU	1	DELIVERY	8-12 years	1	0	0	3	0	9.7	2	38	2	LB	F	2281	3	IMMEDIATE	0	O80.0	SPONTANEOUS VERTEX DELIVERY	NA		NA				3	0	DISCHARGE	1	0
2013-14	661	20-24	ST	1	Hindu	1	Delivery	1-7 years	1	0	0	2	0	11.8	4	39	2	Live Birth	Male	2196	3	Immediately	0	248	SPONTANEOUS VERTEX DELIVERY							1	0	Discharge	1	0
2010-11	663	15-19	OTHER	0	HINDU	1	DELIVERY	8-12 years	1	0	0	3	0	9.8	2	37	2	LB	M	3170	4	IMMEDIATE	0	O80.0	SPONTANEOUS VERTEX DELIVERY	O42.0	PREMATURE RUPTURE OF MEMBRANES, ONSET OF LABOUR WITHIN 24 HOURS					1	0	DISCHARGE	0	0
2013-14	663	20-24	ST	1	Hindu	1	Delivery	no educatio	1	0	0	2	0	10	2	41	2	Live Birth	Male	2991	4	After Efforts	0	248	SPONTANEOUS VERTEX DELIVERY							4	0	Discharge	0	0
2010-11	664	20-24	ST	1	HINDU	1	DELIVERY	1-7 years	2	1	1	2	0	11.2	4	38	2	LB	M	2660	4	IMMEDIATE	0	O80.0	SPONTANEOUS VERTEX DELIVERY	NA		NA				1	0	DISCHARGE	0	0
2010-11	664	20-24	ST	1	HINDU	1	DELIVERY	8-12 years	1	0	0	3	0	11.4	4	38	2	LB	M	3090	4	IMMEDIATE	0	O80.0	SPONTANEOUS VERTEX DELIVERY							1	0	DISCHARGE	0	0
2010-11	665	20-24	ST	1	HINDU	1	DELIVERY	1-7 years	2	1	1	3	0	8.9	2	38	2	LB	F	2805	4	IMMEDIATE	0	O80.0	SPONTANEOUS VERTEX DELIVERY	NA						1	0	DISCHARGE	0	0
2011-12	665	20-24	OBC	0	HINDU	1	DELIVERY	8-12 years	2	1	1	3	0	8	2	38	2	LB	F	2895	4	IMMEDIATE	0	O80.0	SPONTANEOUS VERTEX DELIVERY							2	0	DISCHARGE	0	0
2013-14	665	20-24	ST	1	Hindu	1	Delivery	8-12 years	1	0	0	2	0	11.8	4	39	2	Live Birth	Female	2855	4	Immediately	0	248	SPONTANEOUS VERTEX DELIVERY							3	0	Discharge	0	0
2010-11	666	20-24	ST	1	HINDU	1	DELIVERY	1-7 years	1	0	0	2	0	7.4	2	38	2	LB	F	2750	4	IMMEDIATE	0	O80.0	SPONTANEOUS VERTEX DELIVERY	O42.0	PREMATURE RUPTURE OF MEMBRANES, ONSET OF LABOUR WITHIN 24 HOURS					1	0	DISCHARGE	0	0
2011-12	667	30 and above	ST	1	HINDU	1	DELIVERY	1-7 years	4	1	1	3	0	10	2	38	2	LB	M	2855	4	IMMEDIATE	0	O80.0	SPONTANEOUS VERTEX DELIVERY							1	0	DISCHARGE	0	0
2013-14	667	25-29	ST	1	Hindu	1	Delivery	no educatio	3	2	2	2	0	7.8	2	28	1	Live Birth	Female	1204	1	After Efforts	1	141	PLACENTA PRAEVIA WITH HAEMORRHAGE	320	MALARIA					1	1	Discharge	1	1
2010-11	668	20-24	OTHER	0	HINDU	1	DELIVERY	1-7 years	1	0	0	3	0	12.2	4	38	2	LB	M	2380	3	IMMEDIATE	0	O80.0	SPONTANEOUS VERTEX DELIVERY	O15.0	ECLAMPSIA IN PREGNANCY	O13	GESTATIONAL (PREG.IND.) HYPERTENSION WITHOUT SIGNIFICANT PROTEINURI			1	0	DOR	1	0
2013-14	669	25-29	ST	1	Hindu	1	Delivery	1-7 years	3	2	2	2	0	10.3	3	39	2	Live Birth	Male	2695	4	Immediately	0	248	SPONTANEOUS VERTEX DELIVERY							2	0	Discharge	0	0
2010-11	670	20-24	OTHER	0	HINDU	1	DELIVERY	1-7 years	2	1	1	3	1	6.9	1	38	2	LB	F	3010	4	IMMEDIATE	1	O34.2	MATERNAL CARE DUE TO UTERINE SCAR FROM PREVIOUS SURGERY	O98.1	SYPHILIS CMPLICATING PREGNANCY, CHILDBIRTH AND THE PUERPERIUM	NA				1	1	DISCHARGE	0	0
2010-11	670	20-24	OTHER	0	MUSLIM	2	DELIVERY	8-12 years	1	0	0	3	0	8	2	38	2	LB	F	3110	4	IMMEDIATE	0	O80.0	SPONTANEOUS VERTEX DELIVERY	NA						3	0	DISCHARGE	0	0
2013-14	670	20-24	ST	1	Hindu	1	Delivery	1-7 years	1	0	0	1	0	8.9	2	28	1	Live Birth	Female	1348	1	After Efforts	0	159	PRETERM DELIVERY	63	ECLAMPSIA IN PREGNANCY					1	0	Discharge	1	1
2010-11	671	15-19	ST	1	HINDU	1	DELIVERY	no educatio	1	0	0	2	0	9.5	2	38	2	LB	F	2575	4	IMMEDIATE	0	O80.0	SPONTANEOUS VERTEX DELIVERY	NA		NA				1	0	DISCHARGE	0	0
2013-14	671	20-24	ST	1	Hindu	1	Delivery	no educatio	5	2	2	2	0	8	2	37	2	Live Birth	Female	2324	3	Immediately	0	248	SPONTANEOUS VERTEX DELIVERY							3	0	Discharge	1	0
2013-14	672	25-29	ST	1	Hindu	1	Delivery	8-12 years	3	2	2	3	0	9.8	2	39	2	Live Birth	Male	3074	4	Immediately	0	248	SPONTANEOUS VERTEX DELIVERY							1	0	Discharge	0	0
2010-11	673	30 and above	ST	1	HINDU	1	DELIVERY	more than 12	1	0	0	2	0	10.8	3	38	2	LB	M	2425	3	IMMEDIATE	0	O80.0	SPONTANEOUS VERTEX DELIVERY							3	0	DISCHARGE	1	0
2013-14	673	20-24	ST	1	Hindu	1	Delivery	1-7 years	1	0	0	2	0	9.5	2	39	2	Live Birth	Male	2850	4	Immediately	1	182	OBSTRUCTED LABOUR DUE TO GENERALLY CONTRACTED PELVIS							2	0	Discharge	0	0
2013-14	674	20-24	ST	1	Hindu	1	Delivery	1-7 years	1	0	0	2	0	11	3	39	2	Live Birth	Male	2698	4	Immediately	0	248	SPONTANEOUS VERTEX DELIVERY							1	0	Discharge	0	0
2010-11	675	20-24	ST	1	HINDU	1	DELIVERY	1-7 years	2	1	1	3	0	7.6	2	38	2	LB	M	2485	3	IMMEDIATE	0	O99.M	MODERATE ANEMIA BY OUR STANDARDS (4-7gm%)	O80.0	SPONTANEOUS VERTEX DELIVERY					1	0	DISCHARGE	1	0
2013-14	675	20-24	ST	1	Hindu	1	Delivery	8-12 years	1	0	0	2	0	10.3	3	37	2	Live Birth	Female	2452	3	Immediately	0	248	SPONTANEOUS VERTEX DELIVERY							1	0	Discharge	1	0
2010-11	676	30 and above	ST	1	HINDU	1	DELIVERY	1-7 years	2	1	1	2	0	11.2	4	38	2	LB	F	2120	3	IMMEDIATE	0	O80.0	SPONTANEOUS VERTEX DELIVERY							1	0	DISCHARGE	1	0
2010-11	676	20-24	OTHER	0	HINDU	1	DELIVERY	no educatio	1	0	0	1	0	4.1	1	34	1	LB	F	1500	2	IMMEDIATE	0	O60	PRETERM DELIVERY	O99.S	SEVERE ANEMIA BY OUR STANDARDS (<4gm%)					4	1	DOR	1	1
2013-14	676	20-24	SC	0	Hindu	1	Delivery	8-12 years	1	0	0	2	0	13.5	4	38	2	Live Birth	Female	3196	4	Immediately	0	248	SPONTANEOUS VERTEX DELIVERY							3	0	Discharge	0	0
2010-11	677	25-29	OTHER	0	HINDU	1	DELIVERY	more than 12	1	0	0	2	0	10.2	3	38	2	LB	F	2805	4	IMMEDIATE	0	O80.0	SPONTANEOUS VERTEX DELIVERY	NA	NA					1	0	DISCHARGE	0	0
2013-14	677	20-24	ST	1	Hindu	1	Delivery	8-12 years	3	1	1	1	0	7.7	2	39	2	Live Birth	Male	3446	4	Immediately	0	248	SPONTANEOUS VERTEX DELIVERY							1	0	Discharge	0	0
2011-12	678	30 and above	OTHER	0	CHRISTIAN	3	DELIVERY	8-12 years	1	0	0	2	0	11.2	4	38	2	LB	F	3390	4	IMMEDIATE	0	O80.0	SPONTANEOUS VERTEX DELIVERY							3	0	DISCHARGE	0	0
2013-14	678	20-24	Other	0	Hindu	1	Delivery	8-12 years	1	0	0	2	0	13.4	4	36	1	Live Birth	Female	2135	3	Immediately	0	159	PRETERM DELIVERY							4	0	Discharge	1	0
2010-11	679	20-24	ST	1	HINDU	1	DELIVERY	1-7 years	1	0	0	3	0	7.3	2	38	2	LB	M	2245	3	IMMEDIATE	0	O80.0	SPONTANEOUS VERTEX DELIVERY	NA						1	0	DISCHARGE	1	0
2011-12	679	25-29	ST	1	HINDU	1	DELIVERY	8-12 years	3	1	1	3	0	11.6	4	38	2	LB	M	2735	4	IMMEDIATE	0	O80.0	SPONTANEOUS VERTEX DELIVERY	NA						1	0	DISCHARGE	0	0
2013-14	679	20-24	ST	1	Hindu	1	Delivery	1-7 years	3	2	2	1	0	10.3	3	39	2	Live Birth	Female	2500	4	Immediately	0	248	SPONTANEOUS VERTEX DELIVERY							1	0	Discharge	0	0
2010-11	680	20-24	ST	1	HINDU	1	DELIVERY	8-12 years	2	1	1	2	0	11.2	4	39	2	LB	M	2745	4	IMMEDIATE	0	O80.0	SPONTANEOUS VERTEX DELIVERY	NA	NA					1	0	DISCHARGE	0	0
2013-14	680	15-19	OBC	0	Hindu	1	Delivery	8-12 years	1	0	0	2	0	10.1	3	39	2	Live Birth	Male	2970	4	Immediately	0	248	SPONTANEOUS VERTEX DELIVERY							1	0	Discharge	0	0
2010-11	681	30 and above	OTHER	0	HINDU	1	DELIVERY	no educatio	2	1	1	3	0	9.6	2	38	2	LB	M	1965	2	IMMEDIATE	0	O80.0	SPONTANEOUS VERTEX DELIVERY							1	0	DISCHARGE	1	1
2010-11	681	25-29	ST	1	HINDU	1	DELIVERY	1-7 years	2	1	1	2	0	11.5	4	40	2	LB	F	2750	4	IMMEDIATE	0	O80.0	SPONTANEOUS VERTEX DELIVERY	NA						1	0	DISCHARGE	0	0
2011-12	681	25-29	ST	1	HINDU	1	DELIVERY	no educatio	3	2	2	3	0	10.3	3	38	2	LB	F	2680	4	IMMEDIATE	0	O80.0	SPONTANEOUS VERTEX DELIVERY	NA	NA					1	0	DISCHARGE	0	0
2013-14	681	20-24	ST	1	Hindu	1	Delivery	8-12 years	3	2	2	2	0	11.3	4	38	2	Live Birth	Male	2445	3	Immediately	0	248	SPONTANEOUS VERTEX DELIVERY							1	0	Discharge	1	0
2010-11	682	20-24	ST	1	HINDU	1	DELIVERY	8-12 years	2	1	1	2	0	9.8	2	38	2	LB	F	2775	4	IMMEDIATE	0	O80.0	SPONTANEOUS VERTEX DELIVERY							1	0	DISCHARGE	0	0
2010-11	682	20-24	ST	1	HINDU	1	DELIVERY	8-12 years	2	0	0	2	0	11.4	4	28	1	FRESH SB	M	840	1	NOT CRY	0	O15.1	ECLAMPSIA IN LABOUR	O13	GESTATIONAL (PREG.IND.) HYPERTENSION WITHOUT SIGNIFICANT PROTEINURI	O60	PRETERM DELIVERY			3	0	DISCHARGE	1	1
2013-14	682	25-29	OBC	0	Hindu	1	Delivery	8-12 years	2	1	1	2	0	11.3	4	39	2	Live Birth	Male	3102	4	Immediately	0	248	SPONTANEOUS VERTEX DELIVERY							1	0	Discharge	0	0
2010-11	683	20-24	OTHER	0	HINDU	1	DELIVERY	1-7 years	1	0	0	3	0	9.5	2	38	2	LB	M	2860	4	IMMEDIATE	0	O80.0	SPONTANEOUS VERTEX DELIVERY							4	0	DISCHARGE	0	0
2012-13	683	20-24	ST	1	HINDU	1	DELIVERY	no educatio	2	1	1	2	0	10.2	3	39	2	LB	M	2800	4	IMMEDIATE	0	O80.0	SPONTANEOUS VERTEX DELIVERY	NA	NA					1	0	DISCHARGE	0	0
2013-14	683	20-24	Other	0	Hindu	1	Delivery	no educatio	2	1	1	2	0	6.7	1	37	2	Live Birth	Female	2250	3	Immediately	0	248	SPONTANEOUS VERTEX DELIVERY							4	1	Discharge	1	0
2012-13	684	20-24	OBC	0	HINDU	1	DELIVERY	1-7 years	1	0	0	2	0	13.6	4	38	2	LB	F	2860	4	IMMEDIATE	0	O80.0	SPONTANEOUS VERTEX DELIVERY	NA	NA					1	0	DISCHARGE	0	0
2013-14	684	20-24	Other	0	Muslim	2	Delivery	1-7 years	1	0	0	2	0	8	2	39	2	Live Birth	Male	2796	4	Immediately	1	182	OBSTRUCTED LABOUR DUE TO GENERALLY CONTRACTED PELVIS							3	0	Discharge	0	0
2011-12	685	15-19	ST	1	HINDU	1	DELIVERY	1-7 years	1	0	0	1	0	8.4	2	38	2	LB	F	2940	4	IMMEDIATE	0	O80.0	SPONTANEOUS VERTEX DELIVERY	NA						1	0	DISCHARGE	0	0
2012-13	685	20-24	ST	1	HINDU	1	DELIVERY	1-7 years	1	0	0	2	0	8.2	2	38	2	LB	F	2600	4	IMMEDIATE	0	O80.0	SPONTANEOUS VERTEX DELIVERY	NA	NA	NA	NA			1	0	DISCHARGE	0	0
2013-14	685	20-24	OBC	0	Hindu	1	Delivery	8-12 years	1	0	0	3	0	11	3	39	2	Live Birth	Male	2916	4	Immediately	0	248	SPONTANEOUS VERTEX DELIVERY							1	0	Discharge	0	0
2010-11	686	20-24	ST	1	HINDU	1	DELIVERY	8-12 years	1	0	0	3	0	10.1	3	38	2	LB	M	2295	3	IMMEDIATE	0	O80.0	SPONTANEOUS VERTEX DELIVERY	NA	NA	NA	NA			1	0	DISCHARGE	1	0
2011-12	686	20-24	ST	1	HINDU	1	DELIVERY	no educatio	1	0	0	2	0	9.5	2	38	2	LB	F	2595	4	IMMEDIATE	0	O80.0	SPONTANEOUS VERTEX DELIVERY	NA						1	0	DISCHARGE	0	0
2013-14	686	25-29	ST	1	Hindu	1	Delivery	more than 12	1	0	0	3	0	12.6	4	37	2	Live Birth	Male	2476	3	Immediately	0	248	SPONTANEOUS VERTEX DELIVERY							3	0	Discharge	1	0
2013-14	687	20-24	ST	1	Hindu	1	Delivery	no educatio	2	1	1	3	0	11.5	4	39	2	Live Birth	Male	2554	4	Immediately	0	248	SPONTANEOUS VERTEX DELIVERY							1	0	Discharge	0	0
2012-13	688	25-29	ST	1	HINDU	1	DELIVERY	no educatio	2	1	1	2	0	10.2	3	38	2	LB	F	2560	4	IMMEDIATE	0	O80.0	SPONTANEOUS VERTEX DELIVERY	NA	NA					1	0	DISCHARGE	0	0
2013-14	688	20-24	ST	1	Hindu	1	Delivery	1-7 years	2	1	1	3	0	10.7	3	39	2	Live Birth	Male	2944	4	Immediately	0	248	SPONTANEOUS VERTEX DELIVERY							1	0	Discharge	0	0
2010-11	689	20-24	OTHER	0	HINDU	1	DELIVERY	1-7 years	1	0	0	3	0	7.7	2	38	2	LB	M	3230	4	IMMEDIATE	1	O66.9	OBSTRUCTED LABOUR, UNSPECIFIED	O68.3	LABOUR & DELIVERY COMPLICATED BY BIOCHEMICAL EVIDENCE OF FETAL STRES					4	1	DISCHARGE	0	0
2010-11	689	25-29	ST	1	HINDU	1	DELIVERY	8-12 years	2	1	1	3	0	10.7	3	38	2	LB	F	2875	4	IMMEDIATE	0	O80.0	SPONTANEOUS VERTEX DELIVERY							1	0	DISCHARGE	0	0
2013-14	690	20-24	ST	1	Hindu	1	Delivery	8-12 years	1	0	0	2	0	11	3	28	1	Live Birth	Male	1062	1	Immediately	0	146	PREMATURE RUPTURE OF MEMBRANES, ONSET OF LABOUR AFTER 24 HOURS	143	INFECTION OF AMNIOTIC SAC AND MEMBRANES					1	0	Discharge	1	1
2010-11	691	20-24	ST	1	HINDU	1	DELIVERY	8-12 years	1	0	0	2	0	11	3	38	2	LB	F	2100	3	IMMEDIATE	0	O80.0	SPONTANEOUS VERTEX DELIVERY							1	0	DISCHARGE	1	0
2010-11	691	20-24	ST	1	HINDU	1	DELIVERY	8-12 years	1	0	0	2	0	4.7	1	38	2	LB	F	2065	3	IMMEDIATE	0	O80.0	SPONTANEOUS VERTEX DELIVERY	NA						1	1	DISCHARGE	1	0
2012-13	691	20-24	ST	1	HINDU	1	DELIVERY	no educatio	1	0	0	2	0	9.9	2	38	2	LB	M	2330	3	IMMEDIATE	0	O80.0	SPONTANEOUS VERTEX DELIVERY							1	0	DISCHARGE	1	0
2013-14	691	20-24	OBC	0	Hindu	1	Delivery	no educatio	1	0	0	2	0	10.1	3	39	2	Live Birth	Male	2150	3	Immediately	0	248	SPONTANEOUS VERTEX DELIVERY	61	GESTATIONAL (PREG.IND.) HYPERTENSION WITHOUT SIGNIFICANT PROTEINURI					1	0	Discharge	1	0
2012-13	692	20-24	OTHER	0	HINDU	1	DELIVERY	8-12 years	1	0	0	3	0	9.5	2	38	2	LB	M	2790	4	IMMEDIATE	0	O80.0	SPONTANEOUS VERTEX DELIVERY							3	0	DISCHARGE	0	0
2013-14	692	20-24	ST	1	Hindu	1	Delivery	1-7 years	1	0	0	2	0	12.4	4	39	2	Live Birth	Female	2930	4	Immediately	0	248	SPONTANEOUS VERTEX DELIVERY							1	0	Discharge	0	0
2010-11	693	25-29	OTHER	0	MUSLIM	2	DELIVERY	1-7 years	3	2	2	2	1	10.1	3	38	2	LB	M	3310	4	IMMEDIATE	1	O34.2	MATERNAL CARE DUE TO UTERINE SCAR FROM PREVIOUS SURGERY	NA						1	0	DISCHARGE	0	0
2010-11	693	30 and above	SC	0	HINDU	1	DELIVERY	more than 12	1	0	0	3	0	11.1	4	36	1	LB	M	2400	3	IMMEDIATE	0	O60	PRETERM DELIVERY	O69.1	LABOUR & DELIVERY COMPLICATED BY CORD AROUND NECK, WITH COMPRESSION					4	0	DISCHARGE	1	0
2012-13	693	20-24	SC	0	HINDU	1	DELIVERY	8-12 years	1	0	0	3	0	11.2	4	36	1	LB	M	950	1	NOT CRY	0	O36.5	MATERNAL CARE FOR POOR FETAL GROWTH	O41.1	INFECTION OF AMNIOTIC SAC AND MEMBRANES	O60	PRETERM DELIVERY			3	0	DISCHARGE	1	1
2013-14	693	25-29	ST	1	Hindu	1	Delivery	no educatio	3	2	2	1	0	7.5	2	38	2	Live Birth	Male	2718	4	Immediately	0	248	SPONTANEOUS VERTEX DELIVERY							1	0	Discharge	0	0
2010-11	694	20-24	OTHER	0	HINDU	1	DELIVERY	no educatio	1	0	0	3	0	11.2	4	38	2	LB	F	2310	3	IMMEDIATE	0	O80.0	SPONTANEOUS VERTEX DELIVERY	NA						1	0	DISCHARGE	1	0
2010-11	695	20-24	ST	1	HINDU	1	DELIVERY	1-7 years	1	0	0	2	0	7.7	2	38	2	LB	F	3115	4	IMMEDIATE	0	O80.0	SPONTANEOUS VERTEX DELIVERY	O99.M	MODERATE ANEMIA BY OUR STANDARDS (4-7gm%)	NA				1	0	DISCHARGE	0	0
2013-14	695	25-29	OBC	0	Hindu	1	Delivery	1-7 years	2	1	1	3	0	9.5	2	39	2	Live Birth	Female	3264	4	Immediately	0	248	SPONTANEOUS VERTEX DELIVERY	61	GESTATIONAL (PREG.IND.) HYPERTENSION WITHOUT SIGNIFICANT PROTEINURI					1	0	Discharge	0	0
2010-11	696	25-29	ST	1	HINDU	1	DELIVERY	no educatio	3	2	2	2	0	9	2	38	2	LB	M	2310	3	IMMEDIATE	0	O80.0	SPONTANEOUS VERTEX DELIVERY	NA	NA					1	0	DISCHARGE	1	0
2010-11	696	20-24	ST	1	HINDU	1	DELIVERY	8-12 years	1	0	0	3	0	10.5	3	38	2	LB	M	2435	3	IMMEDIATE	0	O80.0	SPONTANEOUS VERTEX DELIVERY							1	0	DISCHARGE	1	0
2013-14	696	15-19	ST	1	Hindu	1	Delivery	8-12 years	1	0	0	2	0	10.5	3	37	2	Live Birth	Female	2220	3	Immediately	1	201	LABOUR & DELIVERY COMPLICATED BY BIOCHEMICAL EVIDENCE OF FETAL STRES							1	0	Discharge	1	0
2010-11	698	30 and above	ST	1	HINDU	1	DELIVERY		7	5	3	2	0	11.5	4	38	2	LB	F	2330	3	IMMEDIATE	0	O80.0	SPONTANEOUS VERTEX DELIVERY							1	0	DISCHARGE	1	0
2013-14	698	25-29	OBC	0	Hindu	1	Delivery	8-12 years	2	1	1	3	0	11.9	4	38	2	Live Birth	Female	2924	4	Immediately	0	248	SPONTANEOUS VERTEX DELIVERY							2	0	Discharge	0	0
2010-11	699	25-29	ST	1	HINDU	1	DELIVERY	8-12 years	3	2	2	2	0	9.2	2	38	2	LB	M	3150	4	IMMEDIATE	0	O80.0	SPONTANEOUS VERTEX DELIVERY	NA		NA				1	0	DISCHARGE	0	0
2010-11	699	20-24	OBC	0	MUSLIM	2	DELIVERY	1-7 years	2	1	1	2	0	11.4	4	38	2	LB	F	2620	4	IMMEDIATE	0	O80.0	SPONTANEOUS VERTEX DELIVERY	O14.1	SEVERE PRE-ECLAMPSIA					1	0	DISCHARGE	0	0
2013-14	699	20-24	ST	1	Hindu	1	Delivery	8-12 years	1	0	0	2	0	11.5	4	38	2	Live Birth	Male	3158	4	Immediately	0	248	SPONTANEOUS VERTEX DELIVERY							1	0	Discharge	0	0
2012-13	700	25-29	OTHER	0	HINDU	1	DELIVERY	more than 12	1	0	0	3	0	11	3	39	2	LB	F	2675	4	IMMEDIATE	0	O80.0	SPONTANEOUS VERTEX DELIVERY	NA	NA	NA	NA			4	0	DISCHARGE	0	0
2013-14	700	25-29	ST	1	Hindu	1	Delivery	8-12 years	2	1	1	2	1	11	3	39	2	Live Birth	Female	2840	4	Immediately	1	101	MATERNAL CARE FOR TRANSVERSE AND OBLIQUE LIE							3	0	Discharge	0	0
2010-11	701	20-24	ST	1	HINDU	1	DELIVERY	8-12 years	3	2	2	3	0	11.8	4	40	2	LB	F	2200	3	IMMEDIATE	0	O80.0	SPONTANEOUS VERTEX DELIVERY	NA						1	0	DISCHARGE	1	0
2010-11	701	20-24	OTHER	0	HINDU	1	DELIVERY	8-12 years	1	0	0	2	0	11.8	4	34	1	LB	M	1925	2	IMMEDIATE	0	O41.1	INFECTION OF AMNIOTIC SAC AND MEMBRANES	O32.1	MATERNAL CARE FOR BREECH PRESENTATION	O60	PRETERM DELIVERY			4	0	DISCHARGE	1	1
2013-14	701	20-24	SC	0	Hindu	1	Delivery	no educatio	1	0	0	2	0	9.8	2	32	1	Live Birth	Female	2182	3	Immediately	1	201	LABOUR & DELIVERY COMPLICATED BY BIOCHEMICAL EVIDENCE OF FETAL STRES	63	ECLAMPSIA IN PREGNANCY					4	0	Discharge	1	0
2013-14	702	25-29	Other	0	Hindu	1	Delivery	1-7 years	3	2	2	2	0	10.2	3	41	2	Live Birth	Male	2684	4	Immediately	0	248	SPONTANEOUS VERTEX DELIVERY							1	0	Discharge	0	0
2010-11	703	20-24	OTHER	0	HINDU	1	DELIVERY	8-12 years	1	0	0	2	0	11.2	4	36	1	LB	M	1895	2	NOT CRY	0	O32.1	MATERNAL CARE FOR BREECH PRESENTATION	NA	NA					2	0	DISCHARGE	1	1
2011-12	703	20-24	ST	1	HINDU	1	DELIVERY	1-7 years	2	1	1	2	0	12	4	38	2	LB	F	2200	3	IMMEDIATE	0	O80.0	SPONTANEOUS VERTEX DELIVERY	NA						3	0	DISCHARGE	1	0
2013-14	704	25-29	OBC	0	Hindu	1	Delivery	1-7 years	3	2	2	3	0	10.1	3	37	2	Live Birth	Male	2472	3	Immediately	0	248	SPONTANEOUS VERTEX DELIVERY							1	0	Discharge	1	0
2013-14	706	15-19	ST	1	Hindu	1	Delivery	8-12 years	1	0	0	3	0	10.2	3	39	2	Live Birth	Male	3365	4	Immediately	0	248	SPONTANEOUS VERTEX DELIVERY							1	0	Discharge	0	0
2010-11	707	20-24	OTHER	0	HINDU	1	DELIVERY	8-12 years	2	1	1	2	0	10.2	3	38	2	LB	F	2855	4	IMMEDIATE	0	O80.0	SPONTANEOUS VERTEX DELIVERY	NA						1	0	DISCHARGE	0	0
2013-14	707	20-24	ST	1	Hindu	1	Delivery	1-7 years	1	0	0	3	0	11.8	4	39	2	Live Birth	Female	2800	4	Immediately	0	248	SPONTANEOUS VERTEX DELIVERY							1	0	Discharge	0	0
2013-14	709	25-29	Other	0	Muslim	2	Delivery	8-12 years	2	1	1	1	0	8.6	2	39	2	Live Birth	Male	3722	4	Immediately	0	248	SPONTANEOUS VERTEX DELIVERY							3	0	Discharge	0	0
2010-11	710	20-24	ST	1	HINDU	1	DELIVERY	no educatio	3	2	2	2	0	10.4	3	38	2	LB	M	3035	4	IMMEDIATE	0	O80.0	SPONTANEOUS VERTEX DELIVERY							2	0	DISCHARGE	0	0
2013-14	710	15-19	ST	1	Hindu	1	Delivery	no educatio	1	0	0	3	0	10.6	3	39	2	Live Birth	Female	3128	4	Immediately	0	248	SPONTANEOUS VERTEX DELIVERY							1	0	Discharge	0	0
2010-11	711	25-29	ST	1	HINDU	1	DELIVERY	more than 12	1	0	0	3	0	9.2	2	38	2	LB	F	2885	4	IMMEDIATE	1	O63.1	PROLONGED SECOND STAGE (OF LABOUR) (non obstructed)	O68.3	LABOUR & DELIVERY COMPLICATED BY BIOCHEMICAL EVIDENCE OF FETAL STRES	NA				3	0	DISCHARGE	0	0
2013-14	711	20-24	ST	1	Hindu	1	Delivery	8-12 years	1	0	0	3	0	9.1	2	38	2	Live Birth	Male	2680	4	Immediately	0	248	SPONTANEOUS VERTEX DELIVERY							1	0	Discharge	0	0
2011-12	712	20-24	ST	1	HINDU	1	DELIVERY	8-12 years	2	1	1	2	0	9.2	2	38	2	LB	F	3625	4	IMMEDIATE	0	O80.0	SPONTANEOUS VERTEX DELIVERY	NA						1	0	DISCHARGE	0	0
2012-13	712	20-24	ST	1	HINDU	1	DELIVERY	1-7 years	1	0	0	1	0	9.3	2	32	1	LB	M	1930	2	WITH TRY	0	O60	PRETERM DELIVERY	O32.1	MATERNAL CARE FOR BREECH PRESENTATION	NA	NA			1	0	DISCHARGE	1	1
2013-14	712	20-24	ST	1	Hindu	1	Delivery	8-12 years	1	0	0	3	0	11.8	4	34	1	Live Birth	Male	2130	3	Immediately	0	159	PRETERM DELIVERY							1	0	Discharge	1	0
2010-11	713	30 and above	ST	1	HINDU	1	DELIVERY	1-7 years	3	2	2	2	0	11	3	38	2	LB	M	2620	4	WITH TRY	0	O80.0	SPONTANEOUS VERTEX DELIVERY	O69.1	LABOUR & DELIVERY COMPLICATED BY CORD AROUND NECK, WITH COMPRESSION					1	0	DISCHARGE	0	0
2013-14	713	20-24	Other	0	Muslim	2	Delivery	no educatio	2	1	1	2	0	11.8	4	38	2	Live Birth	Female	2884	4	Immediately	0	248	SPONTANEOUS VERTEX DELIVERY							1	0	Discharge	0	0
2013-14	714	20-24	ST	1	Hindu	1	Delivery	8-12 years	2	1	1	1	0	11.5	4	39	2	Live Birth	Male	2780	4	Immediately	0	248	SPONTANEOUS VERTEX DELIVERY							1	0	Discharge	0	0
2010-11	715	20-24	ST	1	HINDU	1	DELIVERY	no educatio	1	0	0	3	0	11.4	4	38	2	LB	F	2795	4	IMMEDIATE	0	O80.0	SPONTANEOUS VERTEX DELIVERY	NA	NA					1	0	DISCHARGE	0	0
2011-12	715	20-24	ST	1	HINDU	1	DELIVERY	no educatio	1	0	0	2	0	9.4	2	38	2	LB	F	2645	4	IMMEDIATE	0	O80.0	SPONTANEOUS VERTEX DELIVERY	NA	NA					1	0	DISCHARGE	0	0
2013-14	716	20-24	ST	1	Hindu	1	Delivery	no educatio	1	0	0	3	0	12.9	4	40	2	Live Birth	Female	2520	4	Immediately	0	248	SPONTANEOUS VERTEX DELIVERY							1	0	Discharge	0	0
2010-11	717	25-29	ST	1	HINDU	1	DELIVERY	8-12 years	1	0	0	2	0	10.3	3	37	2	LB	M	2180	3	WITH TRY	0	O80.0	SPONTANEOUS VERTEX DELIVERY	O13	GESTATIONAL (PREG.IND.) HYPERTENSION WITHOUT SIGNIFICANT PROTEINURI					1	0	DISCHARGE	1	0
2010-11	717	20-24	ST	1	HINDU	1	DELIVERY	1-7 years	3	2	2	3	0	10.2	3	38	2	LB	M	2900	4	IMMEDIATE	0	O80.0	SPONTANEOUS VERTEX DELIVERY							1	0	DISCHARGE	0	0
2013-14	717	20-24	ST	1	Hindu	1	Delivery	1-7 years	2	1	1	2	0	9.3	2	39	2	Live Birth	Female	2440	3	Immediately	0	248	SPONTANEOUS VERTEX DELIVERY							1	0	Discharge	1	0
2010-11	718	15-19	ST	1	HINDU	1	DELIVERY	no educatio	1	0	0	3	0	13.3	4	39	2	LB	M	2630	4	IMMEDIATE	1	O33.3	MATERNAL CARE FOR DISPROPORTION DUE TO OUTLET CONTRACTION OF PELVIS							1	0	DISCHARGE	0	0
2011-12	718	20-24	OTHER	0	HINDU	1	DELIVERY	1-7 years	1	0	0	2	0	10.7	3	38	2	LB	M	2210	3	IMMEDIATE	0	O80.0	SPONTANEOUS VERTEX DELIVERY	NA						4	0	DISCHARGE	1	0
2013-14	718	15-19	OBC	0	Hindu	1	Delivery	1-7 years	1	0	0	2	0	11.5	4	38	2	Live Birth	Male	2308	3	Immediately	0	248	SPONTANEOUS VERTEX DELIVERY							1	0	Discharge	1	0
2010-11	719	20-24	ST	1	HINDU	1	DELIVERY	1-7 years	1	0	0	3	0	10.7	3	38	2	LB	M	2785	4	IMMEDIATE	0	O80.0	SPONTANEOUS VERTEX DELIVERY	O68.1	LABOUR AND DELIVERY COMPLICATED BY MECONIUM IN AMNIOTIC FLUID					1	0	DISCHARGE	0	0
2013-14	719	20-24	Other	0	Hindu	1	Delivery	more than 12	2	1	1	1	0	11.8	4	38	2	Live Birth	Male	3100	4	Immediately	0	248	SPONTANEOUS VERTEX DELIVERY							3	0	Discharge	0	0
2013-14	720	20-24	OBC	0	Hindu	1	Delivery	1-7 years	1	0	0	3	0	9.4	2	39	2	Live Birth	Female	2946	4	Immediately	0	248	SPONTANEOUS VERTEX DELIVERY							2	0	Discharge	0	0
2010-11	721	20-24	ST	1	HINDU	1	DELIVERY	1-7 years	1	0	0	3	0	9.3	2	38	2	LB	M	2490	3	IMMEDIATE	0	O80.0	SPONTANEOUS VERTEX DELIVERY	NA						1	0	DISCHARGE	1	0
2010-11	722	20-24	ST	1	HINDU	1	DELIVERY	8-12 years	1	0	0	3	0	11.4	4	38	2	LB	F	2905	4	IMMEDIATE	0	O80.0	SPONTANEOUS VERTEX DELIVERY							1	0	DISCHARGE	0	0
2013-14	722	20-24	ST	1	Hindu	1	Delivery	no educatio	1	0	0	1	0	9.5	2	34	1	Live Birth	Male	2252	3	Immediately	0	159	PRETERM DELIVERY							1	0	Discharge	1	0
2010-11	723	20-24	ST	1	HINDU	1	DELIVERY	8-12 years	1	0	0	3	0	11.1	4	38	2	LB	M	2725	4	IMMEDIATE	0	O80.0	SPONTANEOUS VERTEX DELIVERY							1	0	DISCHARGE	0	0
2010-11	723	25-29	ST	1	HINDU	1	DELIVERY	1-7 years	2	1	1	2	0	5.9	1	38	2	LB	M	3125	4	IMMEDIATE	0	O80.0	SPONTANEOUS VERTEX DELIVERY	NA	NA	NA				1	0	DISCHARGE	0	0
2012-13	723	20-24	OBC	0	HINDU	1	DELIVERY	8-12 years	1	0	0	2	0	12.2	4	39	2	LB	F	2645	4	IMMEDIATE	0	O80.0	SPONTANEOUS VERTEX DELIVERY							1	0	DISCHARGE	0	0
2013-14	723	15-19	ST	1	Hindu	1	Delivery	8-12 years	1	0	0	1	0	9.2	2	38	2	Live Birth	Male	2404	3	Immediately	0	248	SPONTANEOUS VERTEX DELIVERY							1	0	Discharge	1	0
2010-11	724	20-24	OTHER	0	HINDU	1	DELIVERY	no educatio	1	0	0	2	0	8.6	2	39	2	LB	M	2655	4	IMMEDIATE	0	O80.0	SPONTANEOUS VERTEX DELIVERY	NA						4	0	DISCHARGE	0	0
2013-14	724	20-24	ST	1	Hindu	1	Delivery	8-12 years	1	0	0	1	0	9.1	2	39	2	Live Birth	Male	2430	3	Immediately	0	248	SPONTANEOUS VERTEX DELIVERY							2	0	Discharge	1	0
2010-11	725	20-24	ST	1	HINDU	1	DELIVERY	8-12 years	2	1	1	2	1	10.3	3	39	2	LB	M	2725	4	IMMEDIATE	1	O34.2	MATERNAL CARE DUE TO UTERINE SCAR FROM PREVIOUS SURGERY	O33.3	MATERNAL CARE FOR DISPROPORTION DUE TO OUTLET CONTRACTION OF PELVIS					1	0	DISCHARGE	0	0
2013-14	725	25-29	Other	0	Hindu	1	Delivery	8-12 years	2	1	1	3	0	11.6	4	39	2	Live Birth	Female	2254	3	Immediately	0	248	SPONTANEOUS VERTEX DELIVERY	61	GESTATIONAL (PREG.IND.) HYPERTENSION WITHOUT SIGNIFICANT PROTEINURI					1	0	Discharge	1	0
2010-11	726	20-24	ST	1	HINDU	1	DELIVERY	8-12 years	1	0	0	2	0	10.8	3	38	2	LB	M	2580	4	IMMEDIATE	0	O80.0	SPONTANEOUS VERTEX DELIVERY							1	0	DISCHARGE	0	0
2010-11	727	20-24	ST	1	HINDU	1	DELIVERY	8-12 years	2	0	0	3	0	10	2	34	1	LB	F	1710	2	IMMEDIATE	0	O32.1	MATERNAL CARE FOR BREECH PRESENTATION	O60	PRETERM DELIVERY					1	0	DISCHARGE	1	1
2013-14	727	20-24	ST	1	Hindu	1	Delivery	no educatio	1	0	0	2	0	11.2	4	37	2	Live Birth	Male	2480	3	Immediately	0	248	SPONTANEOUS VERTEX DELIVERY							1	0	Discharge	1	0
2010-11	728	15-19	OTHER	0	HINDU	1	DELIVERY	8-12 years	1	0	0	2	0	10.2	3	38	2	LB	F	3100	4	IMMEDIATE	0	O80.0	SPONTANEOUS VERTEX DELIVERY	NA		NA				1	0	DISCHARGE	0	0
2010-11	728	20-24	ST	1	HINDU	1	DELIVERY	1-7 years	2	1	1	2	0	10.1	3	38	2	LB	F	2600	4	IMMEDIATE	0	O80.0	SPONTANEOUS VERTEX DELIVERY	NA		NA				1	0	DISCHARGE	0	0
2013-14	728	25-29	Other	0	Muslim	2	Delivery	1-7 years	3	2	2	3	0	12.1	4	41	2	Live Birth	Male	3122	4	Immediately	0	248	SPONTANEOUS VERTEX DELIVERY							3	0	Discharge	0	0
2010-11	729	20-24	OTHER	0	HINDU	1	DELIVERY	1-7 years	2	1	1	3	0	8.9	2	38	2	LB	F	2165	3	IMMEDIATE	0	O80.0	SPONTANEOUS VERTEX DELIVERY							1	0	DISCHARGE	1	0
2010-11	729	20-24	ST	1	HINDU	1	DELIVERY	1-7 years	1	0	0	3	0	12	4	38	2	LB	M	2065	3	IMMEDIATE	0	O80.0	SPONTANEOUS VERTEX DELIVERY	NA	NA					1	0	DISCHARGE	1	0
2010-11	729	20-24	ST	1	HINDU	1	DELIVERY	1-7 years	3	2	2	3	0	8.9	2	32	1	LB	F	1925	2	IMMEDIATE	0	O60	PRETERM DELIVERY	A09	DIARRHOEA AND GASTROENTERITIS OF PRESUMED INFECTIOUS ORIGIN					1	0	DISCHARGE	1	1
2011-12	729	20-24	OTHER	0	HINDU	1	DELIVERY	no educatio	1	0	0	3	0	12.7	4	38	2	LB	F	1880	2	WITH TRY	0	O80.0	SPONTANEOUS VERTEX DELIVERY							3	0	DISCHARGE	1	1
2010-11	730	20-24	ST	1	HINDU	1	DELIVERY	1-7 years	1	0	0	2	0	11.2	4	38	2	LB	F	2360	3	IMMEDIATE	0	O80.0	SPONTANEOUS VERTEX DELIVERY	NA						2	0	DISCHARGE	1	0
2010-11	731	25-29	ST	1	HINDU	1	DELIVERY	1-7 years	5	4	3	3	0	12.5	4	38	2	LB	F	3033	4	IMMEDIATE	0	O80.0	SPONTANEOUS VERTEX DELIVERY	NA		NA				1	0	DISCHARGE	0	0
2010-11	731	20-24	OTHER	0	HINDU	1	DELIVERY	8-12 years	1	0	0	3	0	9.5	2	38	2	LB	M	2820	4	IMMEDIATE	0	O80.0	SPONTANEOUS VERTEX DELIVERY							1	0	DISCHARGE	0	0
2013-14	731	25-29	ST	1	Hindu	1	Delivery	8-12 years	1	0	0	2	0	11.3	4	37	2	Live Birth	Male	2234	3	Immediately	0	248	SPONTANEOUS VERTEX DELIVERY							1	0	Discharge	1	0
2010-11	732	25-29	OTHER	0	MUSLIM	2	DELIVERY	no educatio	4	3	3	2	0	9.6	2	38	2	LB	M	2485	3	IMMEDIATE	1	BOH	BOH							1	0	DISCHARGE	1	0
2010-11	732	20-24	OTHER	0	HINDU	1	DELIVERY	8-12 years	1	0	0	3	0	9.4	2	38	2	LB	F	2540	4	IMMEDIATE	0	O80.0	SPONTANEOUS VERTEX DELIVERY	NA						1	0	DISCHARGE	0	0
2012-13	732	20-24	OTHER	0	MUSLIM	2	DELIVERY	more than 12	2	1	1	3	0	9.2	2	38	2	LB	F	2306	3	IMMEDIATE	0	O80.0	SPONTANEOUS VERTEX DELIVERY							1	0	DISCHARGE	1	0
2010-11	733	30 and above	ST	1	HINDU	1	DELIVERY	8-12 years	2	1	1	3	0	12.1	4	38	2	LB	F	2700	4	IMMEDIATE	0	O80.0	SPONTANEOUS VERTEX DELIVERY	NA	NA	NA	NA			1	0	DISCHARGE	0	0
2012-13	733	20-24	ST	1	HINDU	1	DELIVERY	8-12 years	1	0	0	3	0	12.2	4	38	2	LB	F	2380	3	IMMEDIATE	0	O80.0	SPONTANEOUS VERTEX DELIVERY							1	0	DISCHARGE	1	0
2013-14	733	20-24	ST	1			Delivery	no educatio	1	0	0	2	0	10.2	3	38	2	Live Birth	Male	2502	4	Immediately	0	248	SPONTANEOUS VERTEX DELIVERY							1	0	Discharge	0	0
2010-11	734	20-24	ST	1	HINDU	1	DELIVERY	no educatio	2	1	1	2	0	11	3	31	1	LB	M	1775	2	IMMEDIATE	0	O60	PRETERM DELIVERY	O42.1	PREMATURE RUPTURE OF MEMBRANES, ONSET OF LABOUR AFTER 24 HOURS	O41.1	INFECTION OF AMNIOTIC SAC AND MEMBRANES			1	0	DISCHARGE	1	1
2010-11	734	25-29	ST	1	HINDU	1	DELIVERY	8-12 years	2	1	1	3	1	10.2	3	40	2	LB	F	2505	4	IMMEDIATE	1	O34.2	MATERNAL CARE DUE TO UTERINE SCAR FROM PREVIOUS SURGERY							3	0	DISCHARGE	0	0
2013-14	734	20-24	ST	1	Hindu	1	Delivery	8-12 years	1	0	0	2	0	9.2	2	37	2	Live Birth	Male	2362	3	Immediately	0	248	SPONTANEOUS VERTEX DELIVERY							1	0	Discharge	1	0
2010-11	735	25-29	ST	1	HINDU	1	DELIVERY	8-12 years	2	1	1	2	0	7.8	2	34	1	LB	M	1885	2	IMMEDIATE	0	B54	MALARIA	O60	PRETERM DELIVERY					2	0	DISCHARGE	1	1
2010-11	735	20-24	ST	1	HINDU	1	DELIVERY	1-7 years	2	1	1	2	0	8.7	2	38	2	LB	F	2250	3	IMMEDIATE	0	O32.1	MATERNAL CARE FOR BREECH PRESENTATION	NA						1	0	DISCHARGE	1	0
2012-13	735	25-29	ST	1	HINDU	1	DELIVERY	no educatio	3	2	2	2	0	10.7	3	38	2	LB	F	3170	4	IMMEDIATE	0	O80.0	SPONTANEOUS VERTEX DELIVERY	NA	NA					1	0	DISCHARGE	0	0
2013-14	735	20-24	Other	0	Hindu	1	Delivery	1-7 years	1	0	0	2	0	12.4	4	39	2	Live Birth	Female	2230	3	Immediately	0	248	SPONTANEOUS VERTEX DELIVERY							3	0	Discharge	1	0
2013-14	736	20-24	Other	0	Hindu	1	Delivery	no educatio	1	0	0	3	0	11.2	4	35	1	Live Birth	Female	2458	3	Immediately	0	159	PRETERM DELIVERY							1	0	Discharge	1	0
2010-11	737	30 and above	OTHER	0	HINDU	1	DELIVERY	more than 12	2	1	1	3	0	11.9	4	38	2	LB	M	2375	3	IMMEDIATE	0	O80.0	SPONTANEOUS VERTEX DELIVERY							1	0	DISCHARGE	1	0
2012-13	737	20-24	ST	1	HINDU	1	DELIVERY	1-7 years	2	1	1	2	1	10.5	3	39	2	LB	F	2905	4	IMMEDIATE	1	O34.2	MATERNAL CARE DUE TO UTERINE SCAR FROM PREVIOUS SURGERY	O33.3	MATERNAL CARE FOR DISPROPORTION DUE TO OUTLET CONTRACTION OF PELVIS					1	0	DISCHARGE	0	0
2013-14	737	20-24	ST	1	Hindu	1	Delivery	no educatio	1	0	0	2	0	10.9	3	39	2	Live Birth	Male	2606	4	Immediately	0	248	SPONTANEOUS VERTEX DELIVERY							1	0	Discharge	0	0
2010-11	738	15-19	ST	1	HINDU	1	DELIVERY	no educatio	1	0	0	2	0	10.2	3	38	2	LB	F	2655	4	IMMEDIATE	0	O80.0	SPONTANEOUS VERTEX DELIVERY	NA		NA				1	0	DISCHARGE	0	0
2011-12	738	30 and above	ST	1	HINDU	1	DELIVERY	1-7 years	6	5	3	1	0	10.2	3	28	1	LB	M	1090	1	IMMEDIATE	0	O60	PRETERM DELIVERY							1	0	DISCHARGE	1	1
2010-11	739	20-24	OTHER	0	MUSLIM	2	DELIVERY	1-7 years	1	0	0	2	0	10.7	3	40	2	LB	F	3340	4	IMMEDIATE	0	O80.0	SPONTANEOUS VERTEX DELIVERY							1	0	DISCHARGE	0	0
2013-14	739	15-19	ST	1	Hindu	1	Delivery	1-7 years	2	1	1	1	0			31	1	SB Fresh	Female	970	1	Did not Cry	0	159	PRETERM DELIVERY							1	0	Discharge	1	1
2010-11	740	20-24	ST	1	HINDU	1	DELIVERY	1-7 years	1	0	0	2	0	10.1	3	38	2	LB	M	2220	3	IMMEDIATE	0	O80.0	SPONTANEOUS VERTEX DELIVERY							1	0	DISCHARGE	1	0
2013-14	740	20-24	ST	1	Hindu	1	Delivery	8-12 years	1	0	0	2	0	11.6	4	37	2	Live Birth	Male	2588	4	Immediately	0	248	SPONTANEOUS VERTEX DELIVERY							1	0	Discharge	0	0
2010-11	741	20-24	OTHER	0	HINDU	1	DELIVERY	1-7 years	3	2	2	2	0	10.1	3	38	2	LB	M	3245	4	IMMEDIATE	0	O80.0	SPONTANEOUS VERTEX DELIVERY	O69.1	LABOUR & DELIVERY COMPLICATED BY CORD AROUND NECK, WITH COMPRESSION					1	0	DISCHARGE	0	0
2013-14	741	15-19	ST	1	Hindu	1	Delivery	1-7 years	1	0	0	3	0	7.8	2	38	2	Live Birth	Female	2554	4	Immediately	0	248	SPONTANEOUS VERTEX DELIVERY	305	MODERATE ANEMIA BY OUR STANDARDS (4-7gm%)					1	0	Discharge	0	0
2010-11	742	20-24	OTHER	0	HINDU	1	DELIVERY	8-12 years	1	0	0	2	0	9	2	38	2	LB	F	2780	4	IMMEDIATE	0	O80.0	SPONTANEOUS VERTEX DELIVERY	NA						1	0	DISCHARGE	0	0
2011-12	742	20-24	OBC	0	HINDU	1	DELIVERY	8-12 years	2	1	1	3	0	11.2	4	39	2	LB	M	3365	4	IMMEDIATE	0	O80.0	SPONTANEOUS VERTEX DELIVERY							1	0	DISCHARGE	0	0
2010-11	743	20-24	OTHER	0	HINDU	1	DELIVERY	1-7 years	1	0	0	2	0	14	4	38	2	LB	M	2730	4	IMMEDIATE	0	O80.0	SPONTANEOUS VERTEX DELIVERY							1	0	DISCHARGE	0	0
2010-11	743	30 and above	OTHER	0	MUSLIM	2	DELIVERY	no educatio	5	4	3	3	0	11.4	4	38	2	LB	F	4360	4	IMMEDIATE	1	O32.1	MATERNAL CARE FOR BREECH PRESENTATION	O40	POLYHYDRAMNIOS					1	0	DISCHARGE	0	0
2011-12	743	25-29	ST	1	HINDU	1	DELIVERY	no educatio	3	2	2	3	0	8	2	38	2	LB	M	3115	4	IMMEDIATE	0	O80.0	SPONTANEOUS VERTEX DELIVERY							1	0	DISCHARGE	0	0
2012-13	743	20-24	ST	1	HINDU	1	DELIVERY	1-7 years	1	0	0	2	0	10	2	38	2	LB	M	2680	4	IMMEDIATE	0	O80.0	SPONTANEOUS VERTEX DELIVERY	NA	NA					1	0	DISCHARGE	0	0
2013-14	743	30 and above	ST	1	Hindu	1	Delivery	more than 12	3	2	2	2	0	11.2	4	39	2	Live Birth	Female	2726	4	Immediately	0	248	SPONTANEOUS VERTEX DELIVERY							1	0	Discharge	0	0
2013-14	744	20-24	ST	1	Hindu	1	Delivery	8-12 years	1	0	0	2	0	10	2	39	2	Live Birth	Female	2486	3	Immediately	0	248	SPONTANEOUS VERTEX DELIVERY							1	0	Discharge	1	0
2013-14	745	25-29	SC	0	Hindu	1	Delivery	more than 12	1	0	0	3	0	12.1	4	39	2	Live Birth	Female	2488	3	Immediately	0	248	SPONTANEOUS VERTEX DELIVERY							3	0	Discharge	1	0
2013-14	746	25-29	ST	1	Hindu	1	Delivery	1-7 years	3	2	2	2	0	4.8	1	40	2	Live Birth	Female	3310	4	Immediately	0	306	SEVERE ANEMIA BY OUR STANDARDS (<4gm%)	61	GESTATIONAL (PREG.IND.) HYPERTENSION WITHOUT SIGNIFICANT PROTEINURI	248	SPONTANEOUS VERTEX DELIVERY			2	1	Discharge	0	0
2013-14	747	20-24	ST	1	Hindu	1	Delivery	8-12 years	1	0	0	2	0	10.1	3	39	2	Live Birth	Female	2564	4	Immediately	0	248	SPONTANEOUS VERTEX DELIVERY							1	0	Discharge	0	0
2013-14	748	25-29	Other	0	Hindu	1	Delivery	8-12 years	2	1	1	2	0	9.5	2	38	2	Live Birth	Male	2364	3	Immediately	0	248	SPONTANEOUS VERTEX DELIVERY	61	GESTATIONAL (PREG.IND.) HYPERTENSION WITHOUT SIGNIFICANT PROTEINURI					4	0	Discharge	1	0
2012-13	749	20-24	ST	1	HINDU	1	DELIVERY	8-12 years	1	0	0	1	0	8.2	2	38	2	LB	M	2920	4	IMMEDIATE	0	O80.0	SPONTANEOUS VERTEX DELIVERY	NA	NA					2	0	DISCHARGE	0	0
2010-11	750	20-24	OTHER	0	HINDU	1	DELIVERY	8-12 years	1	0	0	2	0	10.6	3	36	1	LB	F	1910	2	IMMEDIATE	0	O60	PRETERM DELIVERY							4	0	DISCHARGE	1	1
2013-14	751	20-24	ST	1	Hindu	1	Delivery	1-7 years	1	0	0	3	0	11.7	4	40	2	Live Birth	Female	2508	4	Immediately	1	169	PROLONGED FIRST STAGE (OF LABOUR) (non obstructed)							1	0	Discharge	0	0
2010-11	752	20-24	ST	1	HINDU	1	DELIVERY	1-7 years	1	0	0	2	0	10	2	38	2	LB	F	2355	3	IMMEDIATE	0	O80.0	SPONTANEOUS VERTEX DELIVERY	NA						1	0	DISCHARGE	1	0
2013-14	752	25-29	ST	1	Hindu	1	Delivery	8-12 years	1	0	0	2	0	10.5	3	39	2	Live Birth	Female	2196	3	Immediately	0	248	SPONTANEOUS VERTEX DELIVERY							1	0	Discharge	1	0
2010-11	753	20-24	ST	1	HINDU	1	DELIVERY	8-12 years	38	0	0	2	0	10.6	3	38	2	LB	F	2310	3	IMMEDIATE	0	O80.0	SPONTANEOUS VERTEX DELIVERY							3	0	DISCHARGE	1	0
2013-14	754	20-24	ST	1	Hindu	1	Delivery	1-7 years	1	0	0	2	0	11.9	4	38	2	Live Birth	Male	2220	3	Immediately	0	248	SPONTANEOUS VERTEX DELIVERY							1	0	Discharge	1	0
2012-13	755	20-24	ST	1	HINDU	1	DELIVERY	1-7 years	1	0	0	3	0	6.8	1	39	2	LB	F	2630	4	WITH TRY	1	O68.3	LABOUR & DELIVERY COMPLICATED BY BIOCHEMICAL EVIDENCE OF FETAL STRES	D57.0	SICKLE CELL ANEMIA WITH CRISIS					1	1	DIED	0	0
2013-14	755	20-24	ST	1	Hindu	1	Delivery	8-12 years	1	0	0	2	0	8.2	2	39	2	Live Birth	Female	2672	4	Immediately	0	248	SPONTANEOUS VERTEX DELIVERY							1	0	Discharge	0	0
2013-14	756	20-24	ST	1	Hindu	1	Delivery	8-12 years	1	0	0	3	0	10.3	3	39	2	Live Birth	Male	2502	4	Immediately	1	100	MATERNAL CARE FOR BREECH PRESENTATION							1	0	Discharge	0	0
2013-14	757	20-24	ST	1	Hindu	1	Delivery	8-12 years	1	0	0	2	0	12.1	4	39	2	Live Birth	Male	1908	2	Immediately	0	248	SPONTANEOUS VERTEX DELIVERY							1	0	Discharge	1	1
2013-14	758	20-24	ST	1	Hindu	1	Delivery	1-7 years	2	1	1	2	0	10.3	3	38	2	Live Birth	Male	3116	4	Immediately	1	201	LABOUR & DELIVERY COMPLICATED BY BIOCHEMICAL EVIDENCE OF FETAL STRES							1	0	Discharge	0	0
2012-13	760	20-24	ST	1	HINDU	1	DELIVERY	no educatio	1	0	0	2	0	11.8	4	39	2	LB	F	2630	4	IMMEDIATE	0	O80.0	SPONTANEOUS VERTEX DELIVERY	NA	NA					1	0	DISCHARGE	0	0
2013-14	760	20-24	ST	1	Hindu	1	Delivery	8-12 years	1	0	0	3	0	11.2	4	39	2	Live Birth	Female	2922	4	Immediately	0	248	SPONTANEOUS VERTEX DELIVERY							1	0	Discharge	0	0
2010-11	761	20-24	OTHER	0	HINDU	1	DELIVERY	8-12 years	2	1	1	3	0	9.8	2	38	2	LB	F	2085	3	IMMEDIATE	0	O80.0	SPONTANEOUS VERTEX DELIVERY							4	0	DISCHARGE	1	0
2013-14	761	20-24	ST	1	Hindu	1	Delivery	1-7 years	1	0	0	2	0	11.8	4	39	2	Live Birth	Female	2680	4	Immediately	0	248	SPONTANEOUS VERTEX DELIVERY							1	0	Discharge	0	0
2012-13	762	20-24	OTHER	0	HINDU	1	DELIVERY	1-7 years	1	0	0	1	0	9.2	2	39	2	LB	F	2540	4	IMMEDIATE	0	O80.0	SPONTANEOUS VERTEX DELIVERY	NA	NA					4	0	DISCHARGE	0	0
2013-14	762	25-29	OBC	0	Hindu	1	Delivery	more than 12	2	1	1	2	0	10.9	3	39	2	Live Birth	Female	1840	2	Immediately	0	62	SEVERE PRE-ECLAMPSIA	138	MATERNAL CARE FOR POOR FETAL GROWTH					3	0	Discharge	1	1
2012-13	763	15-19	ST	1	HINDU	1	DELIVERY	1-7 years	1	0	0	3	0	9.6	2	39	2	LB	F	3600	4	IMMEDIATE	0	O80.0	SPONTANEOUS VERTEX DELIVERY	NA	NA					1	0	DISCHARGE	0	0
2013-14	763	25-29	ST	1	Hindu	1	Delivery	1-7 years	1	0	0	2	0	10.7	3	39	2	Live Birth	Male	2520	4	Immediately	0	248	SPONTANEOUS VERTEX DELIVERY							1	0	Discharge	0	0
2013-14	764	20-24	ST	1	Hindu	1	Delivery	1-7 years	1	0	0	1	0	13	4	28	1	SB Fresh	Female	1004	1	Did not Cry	0	62	SEVERE PRE-ECLAMPSIA							1	0	Discharge	1	1
2012-13	765	20-24	OTHER	0	HINDU	1	DELIVERY	no educatio	2	1	1	1	0	13.1	4	39	2	LB	M	3155	4	IMMEDIATE	0	O80.0	SPONTANEOUS VERTEX DELIVERY	NA	NA					1	0	DISCHARGE	0	0
2013-14	766	20-24	ST	1	Hindu	1	Delivery	8-12 years	2	1	1	1	0	6.2	1	40	2	Live Birth	Male	2624	4	Immediately	0	248	SPONTANEOUS VERTEX DELIVERY	306	SEVERE ANEMIA BY OUR STANDARDS (<4gm%)					1	0	Discharge	0	0
2013-14	767	25-29	OBC	0	Hindu	1	Delivery	8-12 years	2	1	1	2	0	11.1	4	39	2	Live Birth	Female	2953	4	Immediately	0	248	SPONTANEOUS VERTEX DELIVERY							1	0	Discharge	0	0
2012-13	768	25-29	ST	1	HINDU	1	DELIVERY	1-7 years	4	3	3	1	0	10.2	3	39	2	LB	M	2955	4	IMMEDIATE	1	O32.1	MATERNAL CARE FOR BREECH PRESENTATION	O13	GESTATIONAL (PREG.IND.) HYPERTENSION WITHOUT SIGNIFICANT PROTEINURI					1	0	DISCHARGE	0	0
2013-14	768	20-24	ST	1	Hindu	1	Delivery	8-12 years	1	0	0	3	0	13.7	4	39	2	Live Birth	Male	2522	4	Immediately	0	248	SPONTANEOUS VERTEX DELIVERY							1	0	Discharge	0	0
2013-14	769	20-24	ST	1	Hindu	1	Delivery	8-12 years	2	1	1	2	0	10.1	3	39	2	Live Birth	Female	2590	4	Immediately	0	248	SPONTANEOUS VERTEX DELIVERY							1	0	Discharge	0	0
2010-11	770	20-24	OTHER	0	MUSLIM	2	DELIVERY	8-12 years	2	1	1	2	1	9.3	2	38	2	LB	F	2790	4	IMMEDIATE	1	O34.2	MATERNAL CARE DUE TO UTERINE SCAR FROM PREVIOUS SURGERY							1	0	DISCHARGE	0	0
2013-14	770	30 and above	Other	0	Hindu	1	Delivery	more than 12	3	2	2	2	0	7.1	2	39	2	Live Birth	Female	1560	2	Immediately	0	248	SPONTANEOUS VERTEX DELIVERY	305	MODERATE ANEMIA BY OUR STANDARDS (4-7gm%)	61	GESTATIONAL (PREG.IND.) HYPERTENSION WITHOUT SIGNIFICANT PROTEINURI			4	0	Discharge	1	1
2013-14	771	20-24	Other	0	Hindu	1	Delivery	more than 12	1	0	0	3	0	12	4	40	2	Live Birth	Male	3574	4	Immediately	1	169	PROLONGED FIRST STAGE (OF LABOUR) (non obstructed)	62	SEVERE PRE-ECLAMPSIA					4	0	Discharge	0	0
2013-14	773	25-29	ST	1	Hindu	1	Delivery	1-7 years	3	2	2	3	1	10.1	3	39	2	Live Birth	Male	3180	4	Immediately	1	120	MATERNAL CARE DUE TO UTERINE SCAR FROM PREVIOUS SURGERY	101	MATERNAL CARE FOR TRANSVERSE AND OBLIQUE LIE					1	0	Discharge	0	0
2013-14	774	25-29	Other	0	Hindu	1	Delivery	1-7 years	1	0	0	3	0	10.8	3	39	2	Live Birth	Male	2922	4	Immediately	0	248	SPONTANEOUS VERTEX DELIVERY							4	0	Discharge	0	0
2010-11	775	30 and above	ST	1	HINDU	1	DELIVERY	1-7 years	3	2	2	2	0	12.1	4	38	2	LB	F	2955	4	IMMEDIATE	0	O80.0	SPONTANEOUS VERTEX DELIVERY	NA		NA				1	0	DISCHARGE	0	0
2010-11	776	20-24	ST	1	HINDU	1	DELIVERY	8-12 years	3	2	2	1	0	11.2	4	38	2	LB	F	2585	4	IMMEDIATE	0	O80.0	SPONTANEOUS VERTEX DELIVERY							1	0	DISCHARGE	0	0
2011-12	776	20-24	OTHER	0	HINDU	1	DELIVERY	8-12 years	1	0	0	3	0	10.2	3	39	2	LB	M	2550	4	IMMEDIATE	0	O80.0	SPONTANEOUS VERTEX DELIVERY							3	0	DISCHARGE	0	0
2013-14	777	20-24	ST	1	Hindu	1	Delivery	no educatio	2	1	1	3	0	11.2	4	37	2	Live Birth	Male	3035	4	Immediately	0	248	SPONTANEOUS VERTEX DELIVERY							2	0	Discharge	0	0
2010-11	778	25-29	ST	1	HINDU	1	DELIVERY	1-7 years	3	2	2	2	0	6.9	1	38	2	LB	M	3180	4	IMMEDIATE	0	O80.0	SPONTANEOUS VERTEX DELIVERY							1	0	DISCHARGE	0	0
2010-11	778	30 and above	ST	1	HINDU	1	DELIVERY	8-12 years	2	1	1	2	0	12.6	4	30	1	LB	F	1765	2	IMMEDIATE	1	O13	GESTATIONAL (PREG.IND.) HYPERTENSION WITHOUT SIGNIFICANT PROTEINURI	O36.4	MATERNAL CARE FOR INTRAUTERINE DEATH	O32.2	MATERNAL CARE FOR TRANSVERSE AND OBLIQUE LIE			3	0	DISCHARGE	1	1
2012-13	778	20-24	ST	1	HINDU	1	DELIVERY	8-12 years	1	0	0	3	0	9.3	2	39	2	LB	M	2805	4	IMMEDIATE	0	O80.0	SPONTANEOUS VERTEX DELIVERY							1	0	DISCHARGE	0	0
2013-14	778	20-24	ST	1	Hindu	1	Delivery	8-12 years	1	0	0	3	0	10.1	3	32	1	Live Birth	Male	1306	1	Immediately	0	159	PRETERM DELIVERY							1	0	Discharge	1	1
2010-11	779	20-24	OTHER	0	MUSLIM	2	DELIVERY	1-7 years	1	0	0	2	0	9.5	2	38	2	LB	F	2070	3	WITH TRY	0	O80.0	SPONTANEOUS VERTEX DELIVERY	O13	GESTATIONAL (PREG.IND.) HYPERTENSION WITHOUT SIGNIFICANT PROTEINURI					1	0	DISCHARGE	1	0
2012-13	779	25-29	OBC	0	MUSLIM	2	DELIVERY	no educatio	1	0	0	2	0	9.4	2	39	2	LB	F	2715	4	WITH TRY	0	O80.0	SPONTANEOUS VERTEX DELIVERY							4	0	DISCHARGE	0	0
2013-14	779	20-24	ST	1	Hindu	1	Delivery	8-12 years	1	0	0	3	0	10.7	3	38	2	SB Macerated	Female	2060	3	Did not Cry	0	248	SPONTANEOUS VERTEX DELIVERY	137	MATERNAL CARE FOR INTRAUTERINE DEATH					1	0	Discharge	1	0
2010-11	780	15-19	ST	1	HINDU	1	DELIVERY	1-7 years	1	0	0	3	0	10.2	3	38	2	LB	M	2435	3	IMMEDIATE	0	O80.0	SPONTANEOUS VERTEX DELIVERY							1	0	DISCHARGE	1	0
2012-13	780	20-24	OTHER	0	MUSLIM	2	DELIVERY	8-12 years	1	0	0	2	0	10.7	3	39	2	LB	F	3445	4	IMMEDIATE	0	O80.0	SPONTANEOUS VERTEX DELIVERY							4	0	DISCHARGE	0	0
2013-14	780	20-24	ST	1	Hindu	1	Delivery	8-12 years	2	1	1	3	0	11.4	4	38	2	Live Birth	Female	2020	3	Immediately	0	94	TWIN PREGNANCY	248	SPONTANEOUS VERTEX DELIVERY	249	SPONTANEOUS BREECH DELIVERY			1	0	Discharge	1	0
2010-11	782	25-29	ST	1	HINDU	1	DELIVERY	8-12 years	1	0	0	2	0	11.8	4	38	2	LB	M	2525	4	IMMEDIATE	0	O80.0	SPONTANEOUS VERTEX DELIVERY	NA						3	0	DISCHARGE	0	0
2011-12	782	15-19	ST	1	HINDU	1	DELIVERY	1-7 years	1	0	0	2	0	10	2	38	2	LB	F	3220	4	IMMEDIATE	0	O80.0	SPONTANEOUS VERTEX DELIVERY							1	0	DISCHARGE	0	0
2012-13	782	20-24	OBC	0	HINDU	1	DELIVERY	8-12 years	2	1	1	2	0	8.7	2	39	2	LB	M	3135	4	IMMEDIATE	0	O80.0	SPONTANEOUS VERTEX DELIVERY							1	0	DISCHARGE	0	0
2013-14	782	25-29	ST	1	Hindu	1	Delivery	no educatio	1	0	0	1	0	10.5	3	39	2	Live Birth	Female	2214	3	Immediately	0	248	SPONTANEOUS VERTEX DELIVERY							2	0	Discharge	1	0
2010-11	783	20-24	OTHER	0	HINDU	1	DELIVERY	1-7 years	1	0	0	2	0	11	3	38	2	LB	F	2610	4	IMMEDIATE	0	O80.0	SPONTANEOUS VERTEX DELIVERY	O13	GESTATIONAL (PREG.IND.) HYPERTENSION WITHOUT SIGNIFICANT PROTEINURI					3	0	DISCHARGE	0	0
2010-11	783	20-24	OBC	0	HINDU	1	DELIVERY	8-12 years	2	1	1	2	0	9.2	2	39	2	LB	M	3080	4	IMMEDIATE	1	O44.1	PLACENTA PRAEVIA WITH HAEMORRHAGE	O46.9	ANTEPARTUM HAEMORRHAGE, UNSPECIFIED					1	1	DISCHARGE	0	0
2013-14	783	25-29	ST	1	Hindu	1	Delivery	8-12 years	4	3	3	2	0	9	2	41	2	Live Birth	Female	2702	4	Immediately	0	248	SPONTANEOUS VERTEX DELIVERY							1	0	Discharge	0	0
2013-14	784	20-24	ST	1	Hindu	1	Delivery	8-12 years	2	1	1	2	0	11.2	4	35	1	Live Birth	Male	2700	4	Immediately	0	159	PRETERM DELIVERY	75	UNSPECIFIED INFECTION OF URINARY TRACT IN PREGNANCY					1	0	Discharge	0	0
2010-11	785	20-24	OTHER	0	HINDU	1	DELIVERY	1-7 years	1	0	0	2	0	7.5	2	38	2	LB	M	2310	3	IMMEDIATE	0	O80.0	SPONTANEOUS VERTEX DELIVERY	NA	NA	NA				1	0	DISCHARGE	1	0
2013-14	785	20-24	ST	1	Hindu	1	Delivery	no educatio	1	0	0	2	0	11.4	4	40	2	Live Birth	Male	2545	4	Immediately	1	201	LABOUR & DELIVERY COMPLICATED BY BIOCHEMICAL EVIDENCE OF FETAL STRES							1	0	Discharge	0	0
2010-11	786	20-24	OTHER	0	HINDU	1	DELIVERY	no educatio	1	0	0	2	0	10.1	3	38	2	LB	M	2645	4	IMMEDIATE	0	O80.0	SPONTANEOUS VERTEX DELIVERY							1	0	DISCHARGE	0	0
2010-11	786	20-24	ST	1	HINDU	1	DELIVERY	1-7 years	1	0	0	2	0	10.5	3	38	2	LB	F	2300	3	IMMEDIATE	0	O80.0	SPONTANEOUS VERTEX DELIVERY	NA						1	0	DISCHARGE	1	0
2013-14	786	30 and above	ST	1	Hindu	1	Delivery	no educatio	1	0	0	1	0	8.3	2	35	1	Live Birth	Female	2114	3	Immediately	0	159	PRETERM DELIVERY							1	0	Discharge	1	0
2012-13	787	20-24	OTHER	0	MUSLIM	2	DELIVERY	1-7 years	2	1	1	2	0	10	2	39	2	LB	M	2625	4	IMMEDIATE	1	O68.3	LABOUR & DELIVERY COMPLICATED BY BIOCHEMICAL EVIDENCE OF FETAL STRES	O41.1	INFECTION OF AMNIOTIC SAC AND MEMBRANES					1	0	DISCHARGE	0	0
2010-11	788	25-29	ST	1	HINDU	1	DELIVERY	8-12 years	1	0	0	3	0	11.8	4	38	2	LB	M	3045	4	IMMEDIATE	0	O80.0	SPONTANEOUS VERTEX DELIVERY							1	0	DISCHARGE	0	0
2010-11	788	20-24	OTHER	0	HINDU	1	DELIVERY	1-7 years	1	0	0	2	0	7.1	2	38	2	LB	F	2190	3	IMMEDIATE	0	O80.0	SPONTANEOUS VERTEX DELIVERY	NA		NA				3	0	DISCHARGE	1	0
2012-13	788	20-24	ST	1	HINDU	1	DELIVERY	no educatio	2	1	1	2	0	10.6	3	41	2	LB	M	2830	4	IMMEDIATE	0	O80.0	SPONTANEOUS VERTEX DELIVERY	NA	NA					1	0	DISCHARGE	0	0
2010-11	789	20-24	OTHER	0	HINDU	1	DELIVERY	1-7 years	2	1	1	2	0	8.5	2	38	2	LB	F	2120	3	IMMEDIATE	0	O80.0	SPONTANEOUS VERTEX DELIVERY	NA	NA					1	0	DISCHARGE	1	0
2010-11	789	30 and above	ST	1	HINDU	1	DELIVERY	8-12 years	1	0	0	3	0	12	4	38	2	LB	F	2585	4	IMMEDIATE	0	O80.0	SPONTANEOUS VERTEX DELIVERY							1	0	DISCHARGE	0	0
2010-11	789	20-24	ST	1	HINDU	1	DELIVERY	no educatio	1	0	0	2	0	11.4	4	38	2	LB	F	2310	3	IMMEDIATE	1	O68.1	LABOUR AND DELIVERY COMPLICATED BY MECONIUM IN AMNIOTIC FLUID	O69.1	LABOUR & DELIVERY COMPLICATED BY CORD AROUND NECK, WITH COMPRESSION	NA	NA			1	0	DISCHARGE	1	0
2012-13	789	20-24	ST	1	HINDU	1	DELIVERY	8-12 years	1	0	0	2	0	10.5	3	39	2	LB	M	3025	4	IMMEDIATE	0	O80.0	SPONTANEOUS VERTEX DELIVERY	NA	NA					3	0	DISCHARGE	0	0
2013-14	790	25-29	Other	0	Hindu	1	Delivery	8-12 years	1	0	0	2	0	9.4	2	38	2	Live Birth	Female	2510	4	Immediately	0	248	SPONTANEOUS VERTEX DELIVERY							2	0	Discharge	0	0
2013-14	791	25-29	OBC	0	Hindu	1	Delivery	no educatio	2	0	0	1	0	10.1	3	41	2	Live Birth	Female	1750	2	Immediately	0	248	SPONTANEOUS VERTEX DELIVERY							4	0	Discharge	1	1
2010-11	793	20-24	ST	1	HINDU	1	DELIVERY	1-7 years	2	1	1	2	0	10.8	3	38	2	LB	F	2225	3	IMMEDIATE	0	O75.7	VAGINAL DELIVERY FOLLOWING PREVIOUS CAESAREAN SECTION	NA						1	0	DISCHARGE	1	0
2013-14	793	20-24	Other	0	Muslim	2	Delivery	1-7 years	2	1	1	1	0	7.8	2	28	1	Live Birth	Male	1154	1	Immediately	0	159	PRETERM DELIVERY	94	TWIN PREGNANCY	100	MATERNAL CARE FOR BREECH PRESENTATION			3	0	Discharge	1	1
2011-12	794	20-24	ST	1	HINDU	1	DELIVERY	8-12 years	1	0	0	3	0	10.2	3	38	2	LB	M	2885	4	IMMEDIATE	0	O80.0	SPONTANEOUS VERTEX DELIVERY							1	0	DISCHARGE	0	0
2013-14	794	20-24	ST	1	Hindu	1	Delivery	no educatio	2	1	1	2	0	12.5	4	38	2	Live Birth	Female	3120	4	Immediately	0	248	SPONTANEOUS VERTEX DELIVERY							2	0	Discharge	0	0
2013-14	795	15-19	ST	1	Hindu	1	Delivery	1-7 years	1	0	0	2	0	8.9	2	38	2	Live Birth	Male	2658	4	Immediately	0	248	SPONTANEOUS VERTEX DELIVERY							1	0	Discharge	0	0
2013-14	796	20-24	ST	1	Hindu	1	Delivery	8-12 years	2	1	1	2	0	8.2	2	37	2	Live Birth	Female	2600	4	Immediately	0	248	SPONTANEOUS VERTEX DELIVERY	199	LABOUR AND DELIVERY COMPLICATED BY MECONIUM IN AMNIOTIC FLUID					1	0	Discharge	0	0
2013-14	797	30 and above	ST	1	Hindu	1	Delivery	8-12 years	3	2	2	1	0	11.5	4	38	2	Live Birth	Female	2760	4	Immediately	0	226	OTHER Immediately POSTPARTUM HAEMORRHAGE	218	OBSTETRIC LACERATION OF CERVIX	248	SPONTANEOUS VERTEX DELIVERY			1	0	Discharge	0	0
2010-11	798	20-24	OTHER	0	HINDU	1	DELIVERY	8-12 years	1	0	0	3	0	12.5	4	38	2	LB	M	2691	4	IMMEDIATE	1	O33.3	MATERNAL CARE FOR DISPROPORTION DUE TO OUTLET CONTRACTION OF PELVIS	NA						1	0	DISCHARGE	0	0
2011-12	798	25-29	SC	0	HINDU	1	DELIVERY	8-12 years	2	1	1	2	0	1.2	1	38	2	LB	F	2620	4	IMMEDIATE	0	O80.0	SPONTANEOUS VERTEX DELIVERY							1	0	DISCHARGE	0	0
2012-13	798	25-29	ST	1	HINDU	1	DELIVERY	1-7 years	2	1	1	3	0	11.1	4	39	2	LB	M	2505	4	IMMEDIATE	0	O80.0	SPONTANEOUS VERTEX DELIVERY	NA	NA					1	0	DISCHARGE	0	0
2013-14	798	25-29	ST	1	Other	3	Delivery	1-7 years	3	2	2	2	0	10.2	3	37	2	Live Birth	Male	2494	3	Immediately	0	248	SPONTANEOUS VERTEX DELIVERY							1	0	Discharge	1	0
2010-11	799	20-24	ST	1	HINDU	1	DELIVERY	8-12 years	1	0	0	2	0	10.5	3	38	2	LB	M	2815	4	IMMEDIATE	0	O80.0	SPONTANEOUS VERTEX DELIVERY	NA						1	0	DISCHARGE	0	0
2011-12	799	20-24	ST	1	HINDU	1	DELIVERY	8-12 years	1	0	0		0	9.1	2	40	2	LB	M	2425	3	IMMEDIATE	0	O80.0	SPONTANEOUS VERTEX DELIVERY							1	0	DISCHARGE	1	0
2013-14	799	20-24	OBC	0	Hindu	1	Delivery	no educatio	2	1	1	1	0	7.8	2	33	1	Live Birth	Female	1742	2	Immediately	0	159	PRETERM DELIVERY							1	0	Discharge	1	1
2011-12	800	20-24	ST	1	HINDU	1	DELIVERY	no educatio	2	1	1	2	0	11.2	4	38	2	LB	M	2180	3	IMMEDIATE	0	O80.0	SPONTANEOUS VERTEX DELIVERY							1	0	DISCHARGE	1	0
2013-14	800	20-24	ST	1	Hindu	1	Delivery	8-12 years	2	1	1	1	0	5.1	1	39	2	Live Birth	Male	2914	4	Immediately	0	248	SPONTANEOUS VERTEX DELIVERY	306	SEVERE ANEMIA BY OUR STANDARDS (<4gm%)					1	1	Discharge	0	0
2010-11	801	25-29	ST	1	HINDU	1	DELIVERY	1-7 years	5	4	3	2	0	8.5	2	38	2	LB	M	2375	3	IMMEDIATE	0	O80.0	SPONTANEOUS VERTEX DELIVERY	NA						1	0	DISCHARGE	1	0
2013-14	801	20-24	ST	1	Hindu	1	Delivery	8-12 years	3	2	2	2	0	9.2	2	38	2	Live Birth	Male	2438	3	Immediately	0	248	SPONTANEOUS VERTEX DELIVERY							1	0	Discharge	1	0
2010-11	802	20-24	ST	1	HINDU	1	DELIVERY	1-7 years	1	0	0	2	0	9.3	2	38	2	LB	F	2030	3	IMMEDIATE	0	O80.0	SPONTANEOUS VERTEX DELIVERY	NA	NA					1	0	DISCHARGE	1	0
2013-14	804	20-24	ST	1	Hindu	1	Delivery	1-7 years	1	0	0	1	0	8.4	2	38	2	Live Birth	Male	2666	4	Immediately	0	248	SPONTANEOUS VERTEX DELIVERY							1	0	Discharge	0	0
2010-11	805	20-24	ST	1	HINDU	1	DELIVERY	1-7 years	1	0	0		0	10.7	3	38	2	LB	M	2550	4	IMMEDIATE	0	O80.0	SPONTANEOUS VERTEX DELIVERY	NA		NA				1	0	DISCHARGE	0	0
2010-11	805	20-24	OTHER	0	HINDU	1	DELIVERY	8-12 years	1	0	0	2	0	9.1	2	38	2	LB	M	3100	4	IMMEDIATE	0	O80.0	SPONTANEOUS VERTEX DELIVERY	NA						2	0	DISCHARGE	0	0
2011-12	805	20-24	ST	1	HINDU	1	DELIVERY	8-12 years	1	0	0		0	9.2	2	38	2	LB	F	2655	4	IMMEDIATE	0	O80.0	SPONTANEOUS VERTEX DELIVERY							1	0	DISCHARGE	0	0
2013-14	805	25-29	ST	1	Other	3	Delivery	8-12 years	2	1	1	3	1	8.9	2	40	2	Live Birth	Female	2596	4	Immediately	1	120	MATERNAL CARE DUE TO UTERINE SCAR FROM PREVIOUS SURGERY	111	MATERNAL CARE FOR DISPROPORTION DUE TO OUTLET CONTRACTION OF PELVIS					1	0	Discharge	0	0
2013-14	806	20-24	ST	1	Hindu	1	Delivery	8-12 years	1	0	0	2	0	11.1	4	37	2	Live Birth	Male	1916	2	Immediately	0	248	SPONTANEOUS VERTEX DELIVERY	143	INFECTION OF AMNIOTIC SAC AND MEMBRANES	138	MATERNAL CARE FOR POOR FETAL GROWTH			1	0	Discharge	1	1
2012-13	807	20-24	ST	1	HINDU	1	DELIVERY	8-12 years	1	0	0	2	0	7.6	2	37	2	LB	F	2670	4	IMMEDIATE	0	O80.0	SPONTANEOUS VERTEX DELIVERY	O42.0	PREMATURE RUPTURE OF MEMBRANES, ONSET OF LABOUR WITHIN 24 HOURS					1	0	DISCHARGE	0	0
2013-14	807	20-24	ST	1	Hindu	1	Delivery	1-7 years	3	2	2	3	0	9.2	2	36	1	Live Birth	Female	2062	3	Immediately	0	159	PRETERM DELIVERY							1	0	Discharge	1	0
2011-12	808	15-19	ST	1	HINDU	1	DELIVERY	8-12 years	1	0	0	2	0	10.3	3	38	2	LB	F	2895	4	IMMEDIATE	0	O80.0	SPONTANEOUS VERTEX DELIVERY							3	0	DISCHARGE	0	0
2013-14	808	20-24	ST	1	Hindu	1	Delivery	1-7 years	1	0	0	1	0			33	1	SB Fresh	Male	1274	1	Did not Cry	0	63	ECLAMPSIA IN PREGNANCY							1	0	Refer	1	1
2010-11	809	25-29	OTHER	0	HINDU	1	DELIVERY	8-12 years	2	1	1	2	0	9.9	2	38	2	LB	M	2925	4	WITH TRY	0	O80.0	SPONTANEOUS VERTEX DELIVERY							1	0	DISCHARGE	0	0
2011-12	809	20-24	OBC	0	HINDU	1	DELIVERY	8-12 years	1	0	0	2	0	8.3	2	38	2	LB	F	2755	4	IMMEDIATE	0	O80.0	SPONTANEOUS VERTEX DELIVERY							1	0	DISCHARGE	0	0
2013-14	809	25-29	ST	1	Hindu	1	Delivery	8-12 years	1	0	0	2	0	11.9	4	36	1	Live Birth	Female	1832	2	Immediately	0	159	PRETERM DELIVERY	143	INFECTION OF AMNIOTIC SAC AND MEMBRANES	135	MATERNAL CARE FOR HYDROPS FETALIS			1	0	Discharge	1	1
2012-13	810	20-24	OTHER	0	HINDU	1	DELIVERY	no educatio	2	1	1	2	0	10.3	3	39	2	LB	M	2340	3	IMMEDIATE	0	O80.0	SPONTANEOUS VERTEX DELIVERY							1	0	DISCHARGE	1	0
2010-11	811	25-29	OTHER	0	HINDU	1	DELIVERY	more than 12	1	0	0	2	0	11.1	4	38	2	LB	M	2820	4	IMMEDIATE	0	O80.0	SPONTANEOUS VERTEX DELIVERY	NA						1	0	DISCHARGE	0	0
2012-13	813	20-24	ST	1	HINDU	1	DELIVERY	1-7 years	2	1	1	2	0	8.4	2	39	2	LB	M	3310	4	IMMEDIATE	0	O80.0	SPONTANEOUS VERTEX DELIVERY	NA	NA					1	0	DISCHARGE	0	0
2013-14	814	20-24	ST	1	Hindu	1	Delivery	no educatio	1	0	0	3	0	10.8	3	38	2	Live Birth	Female	2206	3	Immediately	0	248	SPONTANEOUS VERTEX DELIVERY							1	0	Discharge	1	0
2013-14	815	20-24	ST	1	Hindu	1	Delivery	1-7 years	1	0	0	3	0	12.5	4	39	2	Live Birth	Male	2588	4	Immediately	1	100	MATERNAL CARE FOR BREECH PRESENTATION							1	0	Discharge	0	0
2012-13	816	15-19	ST	1	HINDU	1	DELIVERY	8-12 years	1	0	0	2	0	8.8	2	39	2	LB	F	2420	3	IMMEDIATE	0	O80.0	SPONTANEOUS VERTEX DELIVERY	O13	GESTATIONAL (PREG.IND.) HYPERTENSION WITHOUT SIGNIFICANT PROTEINURI					4	0	DISCHARGE	1	0
2013-14	816	25-29	ST	1	Hindu	1	Delivery	no educatio	3	2	2	2	0	11.3	4	39	2	Live Birth	Male	2980	4	Immediately	0	248	SPONTANEOUS VERTEX DELIVERY							1	0	Discharge	0	0
2013-14	817	15-19	SC	0	Hindu	1	Delivery	8-12 years	1	0	0	2	0	11.2	4	38	2	Live Birth	Female	2722	4	Immediately	0	248	SPONTANEOUS VERTEX DELIVERY							1	0	Discharge	0	0
2010-11	818	20-24	SC	0	HINDU	1	DELIVERY	1-7 years	1	0	0	2	0	9.1	2	39	2	LB	M	2180	3	IMMEDIATE	0	O80.0	SPONTANEOUS VERTEX DELIVERY	O42.0	PREMATURE RUPTURE OF MEMBRANES, ONSET OF LABOUR WITHIN 24 HOURS					4	0	DISCHARGE	1	0
2010-11	818	25-29	ST	1	HINDU	1	DELIVERY	8-12 years	2	1	1	2	0	7.8	2	32	1	FRESH SB	F	2060	3	NOT CRY	1	O32.2	MATERNAL CARE FOR TRANSVERSE AND OBLIQUE LIE	O36.2	MATERNAL CARE FOR HYDROPS FETALIS	D57.1	SICKLE CELL ANEMIA WITHOUT CRISIS			1	0	DISCHARGE	1	0
2013-14	818	20-24	ST	1	Hindu	1	Delivery	1-7 years	2	1	1	2	0	12.4	4	39	2	Live Birth	Male	2994	4	Immediately	0	248	SPONTANEOUS VERTEX DELIVERY							1	0	Discharge	0	0
2013-14	819	20-24	ST	1	Hindu	1	Delivery	8-12 years	2	1	1	3	0	11.6	4	35	1	Live Birth	Male	2148	3	After Efforts	1	150	PLACENTA PRAEVIA WITH HAEMORRHAGE							1	0	Discharge	1	0
2012-13	820	25-29	OTHER	0	HINDU	1	DELIVERY	8-12 years	2	1	1	3	0	10.5	3	39	2	LB	M	2435	3	IMMEDIATE	0	O80.0	SPONTANEOUS VERTEX DELIVERY	NA	NA					1	0	DISCHARGE	1	0
2013-14	821	20-24	ST	1	Hindu	1	Delivery	8-12 years	2	1	1	2	0	10.9	3	39	2	Live Birth	Female	2920	4	Immediately	0	248	SPONTANEOUS VERTEX DELIVERY							1	0	Discharge	0	0
2010-11	822	25-29	OTHER	0	HINDU	1	DELIVERY	1-7 years	2	1	1	3	0	10.4	3	38	2	LB	F	2955	4	IMMEDIATE	0	O80.0	SPONTANEOUS VERTEX DELIVERY	NA						1	0	DISCHARGE	0	0
2013-14	822	20-24	ST	1	Hindu	1	Delivery	no educatio	2	1	1	3	0	8	2	39	2	Live Birth	Male	2178	3	Immediately	0	248	SPONTANEOUS VERTEX DELIVERY							1	0	Discharge	1	0
2010-11	823	20-24	OTHER	0	HINDU	1	DELIVERY	1-7 years	2	1	1	3	0	10	2	39	2	LB	M	2820	4	IMMEDIATE	0	O80.0	SPONTANEOUS VERTEX DELIVERY							1	0	DISCHARGE	0	0
2010-11	824	25-29	ST	1	HINDU	1	DELIVERY	no educatio	4	3	3	3	0	8.2	2	36	1	LB	M	2425	3	IMMEDIATE	0	O60	PRETERM DELIVERY	NA						1	0	DISCHARGE	1	0
2013-14	824	15-19	ST	1	Hindu	1	Delivery	8-12 years	1	0	0	3	0	11.5	4	38	2	Live Birth	Female	2110	3	Immediately	0	248	SPONTANEOUS VERTEX DELIVERY							1	0	Discharge	1	0
2010-11	825	20-24	ST	1	HINDU	1	DELIVERY	no educatio	1	0	0	2	0	10.1	3	38	2	LB	M	2280	3	IMMEDIATE	0	O80.0	SPONTANEOUS VERTEX DELIVERY							1	0	DISCHARGE	1	0
2010-11	825	30 and above	OTHER	0	MUSLIM	2	DELIVERY	no educatio	2	1	1	2	0	8	2	38	2	LB	M	2050	3	IMMEDIATE	0	O80.0	SPONTANEOUS VERTEX DELIVERY	NA						1	0	DISCHARGE	1	0
2013-14	825	20-24	ST	1	Hindu	1	Delivery	1-7 years	2	1	1	2	0	11.4	4	39	2	Live Birth	Female	2488	3	Immediately	0	248	SPONTANEOUS VERTEX DELIVERY							1	0	Discharge	1	0
2010-11	826	20-24	ST	1	HINDU	1	DELIVERY	8-12 years	1	0	0	3	0	11.3	4	38	2	LB	F	2460	3	IMMEDIATE	0	O80.0	SPONTANEOUS VERTEX DELIVERY							1	0	DISCHARGE	1	0
2013-14	826	20-24	ST	1	Hindu	1	Delivery	1-7 years	1	0	0	2	0	10.7	3	39	2	Live Birth	Male	2420	3	Immediately	0	248	SPONTANEOUS VERTEX DELIVERY							1	0	Discharge	1	0
2010-11	829	20-24	ST	1	HINDU	1	DELIVERY	1-7 years	2	1	1	2	0	11.1	4	38	2	LB	M	3010	4	IMMEDIATE	0	O80.0	SPONTANEOUS VERTEX DELIVERY							1	0	DISCHARGE	0	0
2013-14	831	25-29	ST	1	Hindu	1	Delivery	1-7 years	1	0	0	1	0	8.5	2	39	2	Live Birth	Female	3360	4	Immediately	0	248	SPONTANEOUS VERTEX DELIVERY							1	0	Discharge	0	0
2013-14	832	20-24	ST	1	Hindu	1	Delivery	8-12 years	4	3	3	3	0	9.4	2	41	2	Live Birth	Male	2804	4	Immediately	0	248	SPONTANEOUS VERTEX DELIVERY							1	0	Discharge	0	0
2011-12	833	15-19	ST	1	HINDU	1	DELIVERY	8-12 years	1	0	0	2	0	10.8	3	35	1	LB	M	1805	2	IMMEDIATE	0	O60	PRETERM DELIVERY							3	0	DISCHARGE	1	1
2010-11	835	20-24	ST	1	HINDU	1	DELIVERY	8-12 years	3	2	2	3	0	9.4	2	38	2	LB	M	3205	4	IMMEDIATE	0	O80.0	SPONTANEOUS VERTEX DELIVERY							1	0	DISCHARGE	0	0
2011-12	835	25-29	OBC	0	HINDU	1	DELIVERY	more than 12	1	0	0	3	0	11.2	4	38	2	LB	F	2715	4	IMMEDIATE	1	O63.0	PROLONGED FIRST STAGE (OF LABOUR) (non obstructed)	O61.0	FAILED MEDICAL INDUCTION OF LABOUR	O42.0	PREMATURE RUPTURE OF MEMBRANES, ONSET OF LABOUR WITHIN 24 HOURS			4	1	DISCHARGE	0	0
2013-14	835	25-29	Other	0	Muslim	2	Delivery	8-12 years	2	1	1	3	1	11.8	4	39	2	Live Birth	Female	2704	4	Immediately	1	120	MATERNAL CARE DUE TO UTERINE SCAR FROM PREVIOUS SURGERY	111	MATERNAL CARE FOR DISPROPORTION DUE TO OUTLET CONTRACTION OF PELVIS					1	0	Discharge	0	0
2011-12	836	30 and above	ST	1	HINDU	1	DELIVERY		3	2	2	2	0	5.8	1	38	2	LB	M	2145	3	IMMEDIATE	1	O99.S	SEVERE ANEMIA BY OUR STANDARDS (<4gm%)	O34.2	MATERNAL CARE DUE TO UTERINE SCAR FROM PREVIOUS SURGERY	NA				1	1	DISCHARGE	1	0
2013-14	836	20-24	ST	1	Hindu	1	Delivery	no educatio	1	0	0	2	0	4.7	1	38	2	Live Birth	Male	2284	3	Immediately	0	248	SPONTANEOUS VERTEX DELIVERY	306	SEVERE ANEMIA BY OUR STANDARDS (<4gm%)					1	1	Discharge	1	0
2011-12	837	20-24	ST	1	HINDU	1	DELIVERY	1-7 years	1	0	0	2	0	10.8	3	38	2	LB	M	3235	4	IMMEDIATE	0	O80.0	SPONTANEOUS VERTEX DELIVERY	NA	NA	NA	NA			1	0	DISCHARGE	0	0
2010-11	838	20-24	ST	1	HINDU	1	DELIVERY	1-7 years	1	0	0	2	0	10.1	3	38	2	LB	M	2490	3	IMMEDIATE	0	O80.0	SPONTANEOUS VERTEX DELIVERY							1	0	DISCHARGE	1	0
2013-14	838	20-24	Other	0	Muslim	2	Delivery	1-7 years	2	1	1	3	1	9.9	2	39	2	Live Birth	Female	2670	4	Immediately	1	120	MATERNAL CARE DUE TO UTERINE SCAR FROM PREVIOUS SURGERY							1	0	Discharge	0	0
2012-13	839	20-24	ST	1	HINDU	1	DELIVERY	8-12 years	1	0	0	2	0	10.8	3	39	2	LB	F	2675	4	IMMEDIATE	0	O80.0	SPONTANEOUS VERTEX DELIVERY	NA	NA					1	0	DISCHARGE	0	0
2013-14	839	20-24	ST	1	Hindu	1	Delivery	8-12 years	2	1	1	2	0	12.7	4	40	2	Live Birth	Female	2884	4	Immediately	0	248	SPONTANEOUS VERTEX DELIVERY							1	0	Discharge	0	0
2011-12	840	25-29	OBC	0	HINDU	1	DELIVERY	8-12 years	3	2	2	2	0	8.6	2	39	2	LB	M	2855	4	IMMEDIATE	0	O80.0	SPONTANEOUS VERTEX DELIVERY	NA		NA				1	0	DISCHARGE	0	0
2013-14	840	20-24	ST	1	Hindu	1	Delivery	1-7 years	1	0	0	1	0	8.7	2	39	2	Live Birth	Male	2738	4	Immediately	0	248	SPONTANEOUS VERTEX DELIVERY							1	0	Discharge	0	0
2012-13	841	25-29	SC	0	HINDU	1	DELIVERY	8-12 years	2	1	1	2	0	10.7	3	28	1	LB	F	720	1	IMMEDIATE	0	O75.7	VAGINAL DELIVERY FOLLOWING PREVIOUS CAESAREAN SECTION	O60	PRETERM DELIVERY					1	0	DISCHARGE	1	1
2013-14	841	25-29	Other	0	Hindu	1	Delivery	1-7 years	4	3	3	3	0	11.2	4	40	2	Live Birth	Male	2712	4	Immediately	0	248	SPONTANEOUS VERTEX DELIVERY	61	GESTATIONAL (PREG.IND.) HYPERTENSION WITHOUT SIGNIFICANT PROTEINURI					1	0	Discharge	0	0
2011-12	842	15-19	SC	0	HINDU	1	DELIVERY	8-12 years	1	0	0	3	0	11.7	4	38	2	LB	F	2910	4	IMMEDIATE	0	O80.0	SPONTANEOUS VERTEX DELIVERY	NA	NA	NA				1	0	DISCHARGE	0	0
2013-14	842	20-24	ST	1	Hindu	1	Delivery	1-7 years	2	1	1	1	0	11.2	4	39	2	Live Birth	Female	2558	4	Immediately	0	248	SPONTANEOUS VERTEX DELIVERY							1	0	Discharge	0	0
2010-11	843	25-29	ST	1	HINDU	1	DELIVERY	8-12 years	3	2	2	2	0	9.5	2	38	2	LB	F	2600	4	IMMEDIATE	0	O80.0	SPONTANEOUS VERTEX DELIVERY	NA						1	0	DISCHARGE	0	0
2012-13	843	20-24	ST	1	HINDU	1	DELIVERY	no educatio	2	1	1	1	0			38	2	LB	M	2775	4	IMMEDIATE	0	O80.0	SPONTANEOUS VERTEX DELIVERY	NA	NA					1	0	DISCHARGE	0	0
2013-14	844	20-24	ST	1	Hindu	1	Delivery	8-12 years	1	0	0	2	0	8.7	2	40	2	Live Birth	Female	2600	4	Immediately	1	169	PROLONGED FIRST STAGE (OF LABOUR) (non obstructed)	111	MATERNAL CARE FOR DISPROPORTION DUE TO OUTLET CONTRACTION OF PELVIS	306	SEVERE ANEMIA BY OUR STANDARDS (<4gm%)			2	0	Discharge	0	0
2012-13	845	25-29	ST	1	HINDU	1	DELIVERY	8-12 years	3	2	2	2	0	12.8	4	34	1	LB	F	2315	3	IMMEDIATE	0	O60	PRETERM DELIVERY	NA	NA					1	0	DISCHARGE	1	0
2010-11	846	20-24	ST	1	HINDU	1	DELIVERY	8-12 years	1	0	0	2	0	11	3	38	2	LB	M	2860	4	IMMEDIATE	0	O80.0	SPONTANEOUS VERTEX DELIVERY	O13	GESTATIONAL (PREG.IND.) HYPERTENSION WITHOUT SIGNIFICANT PROTEINURI	NA				1	0	DISCHARGE	0	0
2010-11	847	20-24	ST	1	HINDU	1	DELIVERY	8-12 years	3	2	2	3	0	9.2	2	38	2	LB	F	2945	4	IMMEDIATE	0	O80.0	SPONTANEOUS VERTEX DELIVERY							1	0	DISCHARGE	0	0
2011-12	847	20-24	ST	1	HINDU	1	DELIVERY	no educatio	3	1	1	2	1	5.4	1	37	2	LB	M	2915	4	IMMEDIATE	1	O34.2	MATERNAL CARE DUE TO UTERINE SCAR FROM PREVIOUS SURGERY	O99.S	SEVERE ANEMIA BY OUR STANDARDS (<4gm%)					1	1	DISCHARGE	0	0
2013-14	847	20-24	ST	1	Hindu	1	Delivery	1-7 years	1	0	0	3	0	11.7	4	34	1	Live Birth	Male	1744	2	Immediately	0	100	MATERNAL CARE FOR BREECH PRESENTATION	159	PRETERM DELIVERY					1	0	Discharge	1	1
2010-11	848	20-24	ST	1	HINDU	1	DELIVERY	1-7 years	2	1	1	3	0	9.6	2	32	1	LB	F	1295	1	IMMEDIATE	0	O60	PRETERM DELIVERY	NA						1	0	DISCHARGE	1	1
2010-11	848	20-24	ST	1	HINDU	1	DELIVERY	1-7 years	1	0	0	2	0	11.6	4	38	2	LB	M	3120	4	IMMEDIATE	0	O80.0	SPONTANEOUS VERTEX DELIVERY	NA						1	0	DISCHARGE	0	0
2010-11	848	25-29	OTHER	0	HINDU	1	DELIVERY	1-7 years	2	1	1	2	0	14.7	4	40	2	LB	M	2770	4	IMMEDIATE	1	O69.1	LABOUR & DELIVERY COMPLICATED BY CORD AROUND NECK, WITH COMPRESSION							1	0	DISCHARGE	0	0
2013-14	848	20-24	ST	1	Hindu	1	Delivery	1-7 years	2	1	1	2	0	9.7	2	38	2	Live Birth	Female	2610	4	Immediately	0	248	SPONTANEOUS VERTEX DELIVERY							1	0	Discharge	0	0
2013-14	850	25-29	ST	1	Hindu	1	Delivery	8-12 years	3	2	2	3	0	8.7	2	37	2	SB Fresh	Male	1410	1	Did not Cry	0	248	SPONTANEOUS VERTEX DELIVERY	137	MATERNAL CARE FOR INTRAUTERINE DEATH	135	MATERNAL CARE FOR HYDROPS FETALIS			1	0	Discharge	1	1
2013-14	851	20-24	ST	1	Hindu	1	Delivery	8-12 years	1	0	0	3	0	8.9	2	38	2	Live Birth	Male	2732	4	Immediately	0	248	SPONTANEOUS VERTEX DELIVERY							1	0	Discharge	0	0
2013-14	852	20-24	OBC	0	Hindu	1	Delivery	1-7 years	1	0	0	2	0	11.9	4	39	2	Live Birth	Female	2224	3	Immediately	0	248	SPONTANEOUS VERTEX DELIVERY							1	0	Discharge	1	0
2013-14	854	25-29	ST	1	Hindu	1	Delivery	1-7 years	5	4	3	3	0	8.6	2	39	2	Live Birth	Male	3254	4	Immediately	0	248	SPONTANEOUS VERTEX DELIVERY							1	0	Discharge	0	0
2010-11	855	20-24	ST	1	HINDU	1	DELIVERY	no educatio	1	0	0	1	0	9.1	2	38	2	LB	F	2420	3	IMMEDIATE	0	O80.0	SPONTANEOUS VERTEX DELIVERY	NA						1	0	DISCHARGE	1	0
2013-14	855	20-24	ST	1	Hindu	1	Delivery	1-7 years	1	0	0	3	0	11.6	4	37	2	Live Birth	Male	2250	3	Immediately	0	248	SPONTANEOUS VERTEX DELIVERY							1	0	Discharge	1	0
2013-14	856	20-24	OBC	0	Hindu	1	Delivery	8-12 years	1	0	0	3	0	10.9	3	39	2	Live Birth	Female	2808	4	Immediately	0	248	SPONTANEOUS VERTEX DELIVERY							1	0	Discharge	0	0
2013-14	857	20-24	OBC	0	Hindu	1	Delivery	8-12 years	2	1	1	3	0	7.7	2	39	2	Live Birth	Male	3140	4	Immediately	0	248	SPONTANEOUS VERTEX DELIVERY	305	MODERATE ANEMIA BY OUR STANDARDS (4-7gm%)					1	0	Discharge	0	0
2010-11	858	25-29	OTHER	0	MUSLIM	2	DELIVERY	8-12 years	3	2	2	2	0	9.6	2	38	2	LB	M	2600	4	IMMEDIATE	0	O80.0	SPONTANEOUS VERTEX DELIVERY							2	0	DISCHARGE	0	0
2013-14	858	20-24	ST	1	Hindu	1	Delivery	no educatio	1	0	0	1	0	7.7	2	36	1	Live Birth	Male	2340	3	Immediately	0	159	PRETERM DELIVERY	305	MODERATE ANEMIA BY OUR STANDARDS (4-7gm%)					4	0	Discharge	1	0
2010-11	859	20-24	OTHER	0	HINDU	1	DELIVERY	1-7 years	1	0	0	2	0	12.2	4	38	2	LB	F	2530	4	IMMEDIATE	1	O68.3	LABOUR & DELIVERY COMPLICATED BY BIOCHEMICAL EVIDENCE OF FETAL STRES	O68.1	LABOUR AND DELIVERY COMPLICATED BY MECONIUM IN AMNIOTIC FLUID					2	0	DISCHARGE	0	0
2010-11	860	20-24	ST	1	HINDU	1	DELIVERY	8-12 years	1	0	0	3	0	10.2	3	38	2	LB	F	2690	4	IMMEDIATE	0	O80.0	SPONTANEOUS VERTEX DELIVERY							1	0	DISCHARGE	0	0
2013-14	860	20-24	ST	1	Hindu	1	Delivery	8-12 years	1	0	0	3	0	9.2	2	39	2	Live Birth	Female	2396	3	Immediately	0	248	SPONTANEOUS VERTEX DELIVERY							1	0	Discharge	1	0
2010-11	861	15-19	ST	1	HINDU	1	DELIVERY	8-12 years	1	0	0	2	0	10.2	3	38	2	LB	M	2065	3	IMMEDIATE	0	O80.0	SPONTANEOUS VERTEX DELIVERY	NA		NA				1	0	DISCHARGE	1	0
2010-11	861	20-24	ST	1	HINDU	1	DELIVERY	1-7 years	1	0	0	1	0	12.1	4	38	2	LB	M	2340	3	IMMEDIATE	0	O80.0	SPONTANEOUS VERTEX DELIVERY	NA						1	0	DISCHARGE	1	0
2013-14	861	20-24	ST	1	Hindu	1	Delivery	1-7 years	3	2	2	2	0	11.7	4	39	2	Live Birth	Male	3120	4	Immediately	0	248	SPONTANEOUS VERTEX DELIVERY							1	0	Discharge	0	0
2013-14	863	20-24	ST	1	Hindu	1	Delivery	8-12 years	1	0	0	1	0	11.4	4	37	2	Live Birth	Female	2530	4	Immediately	0	248	SPONTANEOUS VERTEX DELIVERY							1	0	Discharge	0	0
2010-11	865	20-24	ST	1	HINDU	1	DELIVERY	no educatio	1	0	0	3	0	7.5	2	35	1	LB	F	2200	3	IMMEDIATE	1	D57.0	SICKLE CELL ANEMIA WITH CRISIS	NA						1	1	DISCHARGE	1	0
2012-13	865	25-29	ST	1	HINDU	1	DELIVERY	8-12 years	2	1	1	3	0	10	2	39	2	LB	F	2530	4	IMMEDIATE	0	O80.0	SPONTANEOUS VERTEX DELIVERY	NA	NA					1	0	DISCHARGE	0	0
2013-14	865	20-24	ST	1	Hindu	1	Delivery	1-7 years	1	0	0	2	0	8.9	2	39	2	Live Birth	Female	2438	3	Immediately	0	248	SPONTANEOUS VERTEX DELIVERY							1	0	Discharge	1	0
2011-12	866	30 and above	SC	0	HINDU	1	DELIVERY	1-7 years	2	1	1	3	0	8.7	2	38	2	LB	F	2585	4	IMMEDIATE	0	O80.0	SPONTANEOUS VERTEX DELIVERY							1	0	DISCHARGE	0	0
2013-14	866	15-19	Other	0	Muslim	2	Delivery	1-7 years	1	0	0	3	0	11.4	4	41	2	Live Birth	Male	3020	4	Immediately	0	248	SPONTANEOUS VERTEX DELIVERY	199	LABOUR AND DELIVERY COMPLICATED BY MECONIUM IN AMNIOTIC FLUID	62	SEVERE PRE-ECLAMPSIA			1	0	Discharge	0	0
2011-12	867	20-24	OTHER	0	HINDU	1	DELIVERY	1-7 years	2	1	1	3	0	8.4	2	38	2	LB	M	3400	4	IMMEDIATE	0	O80.0	SPONTANEOUS VERTEX DELIVERY							1	0	DISCHARGE	0	0
2011-12	868	20-24	OBC	0	HINDU	1	DELIVERY	8-12 years	1	0	0	3	0	9.6	2	38	2	LB	M	2800	4	IMMEDIATE	0	O80.0	SPONTANEOUS VERTEX DELIVERY							4	0	DISCHARGE	0	0
2012-13	868	20-24	ST	1	HINDU	1	DELIVERY	8-12 years	1	0	0	3	0	6.6	1	39	2	LB	M	2415	3	IMMEDIATE	0	O80.0	SPONTANEOUS VERTEX DELIVERY							1	1	DISCHARGE	1	0
2013-14	868	25-29	Other	0	Muslim	2	Delivery	1-7 years	3	2	2	3	0	11.4	4	37	2	Live Birth	Female	2460	3	Immediately	0	248	SPONTANEOUS VERTEX DELIVERY							1	0	Discharge	1	0
2011-12	869	20-24	OBC	0	HINDU	1	DELIVERY	1-7 years	1	0	0	3	0	11.4	4	36	1	LB	M	2205	3	IMMEDIATE	0	O30.0	TWIN PREGNANCY	O34.3	MATERNAL CARE FOR CERVICAL INCOMPETENCE	O36.0	MATERNAL CARE FOR RHESUS ISOIMMUNIZATION			1	0	DISCHARGE	1	0
2012-13	869	25-29	ST	1	HINDU	1	DELIVERY	8-12 years	1	0	0	3	0	9.9	2	39	2	LB	F	2590	4	IMMEDIATE	1	O32.1	MATERNAL CARE FOR BREECH PRESENTATION	O13	GESTATIONAL (PREG.IND.) HYPERTENSION WITHOUT SIGNIFICANT PROTEINURI					1	0	DISCHARGE	0	0
2013-14	869	20-24	Other	0	Muslim	2	Delivery	8-12 years	4	0	0	3	0	11.7	4	39	2	Live Birth	Male	2172	3	Immediately	0	248	SPONTANEOUS VERTEX DELIVERY							1	0	Discharge	1	0
2010-11	870	20-24	OTHER	0	HINDU	1	DELIVERY	8-12 years	1	0	0	3	0	9.3	2	39	2	LB	M	2900	4	IMMEDIATE	0	O80.0	SPONTANEOUS VERTEX DELIVERY	NA	NA	NA	NA			1	0	DISCHARGE	0	0
2013-14	870	20-24	ST	1	Hindu	1	Delivery	no educatio	3	2	2	2	0	9.9	2	39	2	Live Birth	Male	3150	4	Immediately	0	248	SPONTANEOUS VERTEX DELIVERY							1	0	Discharge	0	0
2010-11	871	20-24	ST	1	HINDU	1	DELIVERY	1-7 years	1	0	0	2	0	10.1	3	39	2	LB	F	2850	4	IMMEDIATE	0	O80.0	SPONTANEOUS VERTEX DELIVERY							1	0	DISCHARGE	0	0
2013-14	871	20-24	ST	1	Hindu	1	Delivery	8-12 years	1	0	0	3	0	12.7	4	39	2	Live Birth	Male	1996	2	Immediately	0	248	SPONTANEOUS VERTEX DELIVERY							1	0	Discharge	1	1
2010-11	872	30 and above	ST	1	HINDU	1	DELIVERY	8-12 years	3	2	2	3	0	9.7	2	36	1	LB	M	1560	2	IMMEDIATE	0	O30.0	TWIN PREGNANCY	O13	GESTATIONAL (PREG.IND.) HYPERTENSION WITHOUT SIGNIFICANT PROTEINURI					1	0	DISCHARGE	1	1
2012-13	872	20-24	ST	1	HINDU	1	DELIVERY	8-12 years	1	0	0	3	0	10.4	3	39	2	LB	M	3000	4	IMMEDIATE	0	O80.0	SPONTANEOUS VERTEX DELIVERY	NA	NA					1	0	DISCHARGE	0	0
2013-14	872	25-29	Other	0	Hindu	1	Delivery	more than 12	1	0	0	2	0	11	3	38	2	Live Birth	Male	3048	4	Immediately	0	248	SPONTANEOUS VERTEX DELIVERY							3	0	Discharge	0	0
2013-14	873	20-24	Other	0	Muslim	2	Delivery	8-12 years	1	0	0	2	0	11.5	4	39	2	Live Birth	Male	2890	4	Immediately	0	248	SPONTANEOUS VERTEX DELIVERY							1	0	Discharge	0	0
2013-14	874	20-24	ST	1	Hindu	1	Delivery	8-12 years	1	0	0	2	0	10.6	3	39	2	Live Birth	Male	2400	3	After Efforts	0	249	SPONTANEOUS BREECH DELIVERY	101	MATERNAL CARE FOR TRANSVERSE AND OBLIQUE LIE					1	0	Discharge	1	0
2010-11	875	20-24	ST	1	HINDU	1	DELIVERY	1-7 years	1	0	0	2	0	12	4	38	2	LB	F	2625	4	IMMEDIATE	0	O80.0	SPONTANEOUS VERTEX DELIVERY	NA						1	0	DISCHARGE	0	0
2010-11	875	20-24	ST	1	HINDU	1	DELIVERY	no educatio	2	1	1		0	8.9	2	38	2	LB	M	2080	3	IMMEDIATE	0	O80.0	SPONTANEOUS VERTEX DELIVERY	NA						1	0	DISCHARGE	1	0
2010-11	875	20-24	ST	1	HINDU	1	DELIVERY	no educatio	2	1	1	2	0	7.1	2	38	2	LB	F	3055	4	IMMEDIATE	0	O80.0	SPONTANEOUS VERTEX DELIVERY							1	0	DISCHARGE	0	0
2012-13	875	20-24	ST	1	HINDU	1	DELIVERY	no educatio	1	0	0	2	0	10.6	3	38	2	LB	M	3055	4	IMMEDIATE	0	O80.0	SPONTANEOUS VERTEX DELIVERY	O13	GESTATIONAL (PREG.IND.) HYPERTENSION WITHOUT SIGNIFICANT PROTEINURI					1	0	DISCHARGE	0	0
2013-14	875	20-24	OBC	0	Hindu	1	Delivery	no educatio	1	0	0	1	0	9.5	2	35	1	Live Birth	Female	2414	3	Immediately	0	159	PRETERM DELIVERY							2	0	Discharge	1	0
2013-14	876	20-24	Other	0	Muslim	2	Delivery	no educatio	1	0	0	3	0	12.7	4	38	2	Live Birth	Male	2220	3	Immediately	0	248	SPONTANEOUS VERTEX DELIVERY							3	0	Discharge	1	0
2012-13	877	20-24	ST	1	HINDU	1	DELIVERY	1-7 years	1	0	0	2	0	7.6	2	37	2	LB	F	2535	4	IMMEDIATE	0	O80.0	SPONTANEOUS VERTEX DELIVERY	NA	NA					1	1	DISCHARGE	0	0
2013-14	877	20-24	ST	1	Hindu	1	Delivery	no educatio	1	0	0	2	0	11.7	4	38	2	Live Birth	Male	2636	4	Immediately	0	248	SPONTANEOUS VERTEX DELIVERY							1	0	Discharge	0	0
2013-14	878	20-24	Other	0	Muslim	2	Delivery	1-7 years	2	1	1	2	0	9.7	2	39	2	Live Birth	Female	2152	3	Immediately	0	248	SPONTANEOUS VERTEX DELIVERY							1	0	Discharge	1	0
2010-11	879	20-24	ST	1	HINDU	1	DELIVERY	1-7 years	1	0	0	2	0	10.1	3	36	1	LB	M	2725	4	IMMEDIATE	1	O68.3	LABOUR & DELIVERY COMPLICATED BY BIOCHEMICAL EVIDENCE OF FETAL STRES	NA						1	0	DISCHARGE	0	0
2013-14	879	20-24	ST	1	Hindu	1	Delivery	1-7 years	1	0	0	1	0	9.5	2	39	2	Live Birth	Male	1966	2	Immediately	0	248	SPONTANEOUS VERTEX DELIVERY	135	MATERNAL CARE FOR HYDROPS FETALIS					3	0	Discharge	1	1
2011-12	880	20-24	ST	1	HINDU	1	DELIVERY	no educatio	2	1	1	2	0	9.1	2	38	2	LB	F	2345	3	IMMEDIATE	0	O80.0	SPONTANEOUS VERTEX DELIVERY	NA						1	0	DISCHARGE	1	0
2013-14	880	20-24	ST	1	Hindu	1	Delivery	1-7 years	2	1	1	2	0	8.7	2	40	2	Live Birth	Male	2654	4	Immediately	0	248	SPONTANEOUS VERTEX DELIVERY							1	0	Discharge	0	0
2010-11	881	20-24	ST	1	HINDU	1	DELIVERY	1-7 years	2	1	1	3	1	9.8	2	38	2	LB	F	2565	4	IMMEDIATE	1	O34.2	MATERNAL CARE DUE TO UTERINE SCAR FROM PREVIOUS SURGERY	O69.1	LABOUR & DELIVERY COMPLICATED BY CORD AROUND NECK, WITH COMPRESSION					1	0	DISCHARGE	0	0
2010-11	881	20-24	ST	1	HINDU	1	DELIVERY	8-12 years	1	0	0	2	0	10.2	3	38	2	LB	F	2260	3	IMMEDIATE	0	O80.0	SPONTANEOUS VERTEX DELIVERY							1	0	DISCHARGE	1	0
2012-13	881	20-24	ST	1	HINDU	1	DELIVERY	more than 12	2	1	1	3	0	12.6	4	39	2	LB	M	2615	4	IMMEDIATE	1	O32.1	MATERNAL CARE FOR BREECH PRESENTATION	NA	NA					1	0	DISCHARGE	0	0
2013-14	881	25-29	Other	0	Hindu	1	Delivery	8-12 years	1	0	0	2	0	12.4	4	39	2	Live Birth	Male	2226	3	Immediately	0	248	SPONTANEOUS VERTEX DELIVERY							1	0	Discharge	1	0
2010-11	882	20-24	OTHER	0	HINDU	1	DELIVERY	8-12 years	3	2	2	3	0	12.1	4	38	2	LB	F	2395	3	IMMEDIATE	1	PRINF	PREGNANCY AFTER INFERTILITY							4	0	DISCHARGE	1	0
2013-14	882	25-29	ST	1	Hindu	1	Delivery	1-7 years	3	2	2	2	0	9.2	2	36	1	Live Birth	Female	2454	3	Immediately	0	159	PRETERM DELIVERY							1	0	Discharge	1	0
2010-11	883	20-24	ST	1	HINDU	1	DELIVERY	8-12 years	2	1	1	3	0	10.2	3	38	2	LB	M	3310	4	IMMEDIATE	0	O80.0	SPONTANEOUS VERTEX DELIVERY	NA						1	0	DISCHARGE	0	0
2013-14	885	20-24	Other	0	Hindu	1	Delivery	1-7 years	1	0	0	3	0	11.5	4	37	2	Live Birth	Male	2746	4	Immediately	0	248	SPONTANEOUS VERTEX DELIVERY							1	0	Discharge	0	0
2013-14	886	20-24	OBC	0	Hindu	1	Delivery	1-7 years	1	0	0	2	0	10.6	3	40	2	Live Birth	Male	2875	4	After Efforts	1	169	PROLONGED FIRST STAGE (OF LABOUR) (non obstructed)							1	0	Discharge	0	0
2012-13	887	25-29	ST	1	HINDU	1	DELIVERY	no educatio	2	1	1	1	0	6.8	1	39	2	FRESH SB	M	3315	4	NOT CRY	0	O80.1	SPONTANEOUS BREECH DELIVERY	O90.2	HAEMATOMA OF OBSTETRIC WOUND					1	0	DISCHARGE	0	0
2013-14	887	20-24	ST	1	Hindu	1	Delivery	no educatio	3	2	2	3	1	8.5	2	38	2	Live Birth	Female	2522	4	Immediately	0	120	MATERNAL CARE DUE TO UTERINE SCAR FROM PREVIOUS SURGERY	245	VAGINAL DELIVERY FOLLOWING PREVIOUS CAESAREAN SECTION					1	0	Discharge	0	0
2012-13	888	20-24	OBC	0	HINDU	1	DELIVERY	8-12 years	1	0	0	3	0	10.9	3	39	2	LB	M	2730	4	IMMEDIATE	0	O80.0	SPONTANEOUS VERTEX DELIVERY	NA	NA					1	0	DISCHARGE	0	0
2013-14	888	20-24	OBC	0	Hindu	1	Delivery	8-12 years	1	0	0	3	0	11.9	4	40	2	Live Birth	Male	2830	4	Immediately	1	169	PROLONGED FIRST STAGE (OF LABOUR) (non obstructed)	201	LABOUR & DELIVERY COMPLICATED BY BIOCHEMICAL EVIDENCE OF FETAL STRES					3	0	Discharge	0	0
2010-11	889	20-24	ST	1	HINDU	1	DELIVERY	8-12 years	1	0	0	2	0	8.4	2	38	2	LB	F	2465	3	IMMEDIATE	0	O80.0	SPONTANEOUS VERTEX DELIVERY	NA		NA				1	0	DISCHARGE	1	0
2010-11	889	20-24	OTHER	0	HINDU	1	DELIVERY	no educatio	1	0	0	1	0	9.9	2	38	2	LB	M	2440	3	IMMEDIATE	0	O80.0	SPONTANEOUS VERTEX DELIVERY	NA						4	0	DISCHARGE	1	0
2013-14	889	25-29	OBC	0	Muslim	2	Delivery	no educatio	2	1	1	3	1	10.3	3	40	2	Live Birth	Male	3470	4	Immediately	1	120	MATERNAL CARE DUE TO UTERINE SCAR FROM PREVIOUS SURGERY	109	MATERNAL CARE FOR DISPROPORTION DUE TO GENERALLY CONSTRACTED PELVIS	201	LABOUR & DELIVERY COMPLICATED BY BIOCHEMICAL EVIDENCE OF FETAL STRES			1	0	Discharge	0	0
2010-11	890	20-24	ST	1	HINDU	1	DELIVERY	1-7 years	1	0	0	2	0	11.8	4	38	2	LB	F	2320	3	IMMEDIATE	0	O80.0	SPONTANEOUS VERTEX DELIVERY	NA						1	0	DISCHARGE	1	0
2011-12	890	20-24	ST	1	HINDU	1	DELIVERY	no educatio	1	0	0	2	0	8.5	2	38	2	LB	F	2305	3	IMMEDIATE	0	O80.0	SPONTANEOUS VERTEX DELIVERY							1	0	DISCHARGE	1	0
2013-14	890	25-29	OBC	0	Hindu	1	Delivery	8-12 years	1	0	0	3	0	12.7	4	39	2	Live Birth	Male	2680	4	Immediately	1	169	PROLONGED FIRST STAGE (OF LABOUR) (non obstructed)	342	PREGNANCY AFTER INFERTILITY					1	0	Discharge	0	0
2013-14	892	20-24	OBC	0	Hindu	1	Delivery	8-12 years	1	0	0	2	0	10.9	3	39	2	Live Birth	Male	2912	4	Immediately	0	248	SPONTANEOUS VERTEX DELIVERY							1	0	Discharge	0	0
2010-11	893	20-24	ST	1	HINDU	1	DELIVERY	8-12 years	1	0	0	3	0	10	2	34	1	MACERATED SB	M	1440	1	NOT CRY	0	O36.4	MATERNAL CARE FOR INTRAUTERINE DEATH	NA	NA					1	0	DISCHARGE	1	1
2013-14	894	30 and above	ST	1	Hindu	1	Delivery	more than 12	2	1	1	2	0	11.4	4	36	1	Live Birth	Female	2200	3	Immediately	0	159	PRETERM DELIVERY							4	0	Discharge	1	0
2010-11	897	20-24	ST	1	HINDU	1	DELIVERY	8-12 years	3	2	2	2	0	12.1	4	38	2	LB	M	3235	4	IMMEDIATE	0	O80.0	SPONTANEOUS VERTEX DELIVERY	NA	NA					1	0	DISCHARGE	0	0
2010-11	897	20-24	ST	1	HINDU	1	DELIVERY	1-7 years	1	0	0	2	0	10.1	3	38	2	LB	M	2155	3	IMMEDIATE	0	O80.0	SPONTANEOUS VERTEX DELIVERY							1	0	DISCHARGE	1	0
2013-14	897	20-24	Other	0	Hindu	1	Delivery	8-12 years	2	1	1	2	0	9.9	2	40	2	Live Birth	Male	2900	4	Immediately	0	248	SPONTANEOUS VERTEX DELIVERY							1	0	Discharge	0	0
2013-14	899	20-24	ST	1	Hindu	1	Delivery	1-7 years	1	0	0	3	0	10.7	3	39	2	Live Birth	Female	2970	4	Immediately	1	201	LABOUR & DELIVERY COMPLICATED BY BIOCHEMICAL EVIDENCE OF FETAL STRES	109	MATERNAL CARE FOR DISPROPORTION DUE TO GENERALLY CONSTRACTED PELVIS					1	0	Discharge	0	0
2013-14	900	20-24	ST	1	Hindu	1	Delivery	1-7 years	2	1	1	2	0	10.2	3	38	2	Live Birth	Female	2870	4	Immediately	0	248	SPONTANEOUS VERTEX DELIVERY							1	0	Discharge	0	0
2013-14	901	25-29	ST	1	Hindu	1	Delivery	1-7 years	1	0	0	3	0	11.2	4	39	2	Live Birth	Female	2374	3	Immediately	0	248	SPONTANEOUS VERTEX DELIVERY							4	0	Discharge	1	0
2010-11	902	30 and above	ST	1	HINDU	1	DELIVERY	8-12 years	5	4	3	3	0	10.7	3	38	2	LB	F	2570	4	IMMEDIATE	0	O80.0	SPONTANEOUS VERTEX DELIVERY							1	0	DISCHARGE	0	0
2012-13	902	20-24	ST	1	HINDU	1	DELIVERY	8-12 years	1	0	0	2	0	9.5	2	39	2	LB	M	2665	4	IMMEDIATE	0	O80.0	SPONTANEOUS VERTEX DELIVERY	NA	NA					1	0	DISCHARGE	0	0
2013-14	903	20-24	ST	1	Hindu	1	Delivery	1-7 years	3	2	2	2	0	12.2	4	38	2	Live Birth	Male	2810	4	Immediately	0	248	SPONTANEOUS VERTEX DELIVERY	61	GESTATIONAL (PREG.IND.) HYPERTENSION WITHOUT SIGNIFICANT PROTEINURI					1	0	Discharge	0	0
2011-12	904	25-29	OTHER	0	HINDU	1	DELIVERY	more than 12	1	0	0	2	0	11	3	38	2	LB	M	2990	4	IMMEDIATE	0	O80.0	SPONTANEOUS VERTEX DELIVERY							1	0	DISCHARGE	0	0
2011-12	905	20-24	OBC	0	OTHER	3	DELIVERY	8-12 years	1	0	0	2	0	9.4	2	38	2	LB	F	3095	4	IMMEDIATE	0	O80.0	SPONTANEOUS VERTEX DELIVERY	O13	GESTATIONAL (PREG.IND.) HYPERTENSION WITHOUT SIGNIFICANT PROTEINURI					3	0	DISCHARGE	0	0
2012-13	905	25-29	OBC	0	MUSLIM	2	DELIVERY	1-7 years	4	3	3	2	0	12.1	4	39	2	LB	M	2875	4	IMMEDIATE	0	O80.0	SPONTANEOUS VERTEX DELIVERY	NA	NA					4	0	DISCHARGE	0	0
2010-11	906	20-24	ST	1	HINDU	1	DELIVERY	no educatio	2	1	1	2	0	8.3	2	38	2	LB	M	2695	4	IMMEDIATE	0	O80.0	SPONTANEOUS VERTEX DELIVERY	NA						1	0	DISCHARGE	0	0
2013-14	906	20-24	ST	1	Hindu	1	Delivery	1-7 years	1	0	0	3	0	12.1	4	38	2	Live Birth	Female	2624	4	Immediately	0	248	SPONTANEOUS VERTEX DELIVERY							1	0	Discharge	0	0
2013-14	908	20-24	ST	1	Hindu	1	Delivery	8-12 years	1	0	0	2	0	11.1	4	36	1	Live Birth	Female	2256	3	Immediately	0	159	PRETERM DELIVERY							1	0	Discharge	1	0
2013-14	909	25-29	ST	1	Hindu	1	Delivery	no educatio	2	1	1	2	0	9.4	2	39	2	Live Birth	Male	3120	4	Immediately	0	248	SPONTANEOUS VERTEX DELIVERY							1	0	Discharge	0	0
2013-14	910	15-19	ST	1	Hindu	1	Delivery	1-7 years	1	0	0	2	0	11.8	4	38	2	Live Birth	Female	2018	3	Immediately	0	248	SPONTANEOUS VERTEX DELIVERY							1	0	Discharge	1	0
2011-12	911	25-29	ST	1	HINDU	1	DELIVERY	1-7 years	4	3	3	2	0	7.9	2	38	2	LB	M	2885	4	IMMEDIATE	0	O80.0	SPONTANEOUS VERTEX DELIVERY							1		DISCHARGE	0	0
2013-14	911	20-24	ST	1	Hindu	1	Delivery	1-7 years	2	1	1	1	0	10.1	3	28	1	SB Fresh	Male	715	1	Did not Cry	0	159	PRETERM DELIVERY	204	LABOUR AND DELIVERY COMPLICATED BY PROLAPSE OF CORD					1	0	Discharge	1	1
2012-13	913	20-24	OBC	0	MUSLIM	2	DELIVERY	1-7 years	1	0	0	1	0	11	3	32	1	LB	M	2170	3	IMMEDIATE	0	O42.0	PREMATURE RUPTURE OF MEMBRANES, ONSET OF LABOUR WITHIN 24 HOURS	O60	PRETERM DELIVERY					3	0	DISCHARGE	1	0
2013-14	913	20-24	ST	1	Hindu	1	Delivery	8-12 years	1	0	0	3	0	12.5	4	39	2	Live Birth	Male	2930	4	Immediately	0	248	SPONTANEOUS VERTEX DELIVERY	61	GESTATIONAL (PREG.IND.) HYPERTENSION WITHOUT SIGNIFICANT PROTEINURI					1	0	Discharge	0	0
2010-11	914	20-24	ST	1	HINDU	1	DELIVERY	1-7 years	3	2	2	2	0	6.2	1	39	2	LB	M	2935	4	IMMEDIATE	0	O80.0	SPONTANEOUS VERTEX DELIVERY							1	0	DISCHARGE	0	0
2013-14	914	20-24	ST	1	Hindu	1	Delivery	8-12 years	1	0	0	2	0	12.3	4	39	2	Live Birth	Male	2056	3	Immediately	0	248	SPONTANEOUS VERTEX DELIVERY							1	0	Discharge	1	0
2010-11	915	25-29	ST	1	HINDU	1	DELIVERY	more than 12	1	0	0	3	0	12.1	4	38	2	LB	F	2300	3	IMMEDIATE	0	O80.0	SPONTANEOUS VERTEX DELIVERY	NA	NA					1	0	DISCHARGE	1	0
2012-13	915	15-19	ST	1	HINDU	1	DELIVERY	1-7 years	1	0	0	2	0	10.7	3	38	2	LB	F	2132	3	IMMEDIATE	0	O80.0	SPONTANEOUS VERTEX DELIVERY	NA	NA					2	0	DISCHARGE	1	0
2013-14	915	25-29	Other	0	Muslim	2	Delivery	1-7 years	3	2	2	3	0	11.6	4	36	1	Live Birth	Female	2732	4	Immediately	0	159	PRETERM DELIVERY							1	0	Discharge	0	0
2010-11	916	20-24	ST	1	HINDU	1	DELIVERY	no educatio	1	0	0	3	0	9.3	2	38	2	LB	M	2340	3	IMMEDIATE	0	O80.0	SPONTANEOUS VERTEX DELIVERY	NA						3	1	DISCHARGE	1	0
2013-14	916	20-24	ST	1	Hindu	1	Delivery	1-7 years	1	0	0	2	0	10.3	3	38	2	Live Birth	Male	2556	4	Immediately	1	201	LABOUR & DELIVERY COMPLICATED BY BIOCHEMICAL EVIDENCE OF FETAL STRES	142	OLIGOHYDRAMNIOS	322	SICKLE CELL ANEMIA WITHOUT CRISIS			1	1	Discharge	0	0
2012-13	917	30 and above	OTHER	0	HINDU	1	DELIVERY		4	3	3	1	0	12.7	4	39	2	LB	M	2840	4	IMMEDIATE	0	O80.0	SPONTANEOUS VERTEX DELIVERY	NA	NA					4	0	DISCHARGE	0	0
2013-14	917	25-29	ST	1	Hindu	1	Delivery	no educatio	2	1	1	2	0	11.3	4	39	2	Live Birth	Female	2488	3	Immediately	0	248	SPONTANEOUS VERTEX DELIVERY							1	0	Discharge	1	0
2010-11	918	20-24	ST	1	HINDU	1	DELIVERY	8-12 years	2	1	1	3	0	11.1	4	38	2	LB	F	2410	3	IMMEDIATE	0	O80.0	SPONTANEOUS VERTEX DELIVERY							1	0	DISCHARGE	1	0
2010-11	918	20-24	ST	1	HINDU	1	DELIVERY	1-7 years	1	0	0	2	0	10.2	3	38	2	LB	M	2505	4	IMMEDIATE	0	O80.0	SPONTANEOUS VERTEX DELIVERY	NA						1	0	DISCHARGE	0	0
2010-11	919	20-24	OTHER	0	MUSLIM	2	DELIVERY	1-7 years	3	2	2	3	1	11.4	4	37	2	LB	F	3455	4	IMMEDIATE	1	O34.2	MATERNAL CARE DUE TO UTERINE SCAR FROM PREVIOUS SURGERY	NA	NA	NA	NA			1	0	DISCHARGE	0	0
2013-14	919	25-29	ST	1	Hindu	1	Delivery	1-7 years	3	2	2	1	0	8.2	2	39	2	Live Birth	Male	2802	4	Immediately	0	248	SPONTANEOUS VERTEX DELIVERY							1	0	Discharge	0	0
2013-14	920	30 and above	ST	1	Hindu	1	Delivery	1-7 years	4	3	3	2	0	8.6	2	41	2	Live Birth	Female	2668	4	Immediately	0	248	SPONTANEOUS VERTEX DELIVERY	331	BOH					3	0	Discharge	0	0
2010-11	921	20-24	ST	1	HINDU	1	DELIVERY	1-7 years	1	0	0	1	0	8.2	2	30	1	LB	F	1285	1	IMMEDIATE	0	O60	PRETERM DELIVERY							1	0	DISCHARGE	1	1
2013-14	921	25-29	ST	1	Hindu	1	Delivery	no educatio	2	1	1	2	0	10.3	3	39	2	Live Birth	Female	2812	4	Immediately	0	248	SPONTANEOUS VERTEX DELIVERY							1	0	Discharge	0	0
2010-11	922	15-19	ST	1	HINDU	1	DELIVERY	8-12 years	1	0	0	3	0	10.1	3	38	2	LB	F	2725	4	IMMEDIATE	0	O80.0	SPONTANEOUS VERTEX DELIVERY	NA						1	0	DISCHARGE	0	0
2011-12	922	20-24	ST	1	HINDU	1	DELIVERY	8-12 years	2	1	1	3	0	8.9	2	38	2	LB	F	3105	4	IMMEDIATE	0	O80.0	SPONTANEOUS VERTEX DELIVERY							1	0	DISCHARGE	0	0
2013-14	922	25-29	OBC	0	Hindu	1	Delivery	no educatio	2	0	0	2	0	4.7	1	37	2	Live Birth	Male	2320	3	Immediately	0	248	SPONTANEOUS VERTEX DELIVERY							1	0	Discharge	1	0
2011-12	923	15-19	ST	1	HINDU	1	DELIVERY	more than 12	1	0	0	3	0	9.1	2	38	2	LB	F	2755	4	IMMEDIATE	0	O80.0	SPONTANEOUS VERTEX DELIVERY	NA						1	0	DISCHARGE	0	0
2011-12	924	20-24	ST	1	HINDU	1	DELIVERY	8-12 years	1	0	0	3	0	8.3	2	38	2	LB	M	2710	4	IMMEDIATE	0	O80.0	SPONTANEOUS VERTEX DELIVERY	D57.1	SICKLE CELL ANEMIA WITHOUT CRISIS					1	0	DISCHARGE	0	0
2013-14	924	25-29	ST	1	Hindu	1	Delivery	8-12 years	1	0	0	3	0	10.6	3	39	2	Live Birth	Female	2580	4	Immediately	0	248	SPONTANEOUS VERTEX DELIVERY							1	0	Discharge	0	0
2010-11	925	25-29	ST	1	HINDU	1	DELIVERY	8-12 years	2	1	1	2	0	10	2	38	2	LB	M	2170	3	IMMEDIATE	0	O80.0	SPONTANEOUS VERTEX DELIVERY	NA						1	0	DISCHARGE	1	0
2010-11	925	20-24	OTHER	0	HINDU	1	DELIVERY	8-12 years	1	0	0	2	0	9.3	2	38	2	LB	M	2580	4	IMMEDIATE	0	O80.0	SPONTANEOUS VERTEX DELIVERY							4	0	DISCHARGE	0	0
2012-13	925	20-24	OTHER	0	HINDU	1	DELIVERY	1-7 years	1	0	0	2	0	13.4	4	39	2	LB	F	2635	4	IMMEDIATE	0	O80.0	SPONTANEOUS VERTEX DELIVERY							2	0	DISCHARGE	0	0
2013-14	925	25-29	OBC	0	Hindu	1	Delivery	more than 12	2	1	1	3	0	12.5	4	40	2	Live Birth	Female	3850	4	Immediately	0	248	SPONTANEOUS VERTEX DELIVERY							2	0	Discharge	0	0
2011-12	926	20-24	ST	1	HINDU	1	DELIVERY	8-12 years	1	0	0	2	0	9.2	2	38	2	LB	F	2495	3	IMMEDIATE	0	O80.0	SPONTANEOUS VERTEX DELIVERY	NA	NA					1	0	DISCHARGE	1	0
2013-14	926	20-24	ST	1	Hindu	1	Delivery	1-7 years	2	1	1	3	0	12	4	39	2	Live Birth	Male	3090	4	Immediately	0	248	SPONTANEOUS VERTEX DELIVERY							1	0	Discharge	0	0
2010-11	927	20-24	ST	1	HINDU	1	DELIVERY	8-12 years	3	2	2	1	0	4.2	1	38	2	LB	F	2295	3	IMMEDIATE	0	O80.0	SPONTANEOUS VERTEX DELIVERY	NA	NA	NA				1	1	DISCHARGE	1	0
2013-14	927	20-24	ST	1	Hindu	1	Delivery	8-12 years	2	1	1	3	0	10.1	3	40	2	Live Birth	Male	3638	4	Immediately	0	248	SPONTANEOUS VERTEX DELIVERY							1	0	Discharge	0	0
2013-14	928	20-24	Other	0	Hindu	1	Delivery	8-12 years	2	1	1	2	0	11.4	4	37	2	Live Birth	Male	2760	4	Immediately	0	248	SPONTANEOUS VERTEX DELIVERY	61	GESTATIONAL (PREG.IND.) HYPERTENSION WITHOUT SIGNIFICANT PROTEINURI					1	0	Discharge	0	0
2011-12	929	20-24	ST	1	HINDU	1	DELIVERY	no educatio	1	0	0	3	0	7.4	2	38	2	LB	F	2570	4	IMMEDIATE	0	O80.0	SPONTANEOUS VERTEX DELIVERY	NA						1	0	DISCHARGE	0	0
2013-14	929	20-24	ST	1	Hindu	1	Delivery	8-12 years	1	0	0	2	0	12.2	4	38	2	Live Birth	Male	2212	3	Immediately	0	248	SPONTANEOUS VERTEX DELIVERY							1	0	Discharge	1	0
2010-11	930	20-24	ST	1	HINDU	1	DELIVERY	8-12 years	1	0	0	2	0	9.1	2	38	2	LB	M	3010	4	IMMEDIATE	0	O80.0	SPONTANEOUS VERTEX DELIVERY	NA		NA				1	0	DISCHARGE	0	0
2012-13	930	20-24	ST	1	HINDU	1	DELIVERY	8-12 years	1	0	0	3	0	12.5	4	39	2	FRESH SB	M	3125	4	NOT CRY	1	O69.0	LABOUR AND DELIVERY COMPLICATED BY PROLAPSE OF CORD							1	0	DISCHARGE	0	0
2013-14	930	25-29	ST	1	Hindu	1	Delivery	no educatio	1	0	0	2	0	12.5	4	38	2	Live Birth	Male	2544	4	Immediately	0	248	SPONTANEOUS VERTEX DELIVERY							1	0	Discharge	0	0
2010-11	931	20-24	ST	1	HINDU	1	DELIVERY	no educatio	1	0	0	2	0	9.7	2	38	2	LB	M	2780	4	IMMEDIATE	0	O80.0	SPONTANEOUS VERTEX DELIVERY							1	0	DISCHARGE	0	0
2011-12	931	20-24	ST	1	HINDU	1	DELIVERY	8-12 years	1	0	0	3	0	10.3	3	38	2	LB	M	2540	4	IMMEDIATE	0	O80.0	SPONTANEOUS VERTEX DELIVERY	NA						1	0	DISCHARGE	0	0
2013-14	931	20-24	OBC	0	Hindu	1	Delivery	8-12 years	2	1	1	1	0	10.5	3	29	1	Live Birth	Female	984	1	Immediately	0	159	PRETERM DELIVERY	94	TWIN PREGNANCY	331	BOH			1	0	Discharge	1	1
2011-12	932	20-24	ST	1	HINDU	1	DELIVERY	1-7 years	2	1	1	3	1	10.2	3	40	2	LB	M	2630	4	IMMEDIATE	1	O34.2	MATERNAL CARE DUE TO UTERINE SCAR FROM PREVIOUS SURGERY	NA						1	0	DISCHARGE	0	0
2013-14	932	20-24	OBC	0	Hindu	1	Delivery	no educatio	1	0	0	1	0	9.3	2	32	1	Live Birth	Female	1652	2	Immediately	0	159	PRETERM DELIVERY							2	0	Discharge	1	1
2010-11	933	25-29	ST	1	HINDU	1	DELIVERY	8-12 years	1	0	0	2	0	9.1	2	38	2	LB	F	2335	3	IMMEDIATE	0	O80.0	SPONTANEOUS VERTEX DELIVERY	NA		NA				1	0	DISCHARGE	1	0
2010-11	933	20-24	ST	1	HINDU	1	DELIVERY	1-7 years	1	0	0	2	0	7.7	2	28	1	LB	M	1350	1	WITH TRY	0	O15.0	ECLAMPSIA IN PREGNANCY	O60	PRETERM DELIVERY					1	0	DISCHARGE	1	1
2013-14	933	20-24	Other	0	Hindu	1	Delivery	1-7 years	2	1	1	3	0	11.1	4	40	2	Live Birth	Male	3316	4	Immediately	0	248	SPONTANEOUS VERTEX DELIVERY							1	0	Discharge	0	0
2010-11	934	30 and above	ST	1	HINDU	1	DELIVERY	8-12 years	3	2	2	2	0	10.8	3	38	2	LB	F	2660	4	IMMEDIATE	0	O80.0	SPONTANEOUS VERTEX DELIVERY							1	0	DISCHARGE	0	0
2013-14	934	20-24	ST	1	Hindu	1	Delivery	1-7 years	2	1	1	1	0	8.1	2	39	2	Live Birth	Female	2572	4	Immediately	0	248	SPONTANEOUS VERTEX DELIVERY							1	0	Discharge	0	0
2010-11	935	20-24	ST	1	HINDU	1	DELIVERY	1-7 years	1	0	0	2	0	8.9	2	38	2	LB	M	2120	3	IMMEDIATE	0	O80.0	SPONTANEOUS VERTEX DELIVERY							1	0	DISCHARGE	1	0
2010-11	935	20-24	ST	1	HINDU	1	DELIVERY	1-7 years	2	1	1	3	0	8.2	2	38	2	LB	F	3095	4	IMMEDIATE	0	O80.0	SPONTANEOUS VERTEX DELIVERY							1	0	DISCHARGE	0	0
2013-14	935	20-24	ST	1	Hindu	1	Delivery	8-12 years	1	0	0	2	0	10.4	3	36	1	Live Birth	Female	2372	3	Immediately	0	159	PRETERM DELIVERY							1	0	Discharge	1	0
2010-11	936	20-24	ST	1	HINDU	1	DELIVERY	no educatio	2	1	1	2	0	8.1	2	38	2	LB	M	2655	4	IMMEDIATE	0	O80.0	SPONTANEOUS VERTEX DELIVERY	NA						1	0	DISCHARGE	0	0
2010-11	937	30 and above	ST	1	HINDU	1	DELIVERY	no educatio	2	1	1	2	0	11	3	38	2	LB	M	2185	3	IMMEDIATE	0	O80.0	SPONTANEOUS VERTEX DELIVERY	NA	NA					1	0	DISCHARGE	1	0
2010-11	937	20-24	OTHER	0	HINDU	1	DELIVERY	1-7 years	1	0	0	2	0	6.7	1	38	2	LB	F	2255	3	IMMEDIATE	0	O80.0	SPONTANEOUS VERTEX DELIVERY	O99.S	SEVERE ANEMIA BY OUR STANDARDS (<4gm%)					1	1	DISCHARGE	1	0
2010-11	937	20-24	ST	1	HINDU	1	DELIVERY	1-7 years	3	2	2	2	0	11.4	4	39	2	LB	M	3230	4	IMMEDIATE	0	O80.0	SPONTANEOUS VERTEX DELIVERY	O99.S	SEVERE ANEMIA BY OUR STANDARDS (<4gm%)					1	0	DISCHARGE	0	0
2012-13	937	20-24	OTHER	0	HINDU	1	DELIVERY	no educatio	4	3	3	2	0	10.1	3	39	2	LB	F	3210	4	IMMEDIATE	0	O80.0	SPONTANEOUS VERTEX DELIVERY	NA	NA					1	0	DISCHARGE	0	0
2013-14	937	20-24	ST	1	Hindu	1	Delivery	1-7 years	1	0	0	2	0	10.6	3	40	2	Live Birth	Female	3112	4	Immediately	0	248	SPONTANEOUS VERTEX DELIVERY							1	0	Discharge	0	0
2010-11	938	20-24	OTHER	0	HINDU	1	DELIVERY	1-7 years	1	0	0	3	0	10.6	3	38	2	LB	F	2500	4	IMMEDIATE	1	O32.1	MATERNAL CARE FOR BREECH PRESENTATION							1	0	DISCHARGE	0	0
2013-14	938	20-24	ST	1	Hindu	1	Delivery	1-7 years	1	0	0	2	0	9.8	2	38	2	Live Birth	Male	3210	4	Immediately	0	248	SPONTANEOUS VERTEX DELIVERY							1	0	Discharge	0	0
2010-11	939	25-29	OTHER	0	HINDU	1	DELIVERY	1-7 years	1	0	0	2	0	9.5	2	40	2	LB	F	2545	4	IMMEDIATE	1	O68.3	LABOUR & DELIVERY COMPLICATED BY BIOCHEMICAL EVIDENCE OF FETAL STRES							3	0	DISCHARGE	0	0
2010-11	940	20-24	ST	1	HINDU	1	DELIVERY	1-7 years	2	1	1	2	1	9.1	2	38	2	LB	F	2540	4	IMMEDIATE	1	O34.2	MATERNAL CARE DUE TO UTERINE SCAR FROM PREVIOUS SURGERY	NA		NA				1	0	DISCHARGE	0	0
2010-11	940	20-24	ST	1	HINDU	1	DELIVERY	no educatio	3	2	2	3	0	12	4	38	2	LB	F	2105	3	IMMEDIATE	0	O80.0	SPONTANEOUS VERTEX DELIVERY							1	0	DISCHARGE	1	0
2010-11	940	20-24	ST	1	HINDU	1	DELIVERY	no educatio	3	2	2	3	0	12	4	38	2	LB	F	2105	3	IMMEDIATE	0	O80.0	SPONTANEOUS VERTEX DELIVERY							1	0	DISCHARGE	1	0
2012-13	940	20-24	OTHER	0	HINDU	1	DELIVERY	8-12 years	1	0	0	2	0	10.4	3	38	2	LB	F	2490	3	IMMEDIATE	0	O80.0	SPONTANEOUS VERTEX DELIVERY	NA	NA					1	0	DISCHARGE	1	0
2013-14	940	20-24	ST	1	Hindu	1	Delivery	8-12 years	1	0	0	2	0	11.7	4	39	2	Live Birth	Female	3032	4	Immediately	0	248	SPONTANEOUS VERTEX DELIVERY							1	0	Discharge	0	0
2010-11	941	20-24	OTHER	0	HINDU	1	DELIVERY	8-12 years	2	1	1	2	0	12.2	4	38	2	LB	M	3045	4	IMMEDIATE	0	O80.0	SPONTANEOUS VERTEX DELIVERY							1	0	DISCHARGE	0	0
2013-14	941	20-24	OBC	0	Hindu	1	Delivery	1-7 years	2	1	1	2	1	11.9	4	39	2	Live Birth	Male	3424	4	Immediately	1	120	MATERNAL CARE DUE TO UTERINE SCAR FROM PREVIOUS SURGERY	109	MATERNAL CARE FOR DISPROPORTION DUE TO GENERALLY CONSTRACTED PELVIS					1	0	Discharge	0	0
2010-11	943	20-24	ST	1	HINDU	1	DELIVERY	1-7 years	2	1	1	2	0	6.8	1	38	2	LB	F	2450	3	IMMEDIATE	0	O80.0	SPONTANEOUS VERTEX DELIVERY	NA		NA				1	0	DISCHARGE	1	0
2012-13	943	20-24	ST	1	HINDU	1	DELIVERY	8-12 years	1	0	0	3	0	12.1	4	39	2	LB	M	2460	3	IMMEDIATE	0	O80.0	SPONTANEOUS VERTEX DELIVERY	NA	NA					1	0	DISCHARGE	1	0
2013-14	943	20-24	ST	1	Hindu	1	Delivery	1-7 years	4	3	3	2	0			39	2	Live Birth	Female	3120	4	Immediately	0	248	SPONTANEOUS VERTEX DELIVERY							1	0	Discharge	0	0
2010-11	944	20-24	ST	1	HINDU	1	DELIVERY	1-7 years	1	0	0	2	0	7.1	2	38	2	LB	F	2660	4	IMMEDIATE	0	O80.0	SPONTANEOUS VERTEX DELIVERY							1	0	DISCHARGE	0	0
2013-14	944	30 and above	OBC	0	Hindu	1	Delivery	more than 12	2	1	1	2	0	10.9	3	39	2	Live Birth	Male	3225	4	Immediately	0	248	SPONTANEOUS VERTEX DELIVERY							1	0	Discharge	0	0
2010-11	945	20-24	OTHER	0	HINDU	1	DELIVERY	8-12 years	1	0	0	2	0	11.8	4	38	2	LB	M	3355	4	IMMEDIATE	0	O80.0	SPONTANEOUS VERTEX DELIVERY							1	0	DISCHARGE	0	0
2010-11	945	20-24	OTHER	0	MUSLIM	2	DELIVERY	1-7 years	2	1	1	2	0	8.6	2	38	2	LB	F	2525	4	IMMEDIATE	0	O80.0	SPONTANEOUS VERTEX DELIVERY							1	0	DISCHARGE	0	0
2013-14	945	25-29	ST	1	Hindu	1	Delivery	8-12 years	3	1	1	2	0	10.4	3	40	2	Live Birth	Female	3036	4	Immediately	0	248	SPONTANEOUS VERTEX DELIVERY							1	0	Discharge	0	0
2013-14	946	20-24	ST	1	Hindu	1	Delivery	8-12 years	2	1	1	2	0	11.8	4	38	2	Live Birth	Male	2700	4	Immediately	0	248	SPONTANEOUS VERTEX DELIVERY							1	0	Discharge	0	0
2010-11	947	20-24	ST	1	HINDU	1	DELIVERY	no educatio	5	1	1		0	7.2	2	32	1	LB	M	1885	2	WITH TRY	0	O13	GESTATIONAL (PREG.IND.) HYPERTENSION WITHOUT SIGNIFICANT PROTEINURI	O60	PRETERM DELIVERY					1	0	DISCHARGE	1	1
2012-13	947	20-24	ST	1	HINDU	1	DELIVERY	8-12 years	3	2	2	3	0	10.5	3	39	2	LB	F	2135	3	IMMEDIATE	0	O80.0	SPONTANEOUS VERTEX DELIVERY	NA	NA					1	0	DISCHARGE	1	0
2013-14	947	25-29	ST	1	Hindu	1	Delivery	1-7 years	2	1	1	3	0	12	4	39	2	Live Birth	Male	2726	4	Immediately	0	248	SPONTANEOUS VERTEX DELIVERY							1	0	Discharge	0	0
2010-11	948	20-24	SC	0	HINDU	1	DELIVERY	1-7 years	2	1	1	3	1	11.8	4	38	2	LB	M	2595	4	IMMEDIATE	1	O34.2	MATERNAL CARE DUE TO UTERINE SCAR FROM PREVIOUS SURGERY	NA						1	0	DISCHARGE	0	0
2011-12	948	20-24	ST	1	HINDU	1	DELIVERY	8-12 years	2	1	1	2	0	10.8	3	38	2	LB	F	1470	1	IMMEDIATE	0	O80.0	SPONTANEOUS VERTEX DELIVERY	NA						1	0	DISCHARGE	1	1
2013-14	949	20-24	ST	1	Hindu	1	Delivery	8-12 years	1	0	0	3	0	7.4	2	40	2	Live Birth	Male	3036	4	Immediately	0	248	SPONTANEOUS VERTEX DELIVERY							4	0	Discharge	0	0
2010-11	950	20-24	OTHER	0	HINDU	1	DELIVERY	8-12 years	1	0	0	2	0	8.1	2	38	2	LB	F	2510	4	IMMEDIATE	0	O80.0	SPONTANEOUS VERTEX DELIVERY							4	0	DISCHARGE	0	0
2010-11	950	20-24	OBC	0	HINDU	1	DELIVERY	1-7 years	1	0	0	2	0	11	3	42	2	LB	M	2955	4	IMMEDIATE	0	O80.0	SPONTANEOUS VERTEX DELIVERY	NA						1	0	DISCHARGE	0	0
2010-11	951	20-24	ST	1	HINDU	1	DELIVERY	8-12 years	3	2	2	2	0	12.2	4	38	2	LB	M	2555	4	IMMEDIATE	0	O80.0	SPONTANEOUS VERTEX DELIVERY							1	0	DISCHARGE	0	0
2012-13	951	20-24	OBC	0	HINDU	1	DELIVERY	8-12 years	1	0	0	3	0	11.6	4	40	2	LB	F	2350	3	IMMEDIATE	0	O80.0	SPONTANEOUS VERTEX DELIVERY							1	0	DISCHARGE	1	0
2013-14	952	30 and above	ST	1	Hindu	1	Delivery	more than 12	3	2	2	1	0	6.8	1	39	2	Live Birth	Male	2572	4	Immediately	0	248	SPONTANEOUS VERTEX DELIVERY							1	1	Discharge	0	0
2010-11	953	20-24	OTHER	0	HINDU	1	DELIVERY	1-7 years	1	0	0	2	0	10.2	3	39	2	LB	M	2425	3	IMMEDIATE	1	O15.0	ECLAMPSIA IN PREGNANCY	O68.1	LABOUR AND DELIVERY COMPLICATED BY MECONIUM IN AMNIOTIC FLUID	O68.3	LABOUR & DELIVERY COMPLICATED BY BIOCHEMICAL EVIDENCE OF FETAL STRES			3	0	DISCHARGE	1	0
2010-11	954	20-24	ST	1	HINDU	1	DELIVERY	8-12 years	1	0	0	2	0	10.1	3	38	2	LB	F	2725	4	IMMEDIATE	0	O80.0	SPONTANEOUS VERTEX DELIVERY	O13	GESTATIONAL (PREG.IND.) HYPERTENSION WITHOUT SIGNIFICANT PROTEINURI	NA				1	0	DISCHARGE	0	0
2010-11	954	20-24	ST	1	HINDU	1	DELIVERY	8-12 years	4	3	3	2	0	9.7	2	38	2	LB	M	2925	4	IMMEDIATE	0	O80.0	SPONTANEOUS VERTEX DELIVERY							1	0	DISCHARGE	0	0
2013-14	954	25-29	ST	1	Hindu	1	Delivery	1-7 years	2	1	1	2	0	11.3	4	39	2	Live Birth	Male	2700	4	Immediately	0	248	SPONTANEOUS VERTEX DELIVERY							1	0	Discharge	0	0
2010-11	955	25-29	ST	1	HINDU	1	DELIVERY	8-12 years	2	1	1	2	0	10	2	38	2	LB	M	2600	4	IMMEDIATE	0	O80.0	SPONTANEOUS VERTEX DELIVERY	NA						1	0	DISCHARGE	0	0
2013-14	955	25-29	ST	1	Hindu	1	Delivery	1-7 years	2	1	1	2	0	7.9	2	39	2	Live Birth	Female	2774	4	Immediately	0	248	SPONTANEOUS VERTEX DELIVERY							1	0	Discharge	0	0
2010-11	956	20-24	ST	1	HINDU	1	DELIVERY	1-7 years	5	4	3	2	0	11.7	4	38	2	LB	M	2780	4	IMMEDIATE	0	O80.0	SPONTANEOUS VERTEX DELIVERY	NA						1	0	DISCHARGE	0	0
2012-13	956	20-24	ST	1	HINDU	1	DELIVERY	1-7 years	2	1	1	2	0	10.7	3	38	2	LB	M	2640	4	IMMEDIATE	0	O80.0	SPONTANEOUS VERTEX DELIVERY							1	0	DISCHARGE	0	0
2013-14	956	20-24	ST	1	Hindu	1	Delivery	no educatio	1	0	0	2	0	11.5	4	38	2	Live Birth	Female	2698	4	Immediately	0	248	SPONTANEOUS VERTEX DELIVERY							1	0	Discharge	0	0
2010-11	957	20-24	ST	1	HINDU	1	DELIVERY	8-12 years	1	0	0	2	0	10.6	3	34	1	LB	M	1885	2	IMMEDIATE	0	O60	PRETERM DELIVERY	O15.1	ECLAMPSIA IN LABOUR					1	0	DISCHARGE	1	1
2012-13	957	20-24	ST	1	HINDU	1	DELIVERY	1-7 years	1	0	0	2	0	8.9	2	39	2	LB	M	2935	4	IMMEDIATE	0	O80.0	SPONTANEOUS VERTEX DELIVERY							1	0	DISCHARGE	0	0
2013-14	957	20-24	ST	1	Hindu	1	Delivery	8-12 years	1	0	0	2	0	9.9	2	34	1	Live Birth	Male	2090	3	Immediately	0	159	PRETERM DELIVERY							1	0	Discharge	1	0
2010-11	958	15-19	ST	1	HINDU	1	DELIVERY	1-7 years	1	0	0	2	0	9.6	2	38	2	LB	M	2655	4	IMMEDIATE	0	O80.0	SPONTANEOUS VERTEX DELIVERY							1	0	DISCHARGE	0	0
2010-11	958	20-24	ST	1	HINDU	1	DELIVERY	1-7 years	1	0	0	2	0	11.6	4	38	2	LB	M	2210	3	IMMEDIATE	0	O80.0	SPONTANEOUS VERTEX DELIVERY							1	0	DISCHARGE	1	0
2010-11	958	20-24	ST	1	HINDU	1	DELIVERY	no educatio	2	1	1	3	0	9.2	2	38	2	LB	M	2920	4	IMMEDIATE	0	O80.0	SPONTANEOUS VERTEX DELIVERY							1	0	DISCHARGE	0	0
2010-11	958	25-29	OTHER	0	HINDU	1	DELIVERY	no educatio	3	2	2	2	0	10.6	3	38	2	LB	F	2745	4	IMMEDIATE	0	O80.0	SPONTANEOUS VERTEX DELIVERY							4	0	DISCHARGE	0	0
2012-13	958	20-24	ST	1	HINDU	1	DELIVERY	no educatio	1	0	0	2	0	11	3	34	1	LB	F	2065	3	IMMEDIATE	0	O60	PRETERM DELIVERY							1	0	DISCHARGE	1	0
2013-14	958	20-24	ST	1	Hindu	1	Delivery	1-7 years	1	0	0	3	0	7.9	2	28	1	SB Fresh	Female	952	1	Did not Cry	0	62	SEVERE PRE-ECLAMPSIA	305	MODERATE ANEMIA BY OUR STANDARDS (4-7gm%)					3	0	Discharge	1	1
2010-11	959	20-24	OTHER	0	HINDU	1	DELIVERY	1-7 years	1	0	0	3	0	11.1	4	38	2	LB	M	2100	3	IMMEDIATE	1	O13	GESTATIONAL (PREG.IND.) HYPERTENSION WITHOUT SIGNIFICANT PROTEINURI	PRINF	PREGNANCY AFTER INFERTILITY	O68.3	LABOUR & DELIVERY COMPLICATED BY BIOCHEMICAL EVIDENCE OF FETAL STRES			3	0	DISCHARGE	1	0
2011-12	959	20-24	ST	1	HINDU	1	DELIVERY	no educatio	2	1	1	1	0	9.2	2	38	2	LB	M	3245	4	IMMEDIATE	0	O80.0	SPONTANEOUS VERTEX DELIVERY	NA						1	0	DISCHARGE	0	0
2013-14	959	20-24	Other	0	Hindu	1	Delivery	1-7 years	1	0	0	2	0	9.2	2	39	2	Live Birth	Male	3380	4	Immediately	0	248	SPONTANEOUS VERTEX DELIVERY							3	0	Discharge	0	0
2010-11	960	20-24	ST	1	HINDU	1	DELIVERY	1-7 years	1	0	0	3	0	10.1	3	38	2	LB	M	2565	4	IMMEDIATE	0	O80.0	SPONTANEOUS VERTEX DELIVERY							1	0	DISCHARGE	0	0
2010-11	960	20-24	OTHER	0	CHRISTIAN	3	DELIVERY	1-7 years	1	0	0	3	0	11.8	4	38	2	LB	F	2630	4	IMMEDIATE	0	O80.0	SPONTANEOUS VERTEX DELIVERY							1	0	DISCHARGE	0	0
2012-13	960	20-24	ST	1	HINDU	1	DELIVERY	8-12 years	1	0	0	3	0	11	3	39	2	LB	M	2445	3	IMMEDIATE	0	O80.0	SPONTANEOUS VERTEX DELIVERY							1	0	DISCHARGE	1	0
2013-14	960	20-24	Other	0	Hindu	1	Delivery	8-12 years	1	0	0	3	0	9.5	2	39	2	Live Birth	Male	2480	3	Immediately	0	248	SPONTANEOUS VERTEX DELIVERY							1	0	Discharge	1	0
2010-11	961	15-19	ST	1	HINDU	1	DELIVERY	no educatio	1	0	0	3	0	11.5	4	38	2	LB	F	2480	3	IMMEDIATE	0	O80.0	SPONTANEOUS VERTEX DELIVERY	NA	NA					1	0	DISCHARGE	1	0
2010-11	961	20-24	OTHER	0	HINDU	1	DELIVERY	8-12 years	1	0	0	2	0	9.1	2	38	2	LB	M	2280	3	IMMEDIATE	0	O80.0	SPONTANEOUS VERTEX DELIVERY							1	0	DISCHARGE	1	0
2010-11	961	20-24	ST	1	HINDU	1	DELIVERY	8-12 years	1	0	0	2	0	9.8	2	38	2	LB	M	2450	3	IMMEDIATE	0	O80.0	SPONTANEOUS VERTEX DELIVERY							4	0	DISCHARGE	1	0
2012-13	961	20-24	ST	1	HINDU	1	DELIVERY	1-7 years	1	0	0	1	0	10.3	3	39	2	LB	F	2750	4	IMMEDIATE	0	O80.0	SPONTANEOUS VERTEX DELIVERY							1	0	DISCHARGE	0	0
2010-11	962	25-29	ST	1	HINDU	1	DELIVERY	8-12 years	2	1	1	3	0	10.8	3	38	2	LB	M	2560	4	IMMEDIATE	0	O80.0	SPONTANEOUS VERTEX DELIVERY							1	0	DISCHARGE	0	0
2010-11	963	20-24	OTHER	0	HINDU	1	DELIVERY	8-12 years	1	0	0	2	0	9.1	2	38	2	LB	F	2570	4	IMMEDIATE	0	O80.0	SPONTANEOUS VERTEX DELIVERY	NA		NA				3	0	DISCHARGE	0	0
2010-11	963	25-29	OTHER	0	HINDU	1	DELIVERY	1-7 years	3	2	2	3	0	12.4	4	38	2	LB	M	3180	4	IMMEDIATE	0	O80.0	SPONTANEOUS VERTEX DELIVERY							4	0	DISCHARGE	0	0
2013-14	963	25-29	Other	0	Hindu	1	Delivery	1-7 years	2	1	1	3	0	9.2	2	39	2	Live Birth	Male	2682	4	Immediately	0	248	SPONTANEOUS VERTEX DELIVERY							1	0	Discharge	0	0
2010-11	964	25-29	ST	1	HINDU	1	DELIVERY	1-7 years	3	2	2	3	0	10.4	3	38	2	LB	M	2995	4	IMMEDIATE	0	O80.0	SPONTANEOUS VERTEX DELIVERY							1	0	DISCHARGE	0	0
2010-11	964	20-24	ST	1	HINDU	1	DELIVERY	8-12 years	2	1	1	2	0	12.5	4	38	2	LB	M	3060	4	IMMEDIATE	0	O80.0	SPONTANEOUS VERTEX DELIVERY							1	0	DISCHARGE	0	0
2010-11	964	20-24	ST	1	HINDU	1	DELIVERY	1-7 years	1	0	0		0	9.8	2	38	2	LB	F	2720	4	IMMEDIATE	0	O80.0	SPONTANEOUS VERTEX DELIVERY							1	0	DISCHARGE	0	0
2013-14	964	20-24	ST	1	Hindu	1	Delivery	no educatio	2	1	1	2	0	6.8	1	35	1	Live Birth	Male	2216	3	Immediately	0	61	GESTATIONAL (PREG.IND.) HYPERTENSION WITHOUT SIGNIFICANT PROTEINURI	159	PRETERM DELIVERY	305	MODERATE ANEMIA BY OUR STANDARDS (4-7gm%)			1	0	Discharge	1	0
2010-11	965	20-24	OTHER	0	HINDU	1	DELIVERY	8-12 years	1	0	0	3	0	9.4	2	38	2	LB	M	2880	4	IMMEDIATE	0	O80.0	SPONTANEOUS VERTEX DELIVERY							3	0	DISCHARGE	0	0
2010-11	966	25-29	OTHER	0	HINDU	1	DELIVERY	no educatio	3	2	2	2	0	9.2	2	38	2	LB	M	2100	3	IMMEDIATE	0	O80.0	SPONTANEOUS VERTEX DELIVERY							1	0	DISCHARGE	1	0
2013-14	967	25-29	ST	1	Hindu	1	Delivery	1-7 years	4	2	2	2	0	11.5	4	39	2	Live Birth	Female	1990	2	Immediately	0	248	SPONTANEOUS VERTEX DELIVERY							1	0	Discharge	1	1
2010-11	968	25-29	ST	1	HINDU	1	DELIVERY	8-12 years	3	2	2	2	0	11.2	4	38	2	LB	M	2920	4	IMMEDIATE	0	O80.0	SPONTANEOUS VERTEX DELIVERY							1	0	DISCHARGE	0	0
2013-14	968	20-24	ST	1	Hindu	1	Delivery	1-7 years	1	0	0	1	0	9.2	2	37	2	Live Birth	Female	2300	3	Immediately	0	248	SPONTANEOUS VERTEX DELIVERY							1	0	Discharge	1	0
2010-11	969	20-24	ST	1	HINDU	1	DELIVERY	more than 12	1	0	0	3	0	8.4	2	38	2	LB	M	2680	4	IMMEDIATE	1	O61.0	FAILED MEDICAL INDUCTION OF LABOUR	NA						1	0	DISCHARGE	0	0
2013-14	969	20-24	ST	1	Hindu	1	Delivery	1-7 years	1	0	0	3	0	12.2	4	39	2	Live Birth	Male	2184	3	Immediately	0	248	SPONTANEOUS VERTEX DELIVERY							1	0	Discharge	1	0
2010-11	970	20-24	ST	1	HINDU	1	DELIVERY	no educatio	2	1	1	2	0	9.3	2	38	2	LB	F	2660	4	IMMEDIATE	0	O80.0	SPONTANEOUS VERTEX DELIVERY	NA	NA					1	0	DISCHARGE	0	0
2010-11	970	20-24	OTHER	0	HINDU	1	DELIVERY	8-12 years	1	0	0	3	0	8.1	2	34	1	LB	M	1750	2	IMMEDIATE	0	O60	PRETERM DELIVERY	NA						3	0	DISCHARGE	1	1
2013-14	971	20-24	ST	1	Hindu	1	Delivery	1-7 years	1	0	0	2	0	10	2	39	2	Live Birth	Male	2470	3	Immediately	0	248	SPONTANEOUS VERTEX DELIVERY							1	0	Discharge	1	0
2010-11	972	20-24	SC	0	HINDU	1	DELIVERY	8-12 years	1	0	0	2	0	9.8	2	38	2	LB	F	2994	4	IMMEDIATE	0	O80.0	SPONTANEOUS VERTEX DELIVERY							3	0	DISCHARGE	0	0
2013-14	972	20-24	ST	1	Hindu	1	Delivery	8-12 years	2	1	1	2	0	11.2	4	38	2	Live Birth	Male	2756	4	Immediately	0	248	SPONTANEOUS VERTEX DELIVERY							1	0	Discharge	0	0
2010-11	973	20-24	ST	1	HINDU	1	DELIVERY	no educatio	1	0	0	2	0	8.9	2	38	2	LB	M	2565	4	IMMEDIATE	0	O80.0	SPONTANEOUS VERTEX DELIVERY							1	0	DISCHARGE	0	0
2013-14	973	20-24	ST	1	Hindu	1	Delivery	8-12 years	1	0	0	3	0	10.4	3	37	2	Live Birth	Female	2390	3	Immediately	0	248	SPONTANEOUS VERTEX DELIVERY							1	0	Discharge	1	0
2010-11	974	25-29	OTHER	0	HINDU	1	DELIVERY	no educatio	2	1	1	2	0	9.6	2	38	2	LB	M	3050	4	IMMEDIATE	0	O80.0	SPONTANEOUS VERTEX DELIVERY							4	0	DISCHARGE	0	0
2010-11	974	20-24	OTHER	0	HINDU	1	DELIVERY	8-12 years	1	0	0	2	0	9.9	2	38	2	LB	M	2530	4	IMMEDIATE	0	O80.0	SPONTANEOUS VERTEX DELIVERY							4	0	DISCHARGE	0	0
2013-14	974	20-24	ST	1	Hindu	1	Delivery	1-7 years	2	1	1	3	0	10.4	3	39	2	Live Birth	Male	2728	4	Immediately	0	248	SPONTANEOUS VERTEX DELIVERY							3	0	Discharge	0	0
2010-11	975	25-29	ST	1	HINDU	1	DELIVERY	1-7 years	4	3	3	2	0	8.7	2	38	2	LB	F	2850	4	IMMEDIATE	0	O80.0	SPONTANEOUS VERTEX DELIVERY	NA						1	0	DISCHARGE	0	0
2010-11	975	20-24	ST	1	HINDU	1	DELIVERY	1-7 years	1	0	0	2	0	9.4	2	38	2	LB	F	2835	4	IMMEDIATE	0	O80.0	SPONTANEOUS VERTEX DELIVERY							1	0	DISCHARGE	0	0
2010-11	975	25-29	OTHER	0	HINDU	1	DELIVERY	8-12 years	3	2	2	2	0	10.2	3	38	2	LB	M	2545	4	IMMEDIATE	0	O80.0	SPONTANEOUS VERTEX DELIVERY							3	0	DISCHARGE	0	0
2012-13	975	15-19	OTHER	0	HINDU	1	DELIVERY	1-7 years	1	0	0	3	0	5.6	1	34	1	LB	F	2465	3	IMMEDIATE	0	O60	PRETERM DELIVERY							1	1	DISCHARGE	1	0
2013-14	975	25-29	ST	1	Hindu	1	Delivery	1-7 years	4	3	3	1	0	9.6	2	39	2	Live Birth	Female	2820	4	Immediately	0	248	SPONTANEOUS VERTEX DELIVERY							1	0	Discharge	0	0
2010-11	976	20-24	OTHER	0	HINDU	1	DELIVERY	1-7 years	2	1	1	2	0	9.5	2	38	2	LB	M	2580	4	IMMEDIATE	0	O80.0	SPONTANEOUS VERTEX DELIVERY							1	0	DISCHARGE	0	0
2013-14	976	20-24	OBC	0	Hindu	1	Delivery	1-7 years	1	0	0	2	0	11.6	4	39	2	Live Birth	Male	2980	4	After Efforts	0	248	SPONTANEOUS VERTEX DELIVERY	199	LABOUR AND DELIVERY COMPLICATED BY MECONIUM IN AMNIOTIC FLUID	201	LABOUR & DELIVERY COMPLICATED BY BIOCHEMICAL EVIDENCE OF FETAL STRES			1	0	Discharge	0	0
2010-11	977	20-24	OTHER	0	HINDU	1	DELIVERY	1-7 years	1	0	0	2	0	12.1	4	38	2	LB	F	2135	3	IMMEDIATE	0	O80.0	SPONTANEOUS VERTEX DELIVERY							4	0	DISCHARGE	1	0
2010-11	977	25-29	ST	1	HINDU	1	DELIVERY	1-7 years	4	3	3	3	0	10.1	3	38	2	LB	F	2415	3	IMMEDIATE	0	O80.0	SPONTANEOUS VERTEX DELIVERY	NA						1	0	DISCHARGE	1	0
2010-11	977	20-24	ST	1	HINDU	1	DELIVERY	8-12 years	1	0	0	2	0	7.5	2	38	2	LB	F	2510	4	IMMEDIATE	0	O80.0	SPONTANEOUS VERTEX DELIVERY							1	0	DISCHARGE	0	0
2010-11	978	15-19	ST	1	HINDU	1	DELIVERY	1-7 years	1	0	0	2	0	9	2	38	2	LB	M	2460	3	IMMEDIATE	0	O80.0	SPONTANEOUS VERTEX DELIVERY	NA	NA					3	0	DISCHARGE	1	0
2010-11	978	25-29	OTHER	0	MUSLIM	2	DELIVERY	8-12 years	3	2	2	2	0	12.1	4	38	2	LB	F	2465	3	IMMEDIATE	0	O80.0	SPONTANEOUS VERTEX DELIVERY	NA						1	0	DISCHARGE	1	0
2011-12	978	20-24	OTHER	0	HINDU	1	DELIVERY	8-12 years	1	0	0	3	0	11.7	4	37	2	LB	M	2470	3	IMMEDIATE	1	O68.1	LABOUR AND DELIVERY COMPLICATED BY MECONIUM IN AMNIOTIC FLUID	NA						1	0	DISCHARGE	1	0
2012-13	978	20-24	OTHER	0	HINDU	1	DELIVERY	8-12 years	1	0	0	2	0	11.4	4	39	2	LB	F	3030	4	IMMEDIATE	0	O80.0	SPONTANEOUS VERTEX DELIVERY							3	0	DISCHARGE	0	0
2013-14	978	20-24	ST	1	Hindu	1	Delivery	1-7 years	1	0	0	3	0	9	2	32	1	SB Fresh	Female	885	1	Did not Cry	0	159	PRETERM DELIVERY							1	0	Discharge	1	1
2010-11	979	20-24	ST	1	HINDU	1	DELIVERY	1-7 years	2	1	1	3	0	9.1	2	38	2	LB	F	2710	4	IMMEDIATE	0	O80.0	SPONTANEOUS VERTEX DELIVERY	NA		NA				1	0	DISCHARGE	0	0
2010-11	979	20-24	ST	1	HINDU	1	DELIVERY	1-7 years	3	2	2	2	0	6.1	1	38	2	LB	F	2370	3	IMMEDIATE	0	O80.0	SPONTANEOUS VERTEX DELIVERY	NA						1	0	DISCHARGE	1	0
2011-12	979	20-24	ST	1	HINDU	1	DELIVERY	no educatio	1	0	0	3	0	10.7	3	38	2	LB	F	2275	3	IMMEDIATE	0	O80.0	SPONTANEOUS VERTEX DELIVERY	NA						1	0	DISCHARGE	1	0
2012-13	979	20-24	ST	1	HINDU	1	DELIVERY	8-12 years	2	0	0	3	0	11.3	4	39	2	LB	F	2655	4	IMMEDIATE	0	O80.0	SPONTANEOUS VERTEX DELIVERY							3	0	DISCHARGE	0	0
2010-11	980	20-24	SC	0	HINDU	1	DELIVERY	8-12 years	1	0	0	2	0	8.8	2	38	2	LB	M	3650	4	IMMEDIATE	1	O42.0	PREMATURE RUPTURE OF MEMBRANES, ONSET OF LABOUR WITHIN 24 HOURS							1	0	DISCHARGE	0	0
2013-14	980	25-29	ST	1	Hindu	1	Delivery	8-12 years	1	0	0	2	0	11.7	4	38	2	Live Birth	Female	2102	3	Immediately	0	61	GESTATIONAL (PREG.IND.) HYPERTENSION WITHOUT SIGNIFICANT PROTEINURI	248	SPONTANEOUS VERTEX DELIVERY	138	MATERNAL CARE FOR POOR FETAL GROWTH			1	0	Discharge	1	0
2011-12	981	20-24	ST	1	HINDU	1	DELIVERY	8-12 years	1	0	0	2	0	10.8	3	37	2	LB	M	2485	3	IMMEDIATE	1	O32.0	MATERNAL CARE FOR UNSTABLE LIE	NA						1	0	DISCHARGE	1	0
2013-14	982	20-24	ST	1	Hindu	1	Delivery	1-7 years	2	1	1	2	0	8.7	2	39	2	Live Birth	Female	2184	3	Immediately	0	248	SPONTANEOUS VERTEX DELIVERY							1	0	Discharge	1	0
2013-14	983	20-24	ST	1	Hindu	1	Delivery	8-12 years	1	0	0	3	0	9	2	38	2	Live Birth	Male	2000	3	Did not Cry	0	248	SPONTANEOUS VERTEX DELIVERY							1	0	Discharge	1	0
2010-11	984	20-24	ST	1	HINDU	1	DELIVERY	1-7 years	3	2	2	2	0	10.2	3	38	2	LB	F	3190	4	IMMEDIATE	0	O80.0	SPONTANEOUS VERTEX DELIVERY	NA						1	0	DISCHARGE	0	0
2010-11	984	20-24	ST	1	HINDU	1	DELIVERY	8-12 years	3	2	2		0	8.9	2	38	2	LB	M	3070	4	IMMEDIATE	0	O80.0	SPONTANEOUS VERTEX DELIVERY							1	0	DISCHARGE	0	0
2011-12	984	20-24	ST	1	HINDU	1	DELIVERY	8-12 years	1	0	0	2	0	7.3	2	38	2	LB	M	3010	4	IMMEDIATE	0	O80.0	SPONTANEOUS VERTEX DELIVERY							1	1	DISCHARGE	0	0
2013-14	985	25-29	OBC	0	Hindu	1	Delivery	8-12 years	2	1	1	2	1	10.9	3	40	2	Live Birth	Male	2778	4	Immediately	1	120	MATERNAL CARE DUE TO UTERINE SCAR FROM PREVIOUS SURGERY							1	0	Discharge	0	0
2010-11	986	20-24	ST	1	HINDU	1	DELIVERY	1-7 years	2	1	1	3	0	12.7	4	38	2	LB	M	2425	3	IMMEDIATE	0	O80.0	SPONTANEOUS VERTEX DELIVERY	RHN	RH NEGATIVE					1	0	DISCHARGE	1	0
2011-12	986	20-24	OBC	0	MUSLIM	2	DELIVERY	1-7 years	1	0	0	3	0	12.8	4	38	2	LB	M	2400	3	IMMEDIATE	0	O80.0	SPONTANEOUS VERTEX DELIVERY	O14.1	SEVERE PRE-ECLAMPSIA					1	0	DISCHARGE	1	0
2013-14	987	20-24	ST	1	Hindu	1	Delivery	8-12 years	2	1	1	2	0	11.2	4	28	1	Live Birth	Female	670	1	Did not Cry	0	248	SPONTANEOUS VERTEX DELIVERY							1	0	Discharge	1	1
2013-14	988	15-19	ST	1	Hindu	1	Delivery	1-7 years	1	0	0	2	0	9.4	2	39	2	Live Birth	Male	2598	4	Immediately	1	204	LABOUR AND DELIVERY COMPLICATED BY PROLAPSE OF CORD							1	0	Discharge	0	0
2010-11	990	20-24	OTHER	0	HINDU	1	DELIVERY	8-12 years	2	0	0	3	0	11.5	4	38	2	LB	F	2465	3	IMMEDIATE	0	O80.0	SPONTANEOUS VERTEX DELIVERY	NA		NA				2	0	DISCHARGE	1	0
2013-14	990	25-29	ST	1	Hindu	1	Delivery	1-7 years	2	1	1	3	0	8.2	2	39	2	Live Birth	Male	2668	4	Immediately	0	248	SPONTANEOUS VERTEX DELIVERY							1	0	Discharge	0	0
2013-14	991	20-24	ST	1	Hindu	1	Delivery	no educatio	2	1	1	2	0	10.2	3	38	2	Live Birth	Female	2436	3	Immediately	0	248	SPONTANEOUS VERTEX DELIVERY							1	0	Discharge	1	0
2010-11	992	20-24	OTHER	0	HINDU	1	DELIVERY	8-12 years	1	0	0	3	0	11.1	4	38	2	LB	M	2935	4	IMMEDIATE	0	O80.0	SPONTANEOUS VERTEX DELIVERY	NA						1	0	DISCHARGE	0	0
2010-11	992	30 and above	ST	1	HINDU	1	DELIVERY	8-12 years	2	1	1	3	0	10.6	3	38	2	LB	F	2630	4	IMMEDIATE	0	O68.3	LABOUR & DELIVERY COMPLICATED BY BIOCHEMICAL EVIDENCE OF FETAL STRES	O68.1	LABOUR AND DELIVERY COMPLICATED BY MECONIUM IN AMNIOTIC FLUID	NA				1	0	DISCHARGE	0	0
2012-13	992	20-24	ST	1	HINDU	1	DELIVERY	no educatio	1	0	0	2	0	9	2	39	2	LB	F	2335	3	IMMEDIATE	0	O80.0	SPONTANEOUS VERTEX DELIVERY							1	0	DISCHARGE	1	0
2013-14	992	20-24	ST	1	Hindu	1	Delivery	no educatio	1	0	0	2	0	8.8	2	34	1	Live Birth	Male	2042	3	Immediately	0	159	PRETERM DELIVERY							1	0	Discharge	1	0
2013-14	993	25-29	ST	1	Hindu	1	Delivery	8-12 years	2	1	1	2	0	8.9	2	39	2	Live Birth	Male	2272	3	Immediately	0	248	SPONTANEOUS VERTEX DELIVERY							1	0	Discharge	1	0
2010-11	994	25-29	ST	1	HINDU	1	DELIVERY	8-12 years	1	0	0	3	0	11.2	4	38	2	LB	M	2331	3	IMMEDIATE	0	O80.0	SPONTANEOUS VERTEX DELIVERY	NA	NA					1	0	DISCHARGE	1	0
2010-11	994	20-24	ST	1	HINDU	1	DELIVERY	no educatio	1	0	0	2	0	8.8	2	38	2	LB	M	2385	3	IMMEDIATE	0	O80.0	SPONTANEOUS VERTEX DELIVERY							1	0	DISCHARGE	1	0
2012-13	994	20-24	ST	1	HINDU	1	DELIVERY	no educatio	2	1	1	2	0	8.8	2	39	2	LB	F	2515	4	IMMEDIATE	0	O80.0	SPONTANEOUS VERTEX DELIVERY							1	0	DISCHARGE	0	0
2010-11	996	20-24	ST	1	HINDU	1	DELIVERY	no educatio	1	0	0	3	0	10.6	3	38	2	LB	F	2890	4	IMMEDIATE	0	O80.0	SPONTANEOUS VERTEX DELIVERY	NA						1	0	DISCHARGE	0	0
2010-11	996	20-24	ST	1	HINDU	1	DELIVERY	1-7 years	1	0	0	2	0	10.2	3	38	2	LB	F	2270	3	IMMEDIATE	0	O80.0	SPONTANEOUS VERTEX DELIVERY	NA	NA					1	0	DISCHARGE	1	0
2011-12	996	20-24	ST	1	HINDU	1	DELIVERY	8-12 years	1	0	0	2	0	9.8	2	38	2	LB	M	2430	3	IMMEDIATE	0	O80.0	SPONTANEOUS VERTEX DELIVERY							1	0	DISCHARGE	1	0
2013-14	996	25-29	Other	0	Muslim	2	Delivery	1-7 years	3	2	2	3	0	14	4	32	1	Live Birth	Female	1218	1	Immediately	0	159	PRETERM DELIVERY	61	GESTATIONAL (PREG.IND.) HYPERTENSION WITHOUT SIGNIFICANT PROTEINURI					1	0	Discharge	1	1
2010-11	998	20-24	ST	1	HINDU	1	DELIVERY	more than 12	1	0	0	3	0	9.2	2	37	2	LB	F	2195	3	IMMEDIATE	1	O14.1	SEVERE PRE-ECLAMPSIA	O61.0	FAILED MEDICAL INDUCTION OF LABOUR					1	0	DISCHARGE	1	0
2010-11	1000	25-29	OTHER	0	MUSLIM	2	DELIVERY	1-7 years	3	1	1	3	1	12.3	4	39	2	LB	F	2210	3	IMMEDIATE	1	O34.2	MATERNAL CARE DUE TO UTERINE SCAR FROM PREVIOUS SURGERY	NA						1	0	DISCHARGE	1	0
2010-11	1000	15-19	ST	1	HINDU	1	DELIVERY	8-12 years	2	1	1	2	0	12.1	4	38	2	LB	M	2400	3	IMMEDIATE	0	O80.0	SPONTANEOUS VERTEX DELIVERY	O13	GESTATIONAL (PREG.IND.) HYPERTENSION WITHOUT SIGNIFICANT PROTEINURI					1	0	DISCHARGE	1	0
2013-14	1000	25-29	ST	1	Hindu	1	Delivery	8-12 years	2	1	1	3	1	10.2	3	39	2	Live Birth	Female	3100	4	Immediately	1	101	MATERNAL CARE FOR TRANSVERSE AND OBLIQUE LIE							1	0	Discharge	0	0
2010-11	1001	20-24	ST	1	HINDU	1	DELIVERY	1-7 years	2	1	1	2	0	9.8	2	39	2	LB	M	1889	2	IMMEDIATE	0	O80.0	SPONTANEOUS VERTEX DELIVERY	O13	GESTATIONAL (PREG.IND.) HYPERTENSION WITHOUT SIGNIFICANT PROTEINURI	NA				1	0	DISCHARGE	1	1
2010-11	1001	20-24	ST	1	HINDU	1	DELIVERY	no educatio	2	1	1	2	0	9.7	2	38	2	LB	M	3105	4	IMMEDIATE	0	O80.0	SPONTANEOUS VERTEX DELIVERY	NA	NA					1	0	DISCHARGE	0	0
2011-12	1001	25-29	OTHER	0	HINDU	1	DELIVERY	8-12 years	2	1	1	3	0	9.9	2	38	2	LB	F	2355	3	IMMEDIATE	0	O80.0	SPONTANEOUS VERTEX DELIVERY	NA	NA	NA	NA			1	0	DISCHARGE	1	0
2013-14	1001	25-29	ST	1	Hindu	1	Delivery	no educatio	3	2	2	2	0	5.8	1	34	1	Live Birth	Female	2200	3	Immediately	0	159	PRETERM DELIVERY	61	GESTATIONAL (PREG.IND.) HYPERTENSION WITHOUT SIGNIFICANT PROTEINURI	306	SEVERE ANEMIA BY OUR STANDARDS (<4gm%)			1	0	Discharge	1	0
2010-11	1002	20-24	ST	1	HINDU	1	DELIVERY	1-7 years	1	0	0	2	0	6.8	1	38	2	LB	F	3150	4	IMMEDIATE	0	O80.0	SPONTANEOUS VERTEX DELIVERY	O99.S	SEVERE ANEMIA BY OUR STANDARDS (<4gm%)					1	0	DISCHARGE	0	0
2010-11	1002	20-24	OTHER	0	HINDU	1	DELIVERY	no educatio	1	0	0	2	0	8.3	2	34	1	LB	M	1705	2	IMMEDIATE	0	O32.1	MATERNAL CARE FOR BREECH PRESENTATION	O60	PRETERM DELIVERY	O69.1	LABOUR & DELIVERY COMPLICATED BY CORD AROUND NECK, WITH COMPRESSION			4	0	DISCHARGE	1	1
2013-14	1002	20-24	ST	1	Hindu	1	Delivery	1-7 years	2	1	1	2	0	10.2	3	39	2	Live Birth	Male	3136	4	Immediately	0	248	SPONTANEOUS VERTEX DELIVERY							1	0	Discharge	0	0
2010-11	1003	20-24	ST	1	HINDU	1	DELIVERY	no educatio	1	0	0	3	0	9	2	38	2	LB	F	2300	3	IMMEDIATE	0	O80.0	SPONTANEOUS VERTEX DELIVERY							1	0	DISCHARGE	1	0
2013-14	1003	20-24	ST	1	Hindu	1	Delivery	8-12 years	2	1	1	3	0	9.2	2	38	2	Live Birth	Male	3084	4	Immediately	0	248	SPONTANEOUS VERTEX DELIVERY							1	0	Discharge	0	0
2010-11	1004	30 and above	OTHER	0	HINDU	1	DELIVERY	1-7 years	3	1	1	3	0	6.5	1	40	2	LB	F	2590	4	IMMEDIATE	0	O80.0	SPONTANEOUS VERTEX DELIVERY	O72.1	OTHER IMMEDIATE POSTPARTUM HAEMORRHAGE	O99.S	SEVERE ANEMIA BY OUR STANDARDS (<4gm%)			1	0	DISCHARGE	0	0
2013-14	1004	20-24	OBC	0	Hindu	1	Delivery	8-12 years	1	0	0	3	0	9.3	2	39	2	Live Birth	Female	2650	4	Immediately	0	248	SPONTANEOUS VERTEX DELIVERY							1	0	Discharge	0	0
2010-11	1005	20-24	ST	1	HINDU	1	DELIVERY	no educatio	2	1	1	2	0	11.4	4	38	2	LB	F	2780	4	IMMEDIATE	0	O80.0	SPONTANEOUS VERTEX DELIVERY	NA	NA					1	0	DISCHARGE	0	0
2010-11	1005	20-24	ST	1	HINDU	1	DELIVERY	no educatio	1	0	0	2	0	12.2	4	38	2	LB	M	2315	3	IMMEDIATE	0	O80.0	SPONTANEOUS VERTEX DELIVERY	NA						1	0	DISCHARGE	1	0
2011-12	1005	20-24	ST	1	HINDU	1	DELIVERY	no educatio	1	0	0	2	0	6.4	1	37	2	LB	F	2275	3	WITH TRY	0	O80.0	SPONTANEOUS VERTEX DELIVERY	D57.1	SICKLE CELL ANEMIA WITHOUT CRISIS	NA	NA			1	1	DISCHARGE	1	0
2012-13	1005	25-29	ST	1	HINDU	1	DELIVERY	1-7 years	3	2	2	3	0	12.6	4	38	2	LB	F	2240	3	IMMEDIATE	0	O80.0	SPONTANEOUS VERTEX DELIVERY							1	0	DISCHARGE	1	0
2010-11	1006	20-24	ST	1	HINDU	1	DELIVERY	no educatio	1	0	0	2	0	9.2	2	38	2	LB	F	2400	3	IMMEDIATE	0	O80.0	SPONTANEOUS VERTEX DELIVERY	NA						1	0	DISCHARGE	1	0
2011-12	1006	20-24	ST	1	HINDU	1	DELIVERY	1-7 years	1	0	0	2	0	8.2	2	39	2	LB	F	2220	3	IMMEDIATE	0	O80.0	SPONTANEOUS VERTEX DELIVERY	NA	NA	NA				1	0	DISCHARGE	1	0
2013-14	1006	20-24	ST	1	Hindu	1	Delivery	1-7 years	1	0	0	3	0	10.2	3	38	2	Live Birth	Female	2000	3	Immediately	0	248	SPONTANEOUS VERTEX DELIVERY	138	MATERNAL CARE FOR POOR FETAL GROWTH					1	0	Discharge	1	0
2010-11	1007	25-29	OTHER	0	HINDU	1	DELIVERY	1-7 years	2	1	1	3	0	10.8	3	36	1	LB	M	1850	2	IMMEDIATE	0	O60	PRETERM DELIVERY	NA						1	0	DISCHARGE	1	1
2013-14	1007	20-24	ST	1	Hindu	1	Delivery	1-7 years	2	1	1	3	0	9.8	2	34	1	Live Birth	Female	2080	3	Immediately	0	159	PRETERM DELIVERY							1	0	Discharge	1	0
2010-11	1008	20-24	ST	1	HINDU	1	DELIVERY	8-12 years	1	0	0	3	0	11.4	4	38	2	LB	M	2685	4	IMMEDIATE	0	O80.0	SPONTANEOUS VERTEX DELIVERY	NA						1	0	DISCHARGE	0	0
2013-14	1008	20-24	ST	1	Hindu	1	Delivery	8-12 years	1	0	0	2	0	11.2	4	39	2	Live Birth	Male	3020	4	Immediately	0	248	SPONTANEOUS VERTEX DELIVERY							3	0	Discharge	0	0
2010-11	1009	20-24	ST	1	HINDU	1	DELIVERY	1-7 years	3	2	2	2	0	10.4	3	38	2	LB	F	2795	4	IMMEDIATE	0	O80.0	SPONTANEOUS VERTEX DELIVERY							1	0	DISCHARGE	0	0
2012-13	1009	20-24	OBC	0	HINDU	1	DELIVERY	8-12 years	1	0	0	2	0	10.6	3	39	2	LB	M	3200	4	IMMEDIATE	0	O80.0	SPONTANEOUS VERTEX DELIVERY							1	0	DISCHARGE	0	0
2010-11	1010	20-24	ST	1	HINDU	1	DELIVERY	1-7 years	1	0	0	2	0	12.9	4	38	2	LB	M	2560	4	IMMEDIATE	0	O80.0	SPONTANEOUS VERTEX DELIVERY							1	0	DISCHARGE	0	0
2010-11	1010	20-24	ST	1	HINDU	1	DELIVERY	1-7 years	2	1	1	3	0	12.5	4	38	2	LB	F	2570	4	IMMEDIATE	0	O80.0	SPONTANEOUS VERTEX DELIVERY							1	0	DISCHARGE	0	0
2012-13	1010	20-24	OTHER	0	HINDU	1	DELIVERY	8-12 years	1	0	0	2	0	11.6	4	39	2	LB	M	2855	4	IMMEDIATE	0	O80.0	SPONTANEOUS VERTEX DELIVERY							1	0	DISCHARGE	0	0
2013-14	1010	20-24	Other	0	Hindu	1	Delivery	8-12 years	1	0	0	3	0	12.9	4	39	2	Live Birth	Female	3410	4	Immediately	0	248	SPONTANEOUS VERTEX DELIVERY							1	0	Discharge	0	0
2010-11	1011	15-19	ST	1	HINDU	1	DELIVERY	8-12 years	1	0	0	2	0	11.2	4	38	2	LB	M	3015	4	IMMEDIATE	0	O80.0	SPONTANEOUS VERTEX DELIVERY	NA						2	0	DISCHARGE	0	0
2011-12	1011	25-29	ST	1	HINDU	1	DELIVERY	8-12 years	2	1	1	3	0	8	2	40	2	LB	M	2300	3	IMMEDIATE	0	O80.0	SPONTANEOUS VERTEX DELIVERY	NA		NA				1		DISCHARGE	1	0
2011-12	1011	25-29	ST	1	HINDU	1	DELIVERY	8-12 years	2	1	1	3	0	8	2	40	2	LB	M	2300	3	IMMEDIATE	0	O80.0	SPONTANEOUS VERTEX DELIVERY	NA		NA				1	0	DISCHARGE	1	0
2013-14	1011	20-24	ST	1	Hindu	1	Delivery	8-12 years	1	0	0	3	0	12.6	4	39	2	Live Birth	Male	3200	4	Immediately	0	248	SPONTANEOUS VERTEX DELIVERY							1	0	Discharge	0	0
2013-14	1012	20-24	OBC	0	Hindu	1	Delivery	1-7 years	1	0	0	2	0	11.7	4	39	2	Live Birth	Female	3068	4	Immediately	0	248	SPONTANEOUS VERTEX DELIVERY							1	0	Discharge	0	0
2010-11	1013	20-24	ST	1	HINDU	1	DELIVERY	1-7 years	2	1	1	2	0	11.9	4	39	2	LB	M	2590	4	IMMEDIATE	0	O80.0	SPONTANEOUS VERTEX DELIVERY	NA						1	0	DISCHARGE	0	0
2011-12	1013	20-24	OBC	0	HINDU	1	DELIVERY	8-12 years	1	0	0	1	0	8.5	2	38	2	LB	F	3135	4	IMMEDIATE	1	O32.1	MATERNAL CARE FOR BREECH PRESENTATION	O80.0	SPONTANEOUS VERTEX DELIVERY	NA				1	0	DISCHARGE	0	0
2013-14	1013	20-24	ST	1	Hindu	1	Delivery	1-7 years	1	0	0	3	0	11.9	4	37	2	Live Birth	Male	2228	3	After Efforts	0	248	SPONTANEOUS VERTEX DELIVERY	61	GESTATIONAL (PREG.IND.) HYPERTENSION WITHOUT SIGNIFICANT PROTEINURI					1	0	Discharge	1	0
2012-13	1014	20-24	ST	1	HINDU	1	DELIVERY	8-12 years	1	0	0	3	0	10.5	3	39	2	LB	F	3000	4	IMMEDIATE	0	O80.0	SPONTANEOUS VERTEX DELIVERY							1	0	DISCHARGE	0	0
2013-14	1014	20-24	ST	1	Hindu	1	Delivery	8-12 years	1	0	0	2	0	6	1	34	1	Live Birth	Male	2300	3	Immediately	0	143	INFECTION OF AMNIOTIC SAC AND MEMBRANES	305	MODERATE ANEMIA BY OUR STANDARDS (4-7gm%)	159	PRETERM DELIVERY			1	1	Discharge	1	0
2010-11	1015	20-24	ST	1	HINDU	1	DELIVERY	8-12 years	1	0	0	2	0	10	2	36	1	LB	M	1835	2	IMMEDIATE	0	O60	PRETERM DELIVERY	NA	NA					1	0	DISCHARGE	1	1
2010-11	1015	20-24	ST	1	HINDU	1	DELIVERY	1-7 years	2	1	1	2	0	9.5	2	30	1	FRESH SB	F	1115	1	NOT CRY	0	O60	PRETERM DELIVERY	NA	NA					1	0	DISCHARGE	1	1
2012-13	1015	20-24	OBC	0	MUSLIM	2	DELIVERY	1-7 years	2	1	1	2	0	11.5	4	42	2	LB	M	2645	4	IMMEDIATE	0	O75.7	VAGINAL DELIVERY FOLLOWING PREVIOUS CAESAREAN SECTION							1	0	DISCHARGE	0	0
2013-14	1015	20-24	ST	1	Hindu	1	Delivery	1-7 years	1	0	0	3	0	13.2	4	38	2	Live Birth	Female	2716	4	Immediately	0	248	SPONTANEOUS VERTEX DELIVERY							1	0	Discharge	0	0
2013-14	1016	15-19	ST	1	Hindu	1	Delivery	8-12 years	1	0	0	1	0	11.1	4	38	2	Live Birth	Male	3176	4	Immediately	0	248	SPONTANEOUS VERTEX DELIVERY							2	0	Refer	0	0
2010-11	1017	20-24	ST	1	HINDU	1	DELIVERY	8-12 years	1	0	0	3	0	11.3	4	38	2	LB	M	2975	4	IMMEDIATE	1	O33.3	MATERNAL CARE FOR DISPROPORTION DUE TO OUTLET CONTRACTION OF PELVIS							1	0	DISCHARGE	0	0
2013-14	1017	20-24	ST	1	Hindu	1	Delivery	8-12 years	1	0	0	2	0	11.8	4	39	2	Live Birth	Female	2472	3	Immediately	0	145	PREMATURE RUPTURE OF MEMBRANES, ONSET OF LABOUR WITHIN 24 HOURS	248	SPONTANEOUS VERTEX DELIVERY					1	0	Discharge	1	0
2010-11	1018	25-29	ST	1	HINDU	1	DELIVERY	8-12 years	2	0	0	3	0	12.3	4	37	2	LB	M	2920	4	IMMEDIATE	0	O80.0	SPONTANEOUS VERTEX DELIVERY	O13	GESTATIONAL (PREG.IND.) HYPERTENSION WITHOUT SIGNIFICANT PROTEINURI					3	0	DISCHARGE	0	0
2013-14	1018	20-24	ST	1	Hindu	1	Delivery	8-12 years	2	1	1	2	0	10.1	3	39	2	Live Birth	Male	2540	4	Immediately	0	248	SPONTANEOUS VERTEX DELIVERY							1	0	Discharge	0	0
2010-11	1020	20-24	SC	0	HINDU	1	DELIVERY	8-12 years	2	1	1	3	0	11	3	38	2	LB	F	2410	3	IMMEDIATE	0	O80.0	SPONTANEOUS VERTEX DELIVERY	NA		NA				1	0	DISCHARGE	1	0
2011-12	1020	20-24	OBC	0	MUSLIM	2	DELIVERY	1-7 years	1	0	0	2	0	9.3	2	32	1	LB	M	1618	2	IMMEDIATE	0	O15.0	ECLAMPSIA IN PREGNANCY	O30.0	TWIN PREGNANCY	O80.0	SPONTANEOUS VERTEX DELIVERY			1	0	DISCHARGE	1	1
2013-14	1020	20-24	ST	1	Hindu	1	Delivery	1-7 years	1	0	0	1	0	9.4	2	37	2	Live Birth	Male	2224	3	Immediately	0	248	SPONTANEOUS VERTEX DELIVERY							1	0	Discharge	1	0
2010-11	1021	15-19	ST	1	HINDU	1	DELIVERY	8-12 years	3	2	2	2	0	11.2	4	38	2	LB	F	4020	4	IMMEDIATE	0	O80.0	SPONTANEOUS VERTEX DELIVERY	O13	GESTATIONAL (PREG.IND.) HYPERTENSION WITHOUT SIGNIFICANT PROTEINURI					1	0	DISCHARGE	0	0
2010-11	1021	20-24	OTHER	0	HINDU	1	DELIVERY	8-12 years	1	0	0	2	0	11.2	4	38	2	LB	F	2810	4	IMMEDIATE	0	O80.0	SPONTANEOUS VERTEX DELIVERY	O13	GESTATIONAL (PREG.IND.) HYPERTENSION WITHOUT SIGNIFICANT PROTEINURI	NA	NA			1	0	DISCHARGE	0	0
2010-11	1022	15-19	ST	1	HINDU	1	DELIVERY	1-7 years	1	0	0	3	0	9.4	2	38	2	LB	M	2965	4	IMMEDIATE	0	O80.0	SPONTANEOUS VERTEX DELIVERY	NA						1	0	DISCHARGE	0	0
2010-11	1022	30 and above	ST	1	HINDU	1	DELIVERY	no educatio	4	1	1	1	0	5.1	1	34	1	MACERATED SB	F	1960	2	NOT CRY	0	O45.8	OTHER PREMATURE SEPARATION OF PLACENTA	O36.4	MATERNAL CARE FOR INTRAUTERINE DEATH	O46.9	ANTEPARTUM HAEMORRHAGE, UNSPECIFIED			1	1	DOR	1	1
2012-13	1022	25-29	ST	1	HINDU	1	DELIVERY	1-7 years	2	1	1	2	0	11.5	4	32	1	LB	M	1885	2	IMMEDIATE	0	O60	PRETERM DELIVERY							1	0	DISCHARGE	1	1
2013-14	1022	25-29	Other	0	Hindu	1	Delivery	8-12 years	2	1	1	2	0	10.4	3	38	2	Live Birth	Male	2876	4	Immediately	0	248	SPONTANEOUS VERTEX DELIVERY							1	0	Discharge	0	0
2013-14	1023	20-24	ST	1	Hindu	1	Delivery	8-12 years	3	2	2	3	0	10.8	3	40	2	Live Birth	Female	2858	4	Immediately	0	248	SPONTANEOUS VERTEX DELIVERY							1	0	Discharge	0	0
2011-12	1024	20-24	SC	0	HINDU	1	DELIVERY	8-12 years	1	0	0	3	0	12.1	4	38	2	LB	M	2115	3	IMMEDIATE	0	O80.0	SPONTANEOUS VERTEX DELIVERY	O42.0	PREMATURE RUPTURE OF MEMBRANES, ONSET OF LABOUR WITHIN 24 HOURS					1	0	DISCHARGE	1	0
2013-14	1024	20-24	ST	1	Hindu	1	Delivery	8-12 years	3	2	2	3	0	10.8	3	40	2	Live Birth	Female	2810	4	Immediately	1	201	LABOUR & DELIVERY COMPLICATED BY BIOCHEMICAL EVIDENCE OF FETAL STRES							1	0	Discharge	0	0
2010-11	1025	20-24	OTHER	0	HINDU	1	DELIVERY	8-12 years	1	0	0	2	0	8.5	2	31	1	LB	F	1940	2	IMMEDIATE	0	O60	PRETERM DELIVERY	NA	NA					4	0	DISCHARGE	1	1
2010-11	1025	20-24	ST	1	HINDU	1	DELIVERY	no educatio	1	0	0	1	0	13.9	4	38	2	LB	M	2260	3	IMMEDIATE	0	O80.0	SPONTANEOUS VERTEX DELIVERY	NA	NA					1	0	DISCHARGE	1	0
2010-11	1025	20-24	ST	1	HINDU	1	DELIVERY	no educatio	1	0	0	2	0	8.3	2	32	1	LB	M	985	1	WITH TRY	0	O60	PRETERM DELIVERY	NA						3	0	DISCHARGE	1	1
2010-11	1025	25-29	ST	1	HINDU	1	DELIVERY	1-7 years	3	2	2	2	0	8.6	2	38	2	LB	M	2350	3	IMMEDIATE	0	O80.0	SPONTANEOUS VERTEX DELIVERY	NA						2	0	DISCHARGE	1	0
2013-14	1025	20-24	ST	1	Hindu	1	Delivery	1-7 years	1	0	0	3	0	7	1	38	2	Live Birth	Male	2850	4	Immediately	1	201	LABOUR & DELIVERY COMPLICATED BY BIOCHEMICAL EVIDENCE OF FETAL STRES							1	0	Discharge	0	0
2013-14	1026	25-29	Other	0	Hindu	1	Delivery	no educatio	2	1	1	2	0	10.2	3	39	2	Live Birth	Female	3092	4	Immediately	0	248	SPONTANEOUS VERTEX DELIVERY							1	0	Discharge	0	0
2010-11	1027	30 and above	OTHER	0	HINDU	1	DELIVERY	8-12 years	3	2	2	1	0	10	2	38	2	LB	M	2915	4	IMMEDIATE	0	O80.0	SPONTANEOUS VERTEX DELIVERY	NA						3	0	DISCHARGE	0	0
2010-11	1027	20-24	ST	1	HINDU	1	DELIVERY	no educatio	1	0	0	2	0	8.5	2	38	2	LB	F	2085	3	IMMEDIATE	0	O80.0	SPONTANEOUS VERTEX DELIVERY							1	0	DISCHARGE	1	0
2013-14	1027	20-24	ST	1	Hindu	1	Delivery	1-7 years	2	1	1	2	0	11.6	4	39	2	Live Birth	Male	2778	4	Immediately	0	248	SPONTANEOUS VERTEX DELIVERY							1	0	Discharge	0	0
2013-14	1028	25-29	Other	0	Hindu	1	Delivery	8-12 years	2	1	1	3	1	10.5	3	39	2	Live Birth	Female	2848	4	Immediately	1	100	MATERNAL CARE FOR BREECH PRESENTATION	120	MATERNAL CARE DUE TO UTERINE SCAR FROM PREVIOUS SURGERY					1	0	Discharge	0	0
2010-11	1029	20-24	ST	1	HINDU	1	DELIVERY	8-12 years	1	0	0	3	0	10.1	3	36	1	LB	M	1940	2	IMMEDIATE	0	O60	PRETERM DELIVERY	NA						1	0	DISCHARGE	1	1
2013-14	1029	20-24	ST	1	Hindu	1	Delivery	8-12 years	3	2	2	2	0	10.4	3	36	1	Live Birth	Male	2642	4	Immediately	0	159	PRETERM DELIVERY							1	0	Discharge	0	0
2013-14	1030	20-24	ST	1	Hindu	1	Delivery	1-7 years	2	1	1	3	0	8.5	2	34	1	Live Birth	Male	2394	3	Immediately	0	159	PRETERM DELIVERY							1	0	Discharge	1	0
2010-11	1031	20-24	ST	1	HINDU	1	DELIVERY	1-7 years	4	3	3	2	0	5.2	1	38	2	LB	M	2790	4	IMMEDIATE	0	O80.0	SPONTANEOUS VERTEX DELIVERY	O99.S	SEVERE ANEMIA BY OUR STANDARDS (<4gm%)					1	1	DISCHARGE	0	0
2010-11	1031	15-19	ST	1	HINDU	1	DELIVERY	1-7 years	1	0	0	2	0	11.7	4	38	2	LB	M	2840	4	IMMEDIATE	0	O80.0	SPONTANEOUS VERTEX DELIVERY							1	0	DISCHARGE	0	0
2013-14	1031	25-29	ST	1	Hindu	1	Delivery	1-7 years	4	3	3	2	0	10.2	3	38	2	Live Birth	Male	3192	4	Immediately	0	248	SPONTANEOUS VERTEX DELIVERY							1	0	Discharge	0	0
2010-11	1033	20-24	OTHER	0	HINDU	1	DELIVERY	more than 12	1	0	0	3	0	10.1	3	38	2	LB	F	2215	3	IMMEDIATE	0	O80.0	SPONTANEOUS VERTEX DELIVERY	NA		NA				1	0	DISCHARGE	1	0
2010-11	1033	20-24	ST	1	HINDU	1	DELIVERY	no educatio	4	2	2	2	0	9.3	2	36	1	LB	F	1680	2	IMMEDIATE	1	O32.1	MATERNAL CARE FOR BREECH PRESENTATION	O98.1	SYPHILIS CMPLICATING PREGNANCY, CHILDBIRTH AND THE PUERPERIUM					4	0	DISCHARGE	1	1
2010-11	1033	30 and above	ST	1	HINDU	1	DELIVERY	more than 12	2	1	1	3	0	10.6	3	38	2	LB	M	3095	4	IMMEDIATE	0	O80.0	SPONTANEOUS VERTEX DELIVERY	NA	NA					1	0	DISCHARGE	0	0
2013-14	1033	25-29	Other	0	Hindu	1	Delivery	8-12 years	2	1	1	3	0	11.8	4	40	2	Live Birth	Male	2978	4	Immediately	0	248	SPONTANEOUS VERTEX DELIVERY							4	0	Discharge	0	0
2010-11	1034	20-24	ST	1	HINDU	1	DELIVERY	8-12 years	2	1	1	3	0	12.7	4	38	2	LB	F	2510	4	IMMEDIATE	0	O80.0	SPONTANEOUS VERTEX DELIVERY	NA						1	0	DISCHARGE	0	0
2013-14	1034	20-24	ST	1	Hindu	1	Delivery	1-7 years	1	0	0	3	0	9.5	2	39	2	Live Birth	Male	2918	4	Immediately	0	248	SPONTANEOUS VERTEX DELIVERY							1	0	Discharge	0	0
2010-11	1035	20-24	ST	1	HINDU	1	DELIVERY	1-7 years	2	1	1	3	0	9.1	2	38	2	LB	F	2620	4	IMMEDIATE	0	O80.0	SPONTANEOUS VERTEX DELIVERY	O75.7	VAGINAL DELIVERY FOLLOWING PREVIOUS CAESAREAN SECTION	NA	NA			4	0	DISCHARGE	0	0
2013-14	1035	20-24	ST	1	Hindu	1	Delivery	8-12 years	1	0	0	3	0	10.7	3	39	2	Live Birth	Male	2956	4	Immediately	0	248	SPONTANEOUS VERTEX DELIVERY							1	0	Discharge	0	0
2010-11	1036	20-24	ST	1	HINDU	1	DELIVERY	8-12 years	1	0	0	2	0	8.5	2	38	2	LB	F	2355	3	IMMEDIATE	0	O80.0	SPONTANEOUS VERTEX DELIVERY							3	0	DISCHARGE	1	0
2013-14	1036	20-24	ST	1	Hindu	1	Delivery	no educatio	2	1	1	2	0	7.8	2	36	1	Live Birth	Male	2522	4	Immediately	0	321	SICKLE CELL ANEMIA WITH CRISIS	159	PRETERM DELIVERY					3	0	Discharge	0	0
2010-11	1037	20-24	OTHER	0	HINDU	1	DELIVERY	8-12 years	1	0	0	2	0	7.8	2	37	2	LB	F	2350	3	IMMEDIATE	0	O80.0	SPONTANEOUS VERTEX DELIVERY	NA	NA					4	0	DISCHARGE	1	0
2010-11	1037	20-24	ST	1	HINDU	1	DELIVERY	no educatio	2	1	1	2	0	8.8	2	36	1	LB	M	1840	2	IMMEDIATE	0	O60	PRETERM DELIVERY	NA						1	0	DISCHARGE	1	1
2013-14	1038	20-24	OBC	0	Hindu	1	Delivery	8-12 years	1	0	0	1	0	8.2	2	41	2	Live Birth	Female	3136	4	Immediately	0	248	SPONTANEOUS VERTEX DELIVERY							4	0	Discharge	0	0
2010-11	1039	20-24	OTHER	0	HINDU	1	DELIVERY	8-12 years	1	0	0	3	0	12.5	4	38	2	LB	F	2300	3	IMMEDIATE	0	O80.0	SPONTANEOUS VERTEX DELIVERY	NA		NA				3	0	DISCHARGE	1	0
2010-11	1039	20-24	ST	1	HINDU	1	DELIVERY	1-7 years	1	0	0	2	0	10.1	3	38	2	LB	F	2085	3	IMMEDIATE	0	O80.0	SPONTANEOUS VERTEX DELIVERY	O13	GESTATIONAL (PREG.IND.) HYPERTENSION WITHOUT SIGNIFICANT PROTEINURI					1	0	DISCHARGE	1	0
2012-13	1040	20-24	ST	1	HINDU	1	DELIVERY	1-7 years	1	0	0	2	0	10.6	3	28	1	LB	F	770	1	NOT CRY	0	O60	PRETERM DELIVERY							1	0	DISCHARGE	1	1
2013-14	1040	20-24	ST	1	Hindu	1	Delivery	no educatio	2	1	1	2	0	12.6	4	39	2	Live Birth	Female	2454	3	Immediately	0	248	SPONTANEOUS VERTEX DELIVERY	205	LABOUR & DELIVERY COMPLICATED BY CORD AROUND NECK, WITH COMPRESSION					1	0	Discharge	1	0
2013-14	1041	25-29	ST	1	Hindu	1	Delivery	no educatio	3	2	2	2	0	9	2	38	2	Live Birth	Male	2586	4	Immediately	0	248	SPONTANEOUS VERTEX DELIVERY							1	0	Discharge	0	0
2013-14	1042	20-24	ST	1	Hindu	1	Delivery	no educatio	1	0	0	1	0	7.7	2	32	1	Live Birth	Female	2042	3	Immediately	0	159	PRETERM DELIVERY	305	MODERATE ANEMIA BY OUR STANDARDS (4-7gm%)					1	0	Discharge	1	0
2010-11	1043	25-29	OBC	0	HINDU	1	DELIVERY	1-7 years	4	3	3	2	0	9	2	39	2	LB	M	3270	4	IMMEDIATE	0	O80.0	SPONTANEOUS VERTEX DELIVERY	NA		NA				2	0	DISCHARGE	0	0
2011-12	1043	20-24	ST	1	HINDU	1	DELIVERY	1-7 years	1	0	0	1	0	10.2	3	40	2	LB	F	2780	4	IMMEDIATE	0	O80.0	SPONTANEOUS VERTEX DELIVERY	NA	NA					1	0	DISCHARGE	0	0
2013-14	1043	25-29	ST	1	Hindu	1	Delivery	no educatio	3	2	2	2	0	10.4	3	36	1	Live Birth	Female	2522	4	Immediately	0	159	PRETERM DELIVERY							1	0	Discharge	0	0
2010-11	1044	20-24	ST	1	HINDU	1	DELIVERY	8-12 years	1	0	0	3	0	6.6	1	38	2	LB	F	2310	3	IMMEDIATE	0	O80.0	SPONTANEOUS VERTEX DELIVERY	O13	GESTATIONAL (PREG.IND.) HYPERTENSION WITHOUT SIGNIFICANT PROTEINURI					1	0	DISCHARGE	1	0
2012-13	1044	20-24	ST	1	HINDU	1	DELIVERY	1-7 years	2	1	1	2	0	9.8	2	39	2	LB	M	2865	4	IMMEDIATE	0	O80.0	SPONTANEOUS VERTEX DELIVERY	O13	GESTATIONAL (PREG.IND.) HYPERTENSION WITHOUT SIGNIFICANT PROTEINURI					3	0	DISCHARGE	0	0
2010-11	1045	20-24	ST	1	HINDU	1	DELIVERY	1-7 years	1	0	0	2	0	10.1	3	38	2	LB	M	2685	4	IMMEDIATE	0	O80.0	SPONTANEOUS VERTEX DELIVERY	NA	NA					1	0	DISCHARGE	0	0
2013-14	1045	20-24	ST	1	Hindu	1	Delivery	8-12 years	2	1	1	3	0	10.7	3	39	2	Live Birth	Female	2576	4	Immediately	0	248	SPONTANEOUS VERTEX DELIVERY	205	LABOUR & DELIVERY COMPLICATED BY CORD AROUND NECK, WITH COMPRESSION					1	0	Discharge	0	0
2010-11	1046	20-24	OTHER	0	HINDU	1	DELIVERY	8-12 years	1	0	0	3	0	11	3	38	2	LB	F	2105	3	IMMEDIATE	0	O80.0	SPONTANEOUS VERTEX DELIVERY							3	0	DISCHARGE	1	0
2010-11	1046	25-29	ST	1	HINDU	1	DELIVERY	no educatio	4	3	3	3	0	8.5	2	39	2	LB	F	2305	3	IMMEDIATE	0	O75.7	VAGINAL DELIVERY FOLLOWING PREVIOUS CAESAREAN SECTION	NA						1	0	DISCHARGE	1	0
2013-14	1046	30 and above	ST	1	Hindu	1	Delivery	no educatio	3	2	2	2	0	11.1	4	34	1	Live Birth	Male	3218	4	Immediately	0	159	PRETERM DELIVERY	62	SEVERE PRE-ECLAMPSIA					1	0	Discharge	0	0
2010-11	1047	25-29	ST	1	HINDU	1	DELIVERY	8-12 years	5	4	3	2	0	7.3	2	37	2	LB	F	2465	3	IMMEDIATE	0	O80.0	SPONTANEOUS VERTEX DELIVERY							1	0	DISCHARGE	1	0
2013-14	1047	20-24	ST	1	Hindu	1	Delivery	8-12 years	2	1	1	3	0	12.3	4	39	2	Live Birth	Female	2700	4	Immediately	0	248	SPONTANEOUS VERTEX DELIVERY							1	0	Discharge	0	0
2013-14	1048	25-29	ST	1	Hindu	1	Delivery	more than 12	1	0	0	2	0	11.9	4	41	2	Live Birth	Female	2420	3	Immediately	0	248	SPONTANEOUS VERTEX DELIVERY							4	0	Discharge	1	0
2013-14	1050	15-19	ST	1	Hindu	1	Delivery	1-7 years	1	0	0	3	0	12	4	37	2	Live Birth	Female	3396	4	Immediately	0	248	SPONTANEOUS VERTEX DELIVERY							1	0	Discharge	0	0
2010-11	1051	20-24	OTHER	0	HINDU	1	DELIVERY	8-12 years	1	0	0	3	0	11	3	39	2	LB	F	3435	4	IMMEDIATE	0	O80.0	SPONTANEOUS VERTEX DELIVERY	NA						1	0	DISCHARGE	0	0
2012-13	1051	20-24	OTHER	0	HINDU	1	DELIVERY	8-12 years	2	1	1	2	0	11.2	4	37	2	LB	F	2295	3	IMMEDIATE	0	O80.0	SPONTANEOUS VERTEX DELIVERY	NA	NA					1	0	DISCHARGE	1	0
2013-14	1051	20-24	ST	1	Hindu	1	Delivery	8-12 years	2	1	1	2	0	12.1	4	40	2	Live Birth	Male	2880	4	Immediately	0	248	SPONTANEOUS VERTEX DELIVERY							2	0	Discharge	0	0
2012-13	1052	20-24	ST	1	HINDU	1	DELIVERY	no educatio	1	0	0	3	0	10	2	39	2	LB	M	2910	4	IMMEDIATE	0	O80.0	SPONTANEOUS VERTEX DELIVERY							1	0	DISCHARGE	0	0
2013-14	1052	25-29	OBC	0	Hindu	1	Delivery	8-12 years	2	1	1	3	0	12.5	4	40	2	Live Birth	Female	2542	4	Immediately	0	248	SPONTANEOUS VERTEX DELIVERY							1	0	Discharge	0	0
2010-11	1053	20-24	ST	1	HINDU	1	DELIVERY	8-12 years	3	2	2	3	0	10.1	3	38	2	LB	M	2145	3	IMMEDIATE	0	O80.0	SPONTANEOUS VERTEX DELIVERY	NA		NA				1	0	DISCHARGE	1	0
2010-11	1053	20-24	ST	1	HINDU	1	DELIVERY	1-7 years	2	1	1	3	0	11.6	4	38	2	LB	M	3010	4	IMMEDIATE	0	O80.0	SPONTANEOUS VERTEX DELIVERY							1	0	DISCHARGE	0	0
2010-11	1054	20-24	ST	1	HINDU	1	DELIVERY	8-12 years	1	0	0	2	0	10.3	3	38	2	LB	F	2380	3	IMMEDIATE	0	O80.0	SPONTANEOUS VERTEX DELIVERY	NA		NA				1	0	DISCHARGE	1	0
2012-13	1054	20-24	ST	1	HINDU	1	DELIVERY	1-7 years	3	2	2	1	0	7.7	2	39	2	LB	M	1605	2	IMMEDIATE	0	O80.0	SPONTANEOUS VERTEX DELIVERY							1	0	DISCHARGE	1	1
2013-14	1054	20-24	ST	1	Hindu	1	Delivery	no educatio	1	0	0	2	0	12.7	4	37	2	Live Birth	Female	2418	3	Immediately	0	248	SPONTANEOUS VERTEX DELIVERY							3	0	Discharge	1	0
2013-14	1055	30 and above	Other	0	Hindu	1	Delivery	no educatio	2	1	1	1	0	11.2	4	38	2	Live Birth	Female	2742	4	Immediately	0	248	SPONTANEOUS VERTEX DELIVERY							1	0	Discharge	0	0
2013-14	1056	20-24	OBC	0	Hindu	1	Delivery	8-12 years	1	0	0	2	0	11.1	4	39	2	Live Birth	Female	2668	4	Immediately	1	169	PROLONGED FIRST STAGE (OF LABOUR) (non obstructed)	61	GESTATIONAL (PREG.IND.) HYPERTENSION WITHOUT SIGNIFICANT PROTEINURI					3	0	Discharge	0	0
2010-11	1057	20-24	OTHER	0	HINDU	1	DELIVERY	no educatio	1	0	0	1	0	5	1	28	1	LB	M	1500	2	IMMEDIATE	1	O44.1	PLACENTA PRAEVIA WITH HAEMORRHAGE	O99.S	SEVERE ANEMIA BY OUR STANDARDS (<4gm%)					4	1	DISCHARGE	1	1
2013-14	1057	20-24	OBC	0	Hindu	1	Delivery	more than 12	1	0	0	3	0	11	3	39	2	Live Birth	Female	2950	4	Immediately	0	248	SPONTANEOUS VERTEX DELIVERY							1	0	Discharge	0	0
2013-14	1058	20-24	ST	1	Hindu	1	Delivery	8-12 years	1	0	0	3	0	10.3	3	39	2	Live Birth	Female	2266	3	Immediately	0	248	SPONTANEOUS VERTEX DELIVERY	62	SEVERE PRE-ECLAMPSIA					3	0	Discharge	1	0
2010-11	1059	25-29	OTHER	0	HINDU	1	DELIVERY		2	1	1	2	0	12	4	38	2	LB	F	2620	4	IMMEDIATE	0	O80.0	SPONTANEOUS VERTEX DELIVERY							1	0	DISCHARGE	0	0
2010-11	1059	20-24	ST	1	HINDU	1	DELIVERY	8-12 years	1	0	0	3	0	10.6	3	38	2	LB	F	2445	3	IMMEDIATE	0	O80.0	SPONTANEOUS VERTEX DELIVERY							1	0	DISCHARGE	1	0
2013-14	1059	15-19	ST	1	Hindu	1	Delivery	8-12 years	1	0	0	3	0	8.8	2	38	2	Live Birth	Female	2220	3	Immediately	0	248	SPONTANEOUS VERTEX DELIVERY							2	0	Discharge	1	0
2010-11	1061	20-24	ST	1	HINDU	1	DELIVERY	no educatio	2	1	1	3	0	10.6	3	38	2	LB	M	3195	4	IMMEDIATE	0	O80.0	SPONTANEOUS VERTEX DELIVERY	NA						1	0	DISCHARGE	0	0
2010-11	1062	25-29	ST	1	HINDU	1	DELIVERY	no educatio	1	0	0	3	0	8.4	2	40	2	LB	F	2270	3	IMMEDIATE	1	D57.0	SICKLE CELL ANEMIA WITH CRISIS	O36.5	MATERNAL CARE FOR POOR FETAL GROWTH	O41.1	INFECTION OF AMNIOTIC SAC AND MEMBRANES			1	1	DISCHARGE	1	0
2013-14	1062	20-24	ST	1	Hindu	1	Delivery	1-7 years	1	0	0	3	0	10.5	3	38	2	Live Birth	Female	2588	4	Immediately	0	248	SPONTANEOUS VERTEX DELIVERY							1	0	Discharge	0	0
2010-11	1063	25-29	OTHER	0	HINDU	1	DELIVERY	8-12 years	2	1	1	2	0	7.9	2	38	2	LB	F	2875	4	IMMEDIATE	0	O80.0	SPONTANEOUS VERTEX DELIVERY	NA		NA				3	0	DISCHARGE	0	0
2012-13	1063	25-29	ST	1	HINDU	1	DELIVERY	1-7 years	3	2	2	2	0	8.1	2	39	2	LB	F	2495	3	IMMEDIATE	0	O80.0	SPONTANEOUS VERTEX DELIVERY							1	0	DISCHARGE	1	0
2013-14	1063	25-29	ST	1	Hindu	1	Delivery	1-7 years	2	1	1	2	0	8.9	2	28	1	Live Birth	Female	1000	1	Immediately	0	159	PRETERM DELIVERY	306	SEVERE ANEMIA BY OUR STANDARDS (<4gm%)					4	0	Discharge	1	1
2010-11	1064	20-24	ST	1	HINDU	1	DELIVERY	no educatio	1	0	0	2	0	8	2	38	2	LB	F	2795	4	IMMEDIATE	0	O80.0	SPONTANEOUS VERTEX DELIVERY	NA	NA					1	0	DISCHARGE	0	0
2010-11	1064	20-24	ST	1	HINDU	1	DELIVERY	8-12 years	1	0	0	2	0	12.8	4	41	2	LB	M	2985	4	IMMEDIATE	1	O63.1	PROLONGED SECOND STAGE (OF LABOUR) (non obstructed)	NA						3	0	DISCHARGE	0	0
2013-14	1064	20-24	ST	1	Hindu	1	Delivery	8-12 years	1	0	0	2	0	10.6	3	40	2	Live Birth	Female	2162	3	Immediately	0	248	SPONTANEOUS VERTEX DELIVERY							3	0	Discharge	1	0
2010-11	1067	20-24	ST	1	HINDU	1	DELIVERY	8-12 years	1	0	0	3	0	10.1	3	38	2	LB	F	2700	4	IMMEDIATE	0	O80.0	SPONTANEOUS VERTEX DELIVERY	NA						1	0	DISCHARGE	0	0
2010-11	1067	20-24	OTHER	0	HINDU	1	DELIVERY	no educatio	2	0	0	2	0	11	3	29	1	MACERATED SB	F	1475	1	NOT CRY	0	O36.4	MATERNAL CARE FOR INTRAUTERINE DEATH	O32.2	MATERNAL CARE FOR TRANSVERSE AND OBLIQUE LIE	O13	GESTATIONAL (PREG.IND.) HYPERTENSION WITHOUT SIGNIFICANT PROTEINURI			1	0	DISCHARGE	1	1
2011-12	1067	25-29	ST	1	HINDU	1	DELIVERY	1-7 years	4	3	3	2	0	8.2	2	39	2	LB	M	2995	4	IMMEDIATE	0	O80.0	SPONTANEOUS VERTEX DELIVERY	O13	GESTATIONAL (PREG.IND.) HYPERTENSION WITHOUT SIGNIFICANT PROTEINURI					1	0	DISCHARGE	0	0
2013-14	1068	20-24	ST	1	Hindu	1	Delivery	8-12 years	1	0	0	3	0	10.6	3	39	2	Live Birth	Male	2886	4	Immediately	0	248	SPONTANEOUS VERTEX DELIVERY	205	LABOUR & DELIVERY COMPLICATED BY CORD AROUND NECK, WITH COMPRESSION					3	0	Discharge	0	0
2010-11	1069	25-29	ST	1	HINDU	1	DELIVERY	1-7 years	3	2	2	2	0	9.7	2	38	2	LB	M	3300	4	IMMEDIATE	0	O80.0	SPONTANEOUS VERTEX DELIVERY							1	0	DISCHARGE	0	0
2013-14	1069	20-24	ST	1	Hindu	1	Delivery	no educatio	4	3	3	3	0	10.7	3	38	2	Live Birth	Male	3060	4	Immediately	0	248	SPONTANEOUS VERTEX DELIVERY							1	0	Discharge	0	0
2010-11	1070	25-29	OTHER	0	HINDU	1	DELIVERY	more than 12	2	1	1	2	1	9.9	2	38	2	LB	M	2560	4	IMMEDIATE	1	O34.2	MATERNAL CARE DUE TO UTERINE SCAR FROM PREVIOUS SURGERY							1	0	DISCHARGE	0	0
2013-14	1070	20-24	OBC	0	Hindu	1	Delivery	8-12 years	3	2	2	2	0	11.2	4	39	2	Live Birth	Female	2612	4	Immediately	0	248	SPONTANEOUS VERTEX DELIVERY							3	0	Discharge	0	0
2010-11	1071	20-24	ST	1	HINDU	1	DELIVERY	1-7 years	1	0	0	3	0	8.6	2	38	2	LB	F	2445	3	IMMEDIATE	0	O80.0	SPONTANEOUS VERTEX DELIVERY	NA		NA				1	0	DISCHARGE	1	0
2013-14	1071	20-24	Other	0	Hindu	1	Delivery	8-12 years	1	0	0	2	0	11.3	4	37	2	Live Birth	Female	2340	3	Immediately	0	248	SPONTANEOUS VERTEX DELIVERY							4	0	Discharge	1	0
2010-11	1072	20-24	OTHER	0	HINDU	1	DELIVERY	1-7 years	3	2	2	2	0	12	4	37	2	LB	F	2365	3	IMMEDIATE	1	O32.2	MATERNAL CARE FOR TRANSVERSE AND OBLIQUE LIE							3	0	DISCHARGE	1	0
2011-12	1072	20-24	ST	1	HINDU	1	DELIVERY	8-12 years	1	0	0	2	0	9.1	2	36	1	LB	F	2050	3	IMMEDIATE	0	O60	PRETERM DELIVERY	NA						1	0	DISCHARGE	1	0
2013-14	1072	20-24	OBC	0	Hindu	1	Delivery	8-12 years	1	0	0	2	0	13.6	4	39	2	Live Birth	Female	2940	4	Immediately	0	248	SPONTANEOUS VERTEX DELIVERY							3	0	Discharge	0	0
2013-14	1073	20-24	ST	1	Hindu	1	Delivery	8-12 years	2	1	1	3	1	11.4	4	39	2	Live Birth	Female	2926	4	Immediately	1	62	SEVERE PRE-ECLAMPSIA	120	MATERNAL CARE DUE TO UTERINE SCAR FROM PREVIOUS SURGERY					1	0	Discharge	0	0
2010-11	1074	20-24	OTHER	0	HINDU	1	DELIVERY	8-12 years	2	1	1	3	0	7.1	2	38	2	LB	F	2500	4	IMMEDIATE	0	O80.0	SPONTANEOUS VERTEX DELIVERY	O99.M	MODERATE ANEMIA BY OUR STANDARDS (4-7gm%)	NA	NA			1	0	DISCHARGE	0	0
2012-13	1074	15-19	ST	1	HINDU	1	DELIVERY	8-12 years	1	0	0	2	0	11.6	4	38	2	LB	M	2385	3	IMMEDIATE	0	O80.0	SPONTANEOUS VERTEX DELIVERY							1	0	DISCHARGE	1	0
2013-14	1074	20-24	ST	1	Hindu	1	Delivery	1-7 years	2	1	1	3	0	9	2	33	1	Live Birth	Female	1784	2	Immediately	0	159	PRETERM DELIVERY	331	BOH					3	0	Discharge	1	1
2010-11	1075	20-24	ST	1	HINDU	1	DELIVERY	1-7 years	1	0	0	2	0	9	2	38	2	LB	F	2610	4	IMMEDIATE	0	O80.0	SPONTANEOUS VERTEX DELIVERY							1	0	DISCHARGE	0	0
2012-13	1075	20-24	ST	1	HINDU	1	DELIVERY	no educatio	2	1	1	1	0	11	3	28	1	FRESH SB	F	1000	1	NOT CRY	0	O60	PRETERM DELIVERY	O40	POLYHYDRAMNIOS					4	0	DISCHARGE	1	1
2013-14	1075	20-24	ST	1	Hindu	1	Delivery	1-7 years	1	0	0	2	0	10	2	37	2	Live Birth	Female	2592	4	Immediately	0	248	SPONTANEOUS VERTEX DELIVERY							1	0	Discharge	0	0
2010-11	1076	20-24	ST	1	HINDU	1	DELIVERY	no educatio	1	0	0	3	0	9.7	2	38	2	LB	M	2290	3	IMMEDIATE	0	O80.0	SPONTANEOUS VERTEX DELIVERY	NA						1	0	DISCHARGE	1	0
2011-12	1076	25-29	OTHER	0	HINDU	1	DELIVERY	no educatio	3	2	2	3	0	11.9	4	41	2	LB	M	3050	4	IMMEDIATE	0	O80.0	SPONTANEOUS VERTEX DELIVERY	NA	NA					1	0	DISCHARGE	0	0
2013-14	1076	20-24	ST	1	Hindu	1	Delivery	8-12 years	2	1	1	3	0	11.1	4	36	1	Live Birth	Male	2620	4	Immediately	0	159	PRETERM DELIVERY							3	0	Discharge	0	0
2010-11	1077	20-24	OTHER	0	HINDU	1	DELIVERY	8-12 years	1	0	0	2	0	13.7	4	33	1	LB	M	2120	3	IMMEDIATE	0	O60	PRETERM DELIVERY	NA	NA					1	0	DISCHARGE	1	0
2011-12	1077	20-24	ST	1	HINDU	1	DELIVERY	8-12 years	2	1	1	2	0	8.1	2	38	2	LB	F	3725	4	IMMEDIATE	0	O80.0	SPONTANEOUS VERTEX DELIVERY	NA						1	0	DISCHARGE	0	0
2013-14	1077	15-19	ST	1	Hindu	1	Delivery	1-7 years	1	0	0	3	0	10.7	3	39	2	Live Birth	Female	2590	4	Immediately	0	248	SPONTANEOUS VERTEX DELIVERY							1	0	Discharge	0	0
2010-11	1078	20-24	ST	1	HINDU	1	DELIVERY	no educatio	1	0	0	2	0	11.5	4	32	1	LB	M	1460	1	WITH TRY	0	O97	DEATH FROM SEQUELAE OF DIRECT OBSTETRIC CAUSES	O14.1	SEVERE PRE-ECLAMPSIA	O72.1	OTHER IMMEDIATE POSTPARTUM HAEMORRHAGE			1	1	DIED	1	1
2013-14	1078	15-19	ST	1	Hindu	1	Delivery	8-12 years	1	0	0	3	0	9.4	2	40	2	Live Birth	Female	2796	4	Immediately	0	248	SPONTANEOUS VERTEX DELIVERY							1	0	Discharge	0	0
2013-14	1079	20-24	ST	1	Hindu	1	Delivery	8-12 years	1	0	0	3	0	9.2	2	39	2	Live Birth	Female	2080	3	Immediately	0	248	SPONTANEOUS VERTEX DELIVERY							2	0	Discharge	1	0
2010-11	1080	20-24	ST	1	HINDU	1	DELIVERY	no educatio	2	1	1	2	0	13.5	4	38	2	LB	F	2985	4	IMMEDIATE	0	O80.0	SPONTANEOUS VERTEX DELIVERY							3	0	DISCHARGE	0	0
2010-11	1081	20-24	OTHER	0	HINDU	1	DELIVERY	1-7 years	1	0	0	2	0	9	2	38	2	LB	M	2390	3	IMMEDIATE	0	O80.0	SPONTANEOUS VERTEX DELIVERY	NA	NA					4	0	DISCHARGE	1	0
2010-11	1081	20-24	ST	1	HINDU	1	DELIVERY	1-7 years	3	1	1	3	0	8.6	2	36	1	LB	M	1905	2	IMMEDIATE	0	O60	PRETERM DELIVERY							1	0	DISCHARGE	1	1
[truncated: 17,924 more rows]
